# Supplementary material for: Plant–necrotroph co-transcriptome networks illuminate a metabolic battlefield
Source: eLife. 2019 May 13;8:e44279. doi: 10.7554/eLife.44279 (PMC6557632; doi:10.7554/eLife.44279)
Supplement: Figure 2—source data 1. — A table of model-corrected least-square means of B. cinerea transcripts from 96 isolates infection on Arabidopsis wild-type Col-0, jasmonate insensitive mutant coi1-1, and salicylic acid insensitive mutant npr1-1. [file elife-44279-fig2-data1.xlsx]

## Sheet: F2_SD1_BcTranscriptLSMeans
Figure 2-source data 1. Model-corrected means of B. cinerea transcripts. A table of model-corrected least-square means of B. cinerea transcripts from 96 isolates infection on Arabidopsis wild-type Col-0, jasmonate insensitive mutant coi1-1, and salicylic acid insensitive mutant npr1-1.
Host Genotype	coi1-1	coi1-1	coi1-1	coi1-1	coi1-1	coi1-1	coi1-1	coi1-1	coi1-1	coi1-1	coi1-1	coi1-1	coi1-1	coi1-1	coi1-1	coi1-1	coi1-1	coi1-1	coi1-1	coi1-1	coi1-1	coi1-1	coi1-1	coi1-1	coi1-1	coi1-1	coi1-1	coi1-1	coi1-1	coi1-1	coi1-1	coi1-1	coi1-1	coi1-1	coi1-1	coi1-1	coi1-1	coi1-1	coi1-1	coi1-1	coi1-1	coi1-1	coi1-1	coi1-1	coi1-1	coi1-1	coi1-1	coi1-1	coi1-1
Index	1	2	3	4	5	6	7	8	9	10	11	12	13	14	15	16	17	18	19	20	21	22	23	24	25	26	27	28	29	30	31	32	33	34	35	36	37	38	39	40	41	42	43	44	45	46	47	48	49
Isolate	1.01.01	1.01.02	1.01.03	1.01.04	1.01.06	1.01.15	1.02.01	1.02.02	1.02.03	1.02.04	1.02.06	1.02.13	1.02.15	1.02.16	1.02.17	1.02.18	1.02.19	1.02.20	1.03.02	1.03.04	1.03.12	1.03.16	1.03.18	1.03.19	1.03.20	1.03.22	1.03.23	1.04.01	1.04.02	1.04.03	1.04.04	1.04.05	1.04.12	1.04.15	1.04.17	1.04.19	1.04.20	1.04.21	1.04.25	1.05.04	1.05.11	1.05.14	1.05.17	1.05.22	1.05.24	2.04.03	2.04.04	2.04.08	2.04.09
Bcin01g00010.1	1.28933	2.4995	1.40084	1.70864	1.07118	1.82124	1.10528	2.23079	0.971507	2.23859	2.36695	1.01207	3.42643	0.784795	1.11502	1.45336	1.50642	2.32009	1.25387	4.49142	1.8069	3.51243	3.31455	1.15281	-2.2536	2.49139	2.15428	2.00658	1.53328	-3.22372	-0.963359	3.056	1.85327	1.30918	2.16053	1.94152	1.69611	-0.428585	1.06074	2.56755	1.07948	1.51535	1.53538	1.95992	3.52127	-1.51644	-0.915257	-1.81912	-0.915171
Bcin01g00020.1	0.672762	1.76231	1.49114	0.867887	-0.319074	-0.0800909	0.281611	0.747049	-0.907681	1.32101	-0.284504	-1.88051	1.40553	-1.20135	0.227061	0.406876	1.14609	1.24454	1.0308	2.83442	1.09501	2.16328	1.89441	-0.116865	-2.66796	1.09773	1.34113	0.487533	-0.719931	-3.47402	-1.56179	1.21456	0.539962	0.57897	0.219075	0.397029	0.0343123	-2.72674	0.252182	1.13334	0.587551	-0.046845	-0.696524	1.29984	0.99989	-2.04971	-4.14428	-4.02197	-1.8417
Bcin01g00030.1	2.50125	3.78747	3.04035	3.03983	2.00254	1.54232	1.86745	3.38378	2.02795	2.72856	3.79071	2.18069	4.16045	1.4766	0.509617	2.6067	2.22806	2.69337	1.99678	4.60783	2.92732	4.07085	4.22412	2.35965	-1.03159	3.47786	2.67702	2.81519	2.08923	-3.09148	0.804919	3.71903	2.81955	2.79619	2.82664	2.65061	2.95981	0.813714	1.98088	3.26293	1.87584	1.68573	2.19832	3.09207	3.83074	-1.4034	0.268629	-3.7749	0.00352692
Bcin01g00040.1	1.76447	2.58234	2.09329	1.86954	0.761641	0.926534	0.986657	2.30101	-0.125274	2.43347	2.17375	1.23288	3.12078	-0.64827	0.999602	1.04856	1.0671	1.79063	1.12759	4.34293	1.71881	3.34397	3.10759	0.898461	-0.0545609	2.175	1.87703	1.82019	0.947847	-3.13221	-1.05234	2.61011	2.05663	0.905298	2.0513	1.30928	2.27521	0.114207	1.07081	2.21901	0.891583	2.48848	1.17667	2.22124	2.47719	-1.3204	-1.66023	-3.78269	-1.11534
Bcin01g00050.1	0.65757	1.66404	1.33763	0.478433	-0.455615	0.100613	0.359941	1.42655	1.17814	1.57792	1.31217	0.339734	2.08765	0.573204	-0.0229897	0.511342	0.257531	1.4072	0.412774	2.76271	1.23766	2.15278	1.88155	0.202066	-2.19706	1.3166	1.247	1.22115	-0.321807	-3.23068	-1.46997	1.9343	1.37902	1.3454	0.544739	-0.288448	1.15743	0.122408	0.0556207	0.77966	0.968528	1.37452	-0.0249319	0.742798	1.76741	-1.98843	-3.95755	-3.87232	-1.74685
Bcin01g00060.1	2.16029	3.08148	2.31409	2.72701	1.2536	1.24783	2.03184	2.5968	1.58618	2.3111	2.22784	1.74573	3.23323	0.456661	0.693517	1.99193	2.28159	2.30459	1.90104	4.43222	2.46782	3.62177	3.44934	1.773	-1.2994	2.99207	2.54281	2.70575	1.74188	-3.02392	-0.994367	3.50701	2.26799	1.52402	2.4356	1.73712	2.84534	0.634941	1.40286	2.7527	1.7278	1.89469	1.25513	2.93828	3.52569	-1.2116	-1.29615	-2.62999	-1.00533
Bcin01g00070.1	1.92115	2.80185	2.68969	2.21017	1.31451	0.94872	2.35961	2.41752	1.4336	2.12728	2.43725	2.07459	3.16082	2.62568	1.63918	2.07168	2.25717	2.22135	2.5719	4.15084	2.37804	3.37577	2.99603	1.58749	0.534693	2.75399	2.34391	2.67199	2.30962	-2.84258	-1.01012	2.97417	2.48365	1.72887	2.98831	1.47956	2.68913	2.19487	1.58897	3.01008	2.13389	1.51651	1.08452	2.81009	2.88587	-0.576807	-1.01486	-3.60093	-1.14554
Bcin01g00080.1	1.47624	1.94116	1.48149	1.41068	0.288956	0.372838	1.17378	1.81988	-0.384506	1.66064	1.47943	0.315772	2.29897	-0.331491	0.938549	0.386559	0.891007	1.58175	1.20109	2.89598	1.11925	2.23082	2.65725	0.530044	-2.36056	2.3756	1.50097	1.65763	0.651508	-3.19874	-1.24953	2.08628	0.0100842	0.924529	1.52152	0.78657	1.71062	-0.225811	0.861619	2.06282	0.991796	0.230646	0.987025	1.78742	1.81996	-1.81473	-0.949977	-3.83517	-1.43895
Bcin01g00090.1	1.46013	2.99604	2.12011	2.24859	1.33253	1.2917	1.56716	2.5767	1.67375	1.98636	2.10765	1.42267	3.2453	0.438488	1.36661	1.15466	2.06381	2.0666	1.61188	4.66169	2.05916	3.49297	3.34832	1.98841	-2.14745	2.69727	2.2391	2.26721	1.63289	-3.08798	-1.02789	3.3879	1.81775	1.38451	2.34258	1.80218	2.46851	0.630104	1.5026	2.65603	1.69904	1.31152	1.29442	2.46179	2.6668	-1.50504	-1.23119	-3.83601	-1.00804
Bcin01g00100.1	0.648205	1.64779	0.537161	0.813012	-0.912992	0.136632	-0.343676	0.408002	-0.688252	2.02197	2.05075	-0.0276176	1.38907	-1.0186	-0.856666	-0.700284	0.431522	0.613447	1.46882	3.34442	0.856545	2.26666	1.72201	0.485679	-2.62081	0.971756	0.974599	0.518489	0.577831	-3.39408	-1.40411	1.78256	0.935779	-0.833605	0.709606	0.578867	1.2883	-3.85523	0.0552355	1.5487	-1.17739	-0.0068303	0.02818	1.45012	2.0333	-1.97981	-4.06098	-3.93535	-1.61897
Bcin01g00110.1	-0.634776	0.920433	0.347339	-0.630014	-1.02334	-0.0300075	-0.301521	0.781764	0.879376	0.704195	0.722981	0.230515	1.92157	-0.00685425	-1.03889	-0.544608	0.15346	0.204236	-0.240462	3.37363	0.788596	1.6091	1.67736	0.38667	-1.41261	1.20013	0.966027	0.461803	0.273016	-3.37322	-0.066964	1.99824	0.43038	0.987519	0.96403	-0.356614	0.95036	-2.67207	0.533533	1.60037	-0.0629239	0.273624	0.0254019	1.05739	2.2455	-2.11511	-4.0634	-3.97835	-1.77032
Bcin01g00120.1	0.630151	1.93624	1.47001	0.948332	0.0724664	0.544426	0.391716	0.937534	-0.487285	1.37178	1.06417	0.503515	2.03311	-0.890025	0.739705	1.42527	0.667396	0.886857	0.984645	3.42652	1.27709	2.88547	1.86278	0.0722982	-1.28366	1.74915	2.30623	1.3669	0.492923	-3.2391	-1.26972	1.99628	0.911035	-0.723685	1.02222	0.116179	1.34854	-1.05169	-0.240567	2.0855	0.130412	0.494844	0.100222	1.44109	2.35986	-1.76116	-3.8884	-3.88318	-0.887135
Bcin01g00130.1	2.19928	2.76033	2.46123	2.26898	0.445071	0.524094	1.54399	2.13539	1.12493	1.75177	0.750116	0.852834	2.78421	0.360202	0.419764	1.56845	1.86241	1.67384	1.25977	2.84327	1.56967	2.37306	2.009	1.69138	-1.87844	2.3192	1.942	1.30529	1.20163	-0.188265	0.532554	2.1578	1.67174	0.31012	1.80276	1.08986	2.3382	0.0961044	1.96064	2.31644	0.991299	0.942353	1.48308	1.62763	2.30324	-0.571121	0.423559	0.624437	-1.01771
Bcin01g00140.1	0.217258	-0.171087	-0.511981	-0.414117	0.231328	-1.64923	0.251698	-0.422635	-0.486166	-1.04673	-1.53448	-2.65399	-1.10552	-1.97816	-2.11372	-0.219346	-2.31754	-0.00195433	-0.623355	-0.285169	-1.81453	-0.482501	0.43385	-1.22921	-0.134337	-0.167449	-0.63283	-1.12058	-2.27164	-4.39548	-2.89111	-0.0566211	0.0146137	-2.85047	-3.16276	-0.00316966	-0.465918	-1.24031	-0.463213	-0.712682	-1.5362	-0.163212	0.0519269	-0.0595504	-0.711612	-3.30617	-4.78883	-4.9615	-3.3783
Bcin01g00160.1	-2.26329	-0.0609413	-0.503039	-37.4806	-1.36032	0.932244	-1.67675	-1.65578	0.0661812	-0.0827927	-1.73193	-36.7509	-2.45353	-0.919757	-0.993461	-2.0704	-1.04139	-0.897092	-0.741135	2.15165	-2.51965	1.85944	-1.91305	-1.89893	-2.634	-2.95297	2.14438	-2.32094	-0.785871	-3.30172	-1.84386	-4.08007	-2.99159	0.318683	-2.11462	-0.826213	-1.72624	-2.01616	-1.64493	-2.46352	-1.77547	-0.39681	-3.15152	-3.0457	-0.887713	-1.58454	-4.19504	-3.93677	-2.20277
Bcin01g00170.1	2.43346	2.74725	1.81378	3.846	2.67911	0.95246	3.12247	2.88492	2.24929	2.59122	2.47389	0.519867	1.46476	0.783437	0.799403	2.33959	1.3454	2.79388	1.24329	2.37432	2.10684	2.13056	2.76028	4.13974	2.02739	1.58603	1.8201	2.79694	0.035107	3.29166	1.49651	1.77437	3.05526	2.67582	1.79381	1.70374	1.65824	0.933991	1.81488	2.1299	1.05458	1.60192	3.2489	3.73718	2.6777	-0.0949953	1.31127	1.51203	1.09568
Bcin01g00180.1	-0.058699	-2.20263	-1.52715	0.0837541	-0.00753672	-1.43244	-0.340951	-0.0706461	-0.290549	0.51631	-0.367837	-1.43853	-1.06348	-1.8119	-0.554044	-0.435745	-2.15954	-1.01698	-0.296877	0.216959	-3.00771	-1.16286	-0.0405649	-0.373714	-0.974282	-0.399235	-1.85889	0.976385	-2.07605	0.0096711	-1.17374	-0.864043	-0.859339	-1.30072	-1.41263	-1.79237	-0.271867	-0.398303	-0.778802	-0.572973	-0.197514	-2.07235	-1.4792	0.325804	-0.400738	-1.60636	-4.73566	-0.827083	-0.976702
Bcin01g00190.1	0.631055	0.557953	0.588791	0.805144	-0.328742	-0.452852	0.893631	1.23449	0.99226	0.318153	0.084691	-0.0830573	0.0547768	-1.42413	-0.410639	0.565502	0.578774	0.772898	0.146108	0.768116	-0.394991	0.418262	0.153231	0.58805	-1.35263	0.236901	-0.156564	0.71697	-0.709145	0.0204586	0.404854	-0.134313	0.60737	-1.5257	0.74495	-0.83324	1.08493	0.113524	0.0998936	0.692682	-0.345413	-0.445075	-0.160633	-0.414093	0.927948	0.141097	0.537816	0.702341	0.468261
Bcin01g00200.1	1.11318	0.696281	0.330345	1.06045	0.824819	-0.474431	0.210968	1.31061	0.747784	1.01684	-0.0234945	0.334803	-0.582099	0.267504	-0.225012	0.0646196	-0.617953	0.725136	-0.826967	0.382919	-0.191672	0.310276	0.945213	1.0877	-0.763537	-0.227889	0.85812	0.782847	-0.7289	0.793621	-0.112975	0.261398	0.814785	-0.590208	-0.428503	0.483943	0.108457	-0.268618	0.120516	0.16045	-1.78012	-0.364803	0.477021	0.632269	-0.105941	0.0166904	-0.104629	1.19294	0.129179
Bcin01g00210.1	1.35695	0.96854	0.835819	1.69231	1.24396	0.312055	1.53401	0.892249	0.130802	1.64108	1.40596	2.04487	1.7569	1.44841	0.193254	1.88256	0.958856	1.03026	1.89487	1.28582	1.87268	1.6604	1.49693	1.4073	1.93037	1.84115	1.50088	1.98982	1.33145	1.08793	0.80711	1.87915	1.38891	1.32801	1.45554	1.48384	1.53695	2.0391	1.62284	1.93495	1.76657	1.24884	1.61837	1.85694	1.85213	1.70888	1.92577	1.26712	1.87644
Bcin01g00220.1	1.63562	1.08793	1.26697	1.46816	2.12213	0.585919	1.49903	1.60732	1.13171	0.728687	1.9012	2.05539	1.963	1.84517	1.05017	2.13149	1.28368	0.7186	1.75863	1.7539	1.56605	2.4154	1.74698	1.37745	1.89231	2.10456	2.13556	2.16892	2.29353	1.45608	2.00643	1.60251	2.02497	1.16412	1.6994	1.03729	1.58621	1.87647	2.19524	2.07007	2.13033	1.10436	2.20418	1.59419	1.63421	1.97801	2.49832	1.40264	2.10804
Bcin01g00230.1	1.10156	1.01101	0.876805	1.26103	1.38039	-0.0320996	0.960174	1.32345	1.15735	-0.290289	0.679969	1.03065	1.22651	0.718703	0.396899	1.56871	1.17094	0.200587	0.11485	1.06733	0.866086	1.0007	1.20768	1.1584	1.02856	0.863081	0.765758	1.42368	0.840192	1.60363	1.39063	0.783232	1.12277	0.687676	1.03581	0.254608	1.16436	1.12875	1.70538	1.79613	-0.0534799	1.08755	1.27348	1.19176	0.433889	1.25377	1.90787	1.19931	1.46683
Bcin01g00250.1	-0.66694	0.0361877	-0.574386	-0.308559	-0.220907	-1.34306	-1.83772	-3.62425	-2.29549	-1.87077	-0.953554	-0.658919	-0.517077	-1.31547	-0.454843	-0.137801	-0.42073	-0.900949	-0.195838	0.122884	-3.25869	0.498312	-2.93652	-0.971466	-0.839105	-0.540337	-1.73103	-0.398384	-1.95275	-0.419686	0.221758	-0.501262	-0.812925	0.323819	0.280818	-1.82714	0.556175	-0.0246409	-1.21596	0.130277	-0.902939	-2.04077	-0.511093	0.474463	-1.01915	-0.442553	-0.464302	0.401581	0.394488
Bcin01g00260.1	1.80346	1.70029	1.7703	1.4098	2.35212	1.25952	2.07258	1.125	1.65794	1.52702	0.260212	2.38581	3.25398	1.72923	1.2005	1.74774	2.12828	0.825486	1.68986	2.21623	1.75125	3.07401	2.19831	2.38933	2.2584	1.95519	1.604	2.67439	1.62006	3.23922	2.49626	2.20544	1.14644	1.7404	1.83319	1.8082	3.02198	2.64954	2.04409	1.98985	0.0643978	2.03866	2.09725	1.44678	0.409101	2.87994	2.58567	2.89901	2.63272
Bcin01g00270.1	1.01079	-1.10278	0.588969	0.78507	0.799886	-0.272807	0.599778	0.984527	1.11448	0.441862	0.637312	1.52677	0.783001	0.0364696	1.49967	0.92286	-0.485694	0.46161	1.48884	1.08179	0.559119	0.773098	-0.442591	0.724171	1.26293	0.733127	0.776428	1.15946	0.118668	0.818787	0.764659	0.56658	1.22939	1.11506	1.1757	0.625186	0.584385	0.258013	1.30962	0.442529	0.819787	-1.04851	1.06164	1.52946	0.135187	0.941191	1.77673	1.40729	1.26337
Bcin01g00280.1	1.71411	0.74187	0.918143	1.37155	0.334731	-0.308289	0.705738	0.646961	1.03297	0.260391	0.507298	1.14832	1.29703	0.361505	0.465508	1.26444	1.36327	0.394945	0.98937	1.14494	0.46258	0.956432	1.01985	0.581905	0.360574	0.844678	0.236438	0.346366	0.637766	1.00326	1.03283	1.00614	0.864879	0.529943	0.648635	0.733444	0.552321	1.28738	0.530476	0.868616	0.41148	1.3973	0.779151	0.78304	0.399487	1.00221	0.290757	0.970426	1.12539
Bcin01g00290.1	-0.679039	-2.87011	-1.27977	-0.374115	-1.46247	-2.39234	-1.3061	-1.81172	-3.19326	-1.09034	-1.78969	-1.03282	-1.08859	-0.612537	0.294601	-2.48203	-2.98767	-1.7465	-3.51234	-4.88109	-1.52449	-1.01503	-0.343144	-38.1942	-0.472735	-1.18981	-1.48547	-2.60514	-0.836481	-1.16935	-0.67634	-1.14455	-4.8518	-1.52187	-0.37258	-2.86102	-4.8233	-1.48677	-3.81319	-2.11678	-3.68631	-2.8124	-4.54536	-1.79035	-2.82656	-3.88964	-0.247742	-0.693575	-2.79315
Bcin01g00300.1	-4.6261	-2.82385	-5.09496	-1.86738	-3.88639	-2.49876	-0.210894	-0.711951	-1.91182	-3.21236	-3.81414	-0.245621	-2.28781	-3.55311	-3.41129	-1.74383	-1.26711	-1.84128	-1.86794	-1.25273	-1.58298	-1.65644	-1.2446	-37.0809	-2.44391	-0.292675	-0.894406	-5.93784	0.123804	-3.16796	-3.7789	-36.8283	-4.99508	-3.79073	-0.321723	-3.01396	-1.33296	-0.791682	-3.99885	-0.41592	-3.95956	-3.4571	-5.29251	-4.812	-3.50306	-0.827386	-1.73105	-2.08326	-0.143786
Bcin01g00330.1	2.81582	2.64902	2.16221	2.78172	2.8676	0.887614	2.56004	2.54533	2.57189	2.04047	2.1742	2.80746	2.46173	2.25551	1.95478	2.82573	2.00418	1.95465	2.52052	2.49838	2.58169	2.42154	2.37963	2.64705	2.40781	2.43931	2.33257	2.66871	1.84767	2.43008	2.12089	2.71683	2.46982	2.087	2.67038	1.81364	2.74361	2.48355	2.35126	2.53255	2.85161	2.45215	2.48953	2.42331	1.90884	2.62566	2.4806	2.48293	2.27165
Bcin01g00340.1	1.44564	1.31607	2.04533	1.67225	1.92536	0.333749	1.5455	1.64532	1.29631	1.46388	1.16295	1.60384	1.86225	1.12236	0.95463	1.58442	1.41304	0.829017	1.49614	1.19386	1.22217	1.48017	2.04767	2.23133	0.626868	1.28084	1.65748	1.72589	0.475718	1.45493	1.24926	1.71933	1.83903	1.54377	1.91993	1.15899	2.19197	1.78354	1.51095	1.04823	1.32058	1.15689	0.902461	1.48284	0.207115	0.417226	1.0267	1.11441	1.64892
Bcin01g00350.1	3.58357	2.5757	3.29467	3.25343	2.85114	2.0023	2.41266	3.07768	3.27053	2.6623	3.06135	2.68467	3.13633	2.38559	2.76826	3.26122	2.61397	2.51159	2.87894	2.63989	2.78254	2.65422	2.28958	2.93021	2.76794	2.46051	2.63902	2.50477	1.6083	3.06933	2.49291	2.51535	3.45096	3.20382	2.36448	2.23812	2.51637	2.89727	2.75342	2.49699	2.65661	2.23215	2.72439	2.83035	1.74353	2.5147	3.29534	2.94954	2.94366
Bcin01g00360.1	2.67787	1.83814	2.20051	1.88272	1.73966	0.56649	1.07628	1.75269	2.44901	1.70274	1.61648	2.1292	2.41843	0.838634	2.43747	2.56973	1.89247	1.85721	0.806827	1.93367	1.16829	2.99255	1.57176	2.17159	1.35054	1.13205	1.19732	1.87489	-0.159203	2.08644	0.675151	1.29951	2.20955	2.06985	0.703046	1.72494	1.96506	1.75381	1.32295	1.5411	1.80513	1.09467	1.52707	1.81319	1.10476	1.61849	2.42006	2.46624	2.1325
Bcin01g00370.1	4.07073	3.88232	4.62272	4.44839	3.64057	2.64439	4.00565	4.347	3.83141	4.02691	4.20436	4.02633	4.50825	3.77736	4.19602	4.21814	3.99539	3.73473	4.06989	4.19754	4.14292	4.20362	4.16766	4.09907	4.12677	3.98235	4.18345	4.18178	3.10335	4.34191	4.16764	4.38334	4.51411	4.30337	4.35029	3.69042	4.10327	4.25345	4.66868	4.45138	3.94435	3.8537	4.10281	3.99795	3.37543	4.33872	4.38924	4.29672	4.13667
Bcin01g00380.1	0.345679	0.0139742	-0.919254	-1.17127	-0.814407	-1.24565	0.562349	0.230906	-0.911983	-0.190681	-0.94923	-0.717294	0.263694	-0.133746	-1.77309	-1.15943	0.659919	-1.11946	0.257444	-0.51017	-0.891578	-0.278581	0.934199	0.14368	-2.07058	-0.0679228	0.0441264	-3.29327	-1.05896	0.0326997	0.555451	1.00657	0.238719	-1.35051	0.371352	-0.327549	-0.303958	-0.749089	0.0384362	-0.0304496	-0.684306	-1.85636	0.745475	-0.0266211	-0.341694	0.233566	-0.760303	0.932417	-0.470024
Bcin01g00390.1	1.73065	1.32572	1.09236	1.79106	1.12718	0.966155	1.32094	1.12465	1.55312	1.61497	1.13681	1.05468	0.695748	0.263452	0.0323428	0.685355	1.07492	0.664355	0.994646	1.40204	1.01543	0.644578	1.61712	0.825247	0.499184	0.317039	1.41096	1.6078	1.52005	0.634767	0.901109	1.30798	1.10171	0.372378	0.371722	0.674992	0.737537	0.953054	1.71987	0.514398	0.446804	0.641199	0.750186	0.89009	0.0839893	0.917813	0.432603	0.167815	0.192611
Bcin01g00400.1	2.34958	1.5361	1.24509	2.31259	1.31194	0.524393	1.78778	2.04369	1.62643	1.05802	2.08726	1.60906	1.55289	1.9072	1.91388	2.0308	1.60087	1.29651	2.01821	2.01433	2.11138	1.86738	2.13085	1.90794	1.82079	2.16149	1.97807	2.14995	0.987595	2.56995	0.504038	2.0532	1.89919	1.63865	1.73638	1.51339	1.54811	1.96828	1.75814	1.52546	1.53027	1.47317	1.78686	1.85125	2.14455	2.36969	2.22921	2.13368	1.94213
Bcin01g00410.1	1.69603	1.33531	1.29377	1.69434	1.77917	0.343518	1.36881	1.64759	1.41159	1.60483	1.98984	2.15632	1.79543	1.36742	1.52749	1.54437	1.04416	1.46533	1.88245	1.56735	1.5273	1.80994	1.44152	1.5259	1.52407	1.53935	1.56836	2.16038	1.22269	1.18597	1.2288	1.5234	1.66633	1.78075	1.60358	1.67057	1.36123	1.8088	2.15822	1.06022	1.34222	1.53181	1.37321	1.36093	1.7613	1.95455	1.90725	1.66862	1.43779
Bcin01g00420.1	3.25865	1.65508	2.52684	3.56552	2.85027	2.13244	3.60513	3.54274	3.2217	2.84931	3.54876	4.11562	2.97382	2.86388	3.10317	3.67643	3.00877	3.09343	3.98768	3.46438	4.12511	3.45739	3.48709	3.0297	3.50229	3.36996	3.63576	3.93549	2.88715	2.81076	3.49004	3.85121	3.54212	3.42039	3.56049	3.28185	3.50626	3.52585	3.56698	3.24395	3.94372	3.24571	3.58367	3.31416	3.35866	3.68123	3.479	3.22828	3.65884
Bcin01g00430.1	0.390114	0.192822	0.0808111	0.690857	0.214551	-0.556749	0.545779	1.15284	0.949648	-0.449382	0.1914	0.167846	0.389209	-0.302798	-0.0666878	-0.178396	0.299175	0.285331	0.2427	-0.184374	0.557114	0.588127	0.36501	0.705518	0.657876	0.627045	0.732467	0.498311	-0.786484	0.180913	-2.13675	0.298979	0.345956	-0.112904	0.696751	-1.02637	0.383106	0.509787	0.555032	0.855729	0.0907272	-0.349503	-0.152506	0.0942676	-0.146936	-0.996168	-0.737202	-0.0442878	-0.931347
Bcin01g00430.2	0.268022	-0.0353998	0.98909	0.772522	0.678533	-0.563698	0.413657	0.0666414	0.638638	0.481028	-0.915285	0.526181	0.398938	-0.0886773	-0.204339	1.3545	-1.38145	0.646231	-0.216186	0.572651	0.296002	0.438131	0.538995	0.818535	0.647557	0.382373	0.296643	0.5673	0.175924	0.25452	0.227297	0.61466	0.438006	-1.04833	0.244215	-1.07105	0.56575	0.414177	0.590618	0.83299	-0.11187	-0.455527	0.852903	0.17386	0.352221	-0.354002	0.482738	0.366899	0.384257
Bcin01g00440.1	4.86885	5.25499	5.38776	4.77917	5.28923	7.76218	5.22543	5.39273	5.52328	5.10123	5.39977	5.06614	4.83878	7.07098	5.93625	5.5962	5.74241	4.79993	5.73081	4.74899	5.04854	5.75003	4.73573	5.13947	5.05856	4.60884	5.70608	5.67079	6.60521	5.02884	6.04897	4.67091	5.0579	4.20273	4.87761	4.62681	5.05355	4.52189	5.43307	5.54729	5.29663	5.46556	4.94166	5.27354	6.19572	5.45459	5.10137	4.86746	5.51307
Bcin01g00450.1	3.55476	4.04353	4.36204	3.9419	4.19425	1.29646	3.85155	3.83629	4.00013	3.89482	3.83555	4.06167	4.03599	2.74567	3.21991	3.61144	3.60455	3.7037	3.69603	3.08443	3.92733	3.39614	3.48281	4.21005	3.56339	3.74568	3.55882	4.25497	3.31056	3.97903	3.7949	3.93914	3.86389	3.94988	3.63068	3.73318	4.2139	4.19923	3.49502	3.67522	3.75045	3.44047	3.07607	3.77298	2.86557	3.23388	3.37488	3.65757	3.46686
Bcin01g00460.1	2.36869	1.16228	1.61263	2.21795	1.88621	0.628386	1.946	1.93918	2.04251	1.64325	2.12102	2.09119	1.54837	1.51177	1.4438	2.07871	1.27984	1.61812	1.93441	2.25572	2.12049	2.31713	1.56589	1.97852	1.92867	2.04777	1.84524	2.1686	2.20443	2.05377	1.57169	2.50813	1.83222	1.94756	1.89536	0.929231	2.10691	1.91195	1.86491	2.41013	2.11446	2.30072	2.02264	2.35989	1.48827	2.23729	1.5951	2.01577	2.31952
Bcin01g00470.1	3.10386	2.50411	2.63715	3.18085	2.90775	2.29572	2.93487	3.27908	2.91766	3.02258	3.07681	3.09207	2.47834	2.87746	2.58645	2.91749	2.66809	2.43271	2.96657	2.9893	2.94872	2.58353	2.97381	2.98142	2.98572	2.93314	3.16191	3.28956	2.47205	2.44328	2.93827	2.98521	3.37341	2.81171	2.98672	2.20767	3.02641	3.04305	3.31373	2.69605	3.08215	2.31289	3.11304	2.86741	2.41767	3.13233	3.01375	2.79775	3.17718
Bcin01g00480.1	1.37213	1.56265	1.7047	1.45759	1.45465	0.115933	0.641966	1.03588	1.05831	1.14524	1.67818	1.51069	1.3084	1.12963	1.23708	1.8391	1.45993	0.359527	1.31094	0.595214	1.04639	0.710062	0.130596	1.5478	0.515361	0.665708	1.98984	1.3925	0.547762	0.690555	1.65172	0.729453	2.04811	1.46132	0.981143	1.52036	1.44202	1.08809	1.84211	0.895926	0.710017	1.60566	1.09496	1.08454	0.618139	0.897742	1.42325	1.09234	0.472324
Bcin01g00490.1	0.367522	0.62674	0.595189	1.01823	0.237829	-0.447196	-0.027328	0.997049	-1.33381	-0.0959474	0.952083	0.685885	0.137457	0.472518	0.24757	0.951265	0.838237	0.823126	1.40172	0.499117	1.33184	0.508907	-1.04783	0.348633	1.0435	0.924204	1.12522	1.08405	-0.371311	0.884903	0.745787	0.348768	1.08318	0.596256	1.08018	0.635334	0.710902	0.568614	0.838999	0.731338	0.576475	0.372214	1.33844	0.667534	0.196676	0.360021	1.29287	0.818267	0.994734
Bcin01g00500.1	0.932528	-1.32293	0.85602	0.604211	0.66119	-0.634073	0.141984	0.910479	-1.23455	0.259341	0.131959	0.823114	1.06037	0.80662	0.301561	0.500007	0.0191613	-0.44676	1.18262	0.551199	0.0417367	-0.114479	0.973248	0.796791	0.687517	0.372699	0.508141	1.04365	0.483941	-0.225223	0.50533	-0.0565225	0.79541	0.685748	0.97194	0.616538	0.592202	0.442563	1.71168	0.36913	-0.0952264	0.950388	0.42597	-0.994488	-0.0776128	0.860192	0.835483	0.765266	0.245291
Bcin01g00510.1	2.0445	1.82492	1.50636	1.94299	1.54113	1.26369	1.76458	1.65125	1.12026	1.24442	1.79454	1.7203	1.65138	1.04578	0.999086	1.50645	1.45846	1.63353	2.30213	1.87899	1.95275	1.72474	1.51407	1.86761	1.74818	1.68121	1.61002	1.99241	0.845783	1.68282	1.27578	1.78225	2.06312	1.42959	1.77878	1.66237	1.67218	1.63178	1.66748	1.74505	1.63172	1.70909	1.52471	1.53832	1.25655	1.35838	1.5689	1.4191	1.7264
Bcin01g00520.1	2.59466	2.38633	2.57596	2.81498	2.91191	3.1283	2.74207	2.88777	2.49757	2.04406	3.43289	2.92945	2.66248	3.16559	2.48782	3.24594	2.20532	2.52187	3.04101	2.83185	3.20326	3.07765	2.86466	2.45302	2.53423	2.77075	2.93082	3.15438	3.24863	3.09803	3.00175	2.79548	3.08466	2.91134	2.4092	2.43956	2.77283	2.54705	2.80421	3.0561	2.77542	2.92185	2.87861	2.90844	2.65283	2.44391	3.10739	2.96603	2.91164
Bcin01g00530.1	2.14783	1.22631	1.56756	1.68031	1.57605	0.399772	1.53554	2.01206	1.72754	1.27768	1.74835	1.8932	1.84448	2.17516	1.60951	1.72113	0.917603	1.29423	1.66103	1.80104	1.94298	1.98954	1.57209	1.47525	1.9356	1.87923	1.6393	2.10358	1.95675	1.8637	1.93696	1.89302	1.8752	1.87485	1.76589	1.1225	2.00891	2.41787	1.84457	2.28163	1.91963	0.814422	2.00211	2.12548	1.32486	1.92139	1.80613	2.2052	1.86907
Bcin01g00540.1	1.69676	1.54101	1.81319	1.75474	2.20071	0.637983	2.07226	1.92898	0.908813	1.24534	1.469	2.49523	1.91658	2.54659	2.19579	2.18418	2.10942	1.17023	1.50299	1.89121	2.35779	2.20072	1.84687	1.41265	2.63289	2.30421	2.05161	2.40745	2.08946	1.98063	1.63943	2.19253	2.00718	1.88117	1.93993	1.76292	2.3813	2.65542	1.43021	2.1989	2.09448	1.91032	2.1155	2.23355	1.10085	2.56224	2.20917	2.15917	2.46744
Bcin01g00550.1	2.90378	2.63417	2.69941	3.12897	2.93434	0.99224	2.67371	2.90458	2.49366	2.52023	2.55727	2.8066	2.95007	2.54295	1.942	3.00663	2.08018	2.17048	2.44365	2.91205	2.6196	2.95644	2.77566	2.97244	2.66005	2.80307	2.60166	2.99772	2.38261	2.95376	2.73489	2.7952	3.21857	2.96604	2.87806	2.42988	3.02538	2.78061	2.98527	2.66936	2.29014	1.98939	2.75217	2.56212	2.05202	2.83489	2.55638	2.7904	2.61498
Bcin01g00560.1	1.48519	0.638481	1.57441	1.23728	0.979024	-0.320585	0.54765	1.12432	0.354364	0.317752	0.0953209	1.03415	1.19957	1.32123	-0.817196	0.532856	0.117639	0.0743407	1.2886	0.726039	0.184392	0.68831	0.667722	0.431653	0.656491	1.17072	0.898791	0.695662	0.634504	0.859609	0.893759	0.451834	1.2907	0.282041	0.933271	0.960053	-0.354679	1.0825	0.752541	1.12806	0.926347	-0.991663	0.911027	0.294005	0.633378	1.16506	1.21436	1.42222	0.925746
Bcin01g00570.1	0.880017	-0.333203	0.681403	0.733014	0.0259597	-0.555372	-0.407046	-0.220489	0.403835	-0.261244	-0.910184	-0.189384	1.17688	0.246135	0.722787	0.310159	0.612948	-0.551278	0.0997493	0.768272	0.26021	0.499964	0.491949	-0.820713	1.39499	0.385376	0.244661	1.19552	-0.365388	0.922794	0.634071	0.288664	-0.139899	1.14815	-0.14694	0.845954	-0.0343631	0.33048	-0.658886	0.956293	0.630118	1.04432	0.0415654	0.797693	-0.208836	0.907345	1.53508	1.42912	1.17127
Bcin01g00590.1	-1.61985	-2.04771	0.132013	-0.545379	-0.409422	-1.41364	-0.310696	0.213939	-0.131	-0.638911	-0.671624	-0.0874352	0.468326	-0.474243	-0.18582	-0.287232	-0.113681	-1.22835	-0.633212	-0.0462927	0.0267411	-0.0307112	-2.7549	-1.35677	0.405001	0.484331	-0.116596	-0.505947	-0.0815185	-1.58564	-0.181834	-0.16695	-0.533558	-1.30059	0.172803	-1.89567	-0.321612	-0.741365	0.574239	0.23077	-0.142851	-0.322153	-0.00481951	0.255039	0.275258	-0.669493	-0.747131	-0.905506	-1.24385
Bcin01g00610.1	0.392799	0.149769	-0.273956	0.497959	-1.64227	-1.02406	0.0141388	0.409367	-1.22281	0.0501822	1.36304	-0.162415	-0.921787	0.0196937	-1.51551	0.474313	-0.434712	-0.319599	-0.132416	0.0198269	0.54333	-0.375688	0.0517966	-0.204598	-0.0669071	0.183109	-1.05194	0.188408	-0.503531	0.143113	-0.191724	-0.145863	0.0947282	-1.2367	-0.944865	0.233499	0.0231383	-0.584457	0.201325	-0.216625	0.156705	-1.59869	0.448985	-0.678951	0.579406	0.0952568	0.853611	0.786246	-0.6932
Bcin01g00620.1	-0.470761	-2.7612	-1.09372	-0.983597	-2.05784	-2.41054	-0.890547	-1.55584	-1.02628	-1.68001	-0.726333	-1.03112	-0.426016	-1.59972	-3.05898	-3.83481	-2.9675	-0.692607	-1.79279	-2.46341	-1.81265	-1.2402	-0.218682	-1.76899	-1.46685	-0.282338	-3.35656	-5.38473	-0.561451	-1.23926	-3.28211	-2.23212	-4.64752	-3.43273	-0.564323	-2.50188	-4.81177	-38.4426	-3.48331	-0.944075	-1.49985	-3.10202	-0.954482	-0.698241	-0.820197	-3.72381	-1.44677	-1.95394	-1.70434
Bcin01g00630.1	2.02132	1.90519	1.489	0.810155	1.55752	0.223775	1.00302	0.994116	0.390709	0.616264	1.16716	1.5003	2.14123	1.8248	1.66399	1.75743	1.92936	0.770746	0.979492	1.42145	1.74072	1.52346	0.615579	1.43848	1.90123	1.76818	1.07995	1.84535	1.90431	1.37196	1.86353	1.24457	1.30303	1.4196	1.62867	0.513302	1.63864	1.94382	1.79811	1.64072	0.822879	1.26226	1.38547	1.28842	1.62853	1.81997	2.08494	1.68738	1.7294
Bcin01g00640.1	0.429195	-1.45267	0.291854	-2.62107	-0.477344	-0.637391	-1.1621	0.145836	-0.229547	0.0311578	-2.07299	-3.1873	1.92424	-1.63004	-1.37727	-0.748536	-0.856245	-0.289767	-0.130852	-0.808669	-0.4869	0.778595	0.356342	0.225635	-0.227235	-0.00329659	-1.22677	-1.03001	-1.26982	1.46579	-0.0623812	2.31429	0.0218331	-0.0793514	-0.21714	-1.14137	-0.253695	-0.799794	0.0183706	0.848544	-0.492941	-0.589391	0.555887	-0.439428	1.00485	-0.456296	0.449235	0.449382	1.44918
Bcin01g00650.1	0.436771	0.687544	-0.0912863	0.488706	0.603435	-0.692601	0.231508	0.240367	0.0562587	-0.385137	0.287312	0.544153	0.202513	0.429498	0.112554	0.0167386	0.516615	-0.233449	0.772959	1.10258	0.127578	-0.383291	0.789017	0.496937	-2.10764	0.343194	0.407309	0.94211	0.292542	0.880325	-0.115551	0.430036	0.823762	0.559259	0.0190976	1.34356	0.256362	-0.0727664	-0.0370017	-0.0915081	0.122114	-0.297822	-0.636348	-0.980082	0.538646	-1.17441	-0.888114	-0.00676821	0.608092
Bcin01g00660.1	2.74069	1.81446	2.47185	2.96683	2.13278	1.67773	2.69231	2.53244	2.35406	1.97365	2.43345	2.83804	2.58736	2.6577	2.52769	2.81369	2.46691	2.48391	2.81844	2.66549	2.93108	2.65019	2.14379	2.46219	2.59519	2.71186	2.79304	2.90164	2.19945	2.71039	2.52923	3.02978	2.50064	2.5744	2.54647	2.47317	2.8194	2.80274	2.62901	2.70223	2.86749	2.14635	2.57196	2.87507	2.63904	3.09047	2.87056	2.68831	2.76894
Bcin01g00670.1	3.22877	3.30409	3.56617	3.17965	3.17941	1.86799	2.75939	3.04125	2.82827	2.90649	3.57258	3.67076	3.73802	3.65676	3.3881	3.54076	3.2781	2.51428	3.41493	3.46141	3.42418	3.5946	2.99602	2.83026	3.76627	3.62648	3.30423	3.63305	2.86456	3.60821	3.4821	3.38681	3.16183	3.54618	3.20838	3.06145	3.18434	3.8033	3.53159	3.37555	3.48309	3.32787	3.17046	3.2314	2.92893	3.84211	3.82647	3.75276	3.72551
Bcin01g00700.1	3.81093	4.38085	4.42361	3.86899	4.51948	7.10075	4.4006	4.47947	4.68755	4.19542	4.77503	4.21607	3.89206	6.41776	5.308	4.84229	4.9151	4.46571	4.96892	3.7542	4.02507	4.94962	3.62595	4.19581	4.452	3.64511	4.7195	4.94609	5.73744	3.98464	5.37734	3.60573	4.40542	2.7576	4.12023	3.38652	4.1315	3.67226	4.73434	4.73641	4.49231	4.60197	3.88728	4.32077	5.22343	4.62037	4.26129	3.76529	4.65059
Bcin01g00710.1	-1.6521	-2.77502	-1.32836	-0.0312135	-0.262235	-1.99346	-0.739101	0.00346657	-2.77715	-0.233715	-1.42409	-0.507811	-2.10074	-2.06688	-2.55387	-2.50861	-2.70225	-1.0154	-3.04894	-4.50398	-1.8066	-1.3516	-0.586737	-1.27941	-1.22729	-4.48235	-1.61536	-0.776722	-2.54417	-4.66201	-3.15344	-0.406681	-1.57654	-3.10468	-0.94063	-2.25677	-0.0767107	-0.937329	-0.154574	-1.4402	-0.270678	-2.61611	0.0787322	-1.68996	-2.48674	-3.75584	-5.32171	-5.29638	-3.65836
Bcin01g00720.1	2.44914	2.22888	2.11985	3.00552	2.17027	0.891222	2.68625	3.04661	2.53424	2.05461	2.87014	2.80518	2.54283	2.19495	1.8092	2.38464	2.05377	2.11669	2.89041	2.62557	2.91385	2.39648	2.6124	2.88228	2.54396	2.33888	2.42292	2.81243	2.03067	2.34479	2.64464	2.66412	2.45248	2.08317	2.3881	1.9175	2.79726	2.33838	2.59833	2.18579	2.33522	2.64206	2.62072	2.41283	2.22291	2.14319	2.28554	2.27563	2.19393
Bcin01g00730.1	0.359093	1.04552	0.0804454	1.41147	1.02614	0.110422	0.972889	1.45551	0.819392	0.239764	0.930933	0.999531	0.541348	-0.364896	-0.721508	1.00864	-0.00306977	0.453847	0.629526	1.33438	1.26406	0.725463	1.17905	1.52614	-0.0457459	0.421844	0.531839	1.28887	1.26209	1.13403	1.14175	0.949646	1.79316	0.900287	1.09517	1.01454	1.15957	0.743787	0.814958	1.10361	1.03561	0.21963	1.34272	0.863029	0.937282	1.19696	0.200503	0.708715	1.48847
Bcin01g00740.1	1.02687	0.342239	1.347	1.66124	1.36398	0.593153	1.94548	1.70697	1.93544	0.636277	2.25021	1.95181	1.11011	1.25895	1.52348	2.06456	1.23506	1.48623	2.32769	1.22532	2.43216	1.81468	1.65224	1.91599	1.72351	1.80172	2.08615	2.2004	0.92645	1.06944	1.75995	1.89287	1.98444	1.67481	1.98907	1.98754	2.23934	2.20291	2.236	1.65634	1.89925	2.05996	1.58879	1.96891	1.41835	2.37033	1.94359	1.79481	2.2194
Bcin01g00750.1	3.55563	2.88293	3.46042	3.36315	3.21751	1.44736	2.86118	3.40758	2.4811	2.75787	3.80415	3.50958	3.43432	3.44769	3.30545	3.37541	3.38511	3.10098	3.5511	3.91472	3.89762	4.00487	3.13197	2.91211	3.28667	3.79346	3.79867	4.01854	2.76373	3.36947	3.29294	3.71357	3.3144	3.33134	3.78013	3.10337	3.61124	3.65383	3.70615	3.60523	3.37095	3.13093	3.56599	3.41242	3.23256	4.17002	3.90828	3.55378	3.85279
Bcin01g00760.1	4.85595	5.96724	5.65484	4.80634	5.39313	7.89448	5.72984	5.5445	5.66464	5.8193	5.67069	5.27193	4.93785	7.35962	6.36787	5.99718	5.91146	5.40963	5.90633	4.85018	5.10858	5.79701	4.65854	5.19665	5.30563	4.35754	5.81922	5.79771	6.86707	4.76419	6.26735	4.75009	5.44698	4.65833	5.29444	4.53776	5.12222	4.65273	5.96007	5.55317	5.61959	5.7551	5.12938	5.30762	6.17812	5.55461	5.62965	4.9047	5.64971
Bcin01g00770.1	3.81843	3.00376	4.58292	3.35661	3.54645	2.68452	3.62962	3.15264	3.13055	2.86598	3.33351	4.04256	4.58351	4.22765	4.24397	4.19382	3.91416	2.86603	4.3135	3.65957	3.90548	4.18908	3.164	3.21783	4.088	4.08697	3.91817	3.73916	3.64193	4.28402	4.38186	3.85661	3.72421	4.25982	4.00935	3.54958	3.85524	4.20253	4.32677	4.07477	4.10696	3.69902	3.58824	3.70733	3.06142	4.34128	4.77034	4.29891	4.36301
Bcin01g00770.2	3.91529	3.27214	4.424	3.23541	3.15668	1.97418	3.69533	3.02635	3.31198	3.4136	3.34928	4.05946	4.55935	4.09431	4.50289	4.27539	4.01048	3.14898	4.1536	3.64361	3.97127	4.17433	3.47078	3.28682	4.08992	4.03366	4.15583	3.65747	3.55364	4.25989	4.45927	3.98608	3.62339	4.34738	3.98255	3.38763	3.59175	4.28121	4.26829	4.09796	4.11009	3.45178	3.24031	3.48957	3.22642	4.20423	4.77375	4.22826	4.37061
Bcin01g00780.1	1.66888	1.31289	0.851604	2.01582	1.28676	0.422041	1.89356	1.68975	1.8161	1.62903	1.47442	2.3716	1.78473	0.760619	0.235447	1.57353	1.45856	1.70529	1.44452	1.13709	1.76866	1.83413	1.38759	1.89191	1.62722	1.30711	1.10903	2.2595	1.65218	1.67156	1.19497	2.05466	1.84195	1.7567	1.8322	0.519832	1.79348	1.37936	1.9339	2.04372	1.22623	2.02108	2.09493	1.61359	1.14754	1.41839	0.768752	1.16109	1.98434
Bcin01g00790.1	1.16613	0.838495	1.27393	1.67724	0.819881	-0.340769	1.24076	1.22522	1.55455	1.55379	0.964297	1.36046	-33.0868	1.03589	0.196768	1.15551	1.10245	0.73925	1.46028	0.673485	0.375601	0.0339832	0.0559476	0.872853	-0.591017	0.479005	1.37159	1.25989	0.0978563	-0.436078	1.66933	0.343203	1.71415	0.526631	0.806707	0.757973	1.22458	1.01605	1.0171	0.100553	0.919895	-0.839044	0.480377	-0.118161	1.33693	0.0508234	0.822895	-3.43544	-1.81574
Bcin01g00800.1	2.3561	1.76778	2.0508	2.66929	2.40534	0.436585	2.27579	2.27034	2.24359	2.2452	1.97973	2.13253	0.609592	1.66751	1.39794	2.13731	1.44627	2.06549	1.83135	1.79027	1.71508	0.121575	1.58287	2.50063	1.70284	1.20676	2.02681	1.21753	-0.130089	1.46289	1.9414	1.87691	2.71968	1.95847	1.94574	1.92415	2.24222	2.22826	1.64762	1.32003	1.68405	2.14995	2.03917	2.08399	1.85117	0.958768	2.28751	0.628823	0.85396
Bcin01g00810.1	1.58726	1.59295	1.89938	1.69059	1.38157	0.26131	1.52301	1.21304	1.42537	0.984592	1.67917	1.94945	1.80608	1.66612	1.57908	2.08342	1.00334	1.18182	1.30033	1.32261	1.69314	1.88632	0.858651	1.77795	0.988363	1.94756	1.20611	2.10811	0.938415	1.96443	1.49006	1.76374	1.497	1.61066	1.27908	1.29449	1.68427	1.9496	1.85027	2.31531	1.42976	1.66658	1.5519	1.71815	1.85978	2.11694	1.85908	1.87682	1.75964
Bcin01g00820.1	-0.0123993	-2.02017	-0.755644	-0.800625	-0.439465	-1.44338	-0.724381	-0.448036	-1.54268	-1.39206	-0.61032	-0.588197	-0.520327	-0.766295	-0.527213	-0.559268	-1.01208	-1.10462	0.019894	-0.482243	-3.34571	-0.48192	-2.89722	-0.243292	-1.27228	-0.394768	-1.07863	0.181631	-2.08321	-1.52682	-0.269844	-2.15216	-3.82676	-0.937046	-0.258532	-0.0758353	-0.227904	-1.18942	-2.60803	-0.895373	-0.431411	-1.93065	0.0484239	-1.72324	-1.8043	0.333683	1.04404	-1.00174	-0.500942
Bcin01g00830.1	2.40226	2.11786	2.45546	2.48797	2.34493	0.682389	2.14254	2.38289	2.1664	2.31395	1.71526	2.28005	2.52509	1.63559	1.18567	2.5321	2.00556	2.01275	2.06747	2.31597	2.11631	2.09732	2.0954	2.53183	2.00281	2.20045	2.33471	2.33012	1.62113	2.5349	2.21137	1.96928	2.66775	2.50603	1.86818	1.30033	1.9671	2.41859	1.97873	2.22289	2.01199	1.17238	2.26055	1.9911	2.27994	1.94716	2.33207	2.4728	2.13135
Bcin01g00840.1	0.790637	0.392415	0.656963	0.749304	0.010468	-0.713209	0.571485	-0.362936	-0.161546	0.552925	-1.0165	0.574469	1.10608	-0.00481332	0.577659	-0.51896	-0.724007	0.885735	0.267747	-0.379933	0.264272	0.341539	0.853562	0.385748	0.263865	0.772102	-0.977461	0.62599	-0.478629	0.891514	-0.131719	0.413949	0.388102	0.661335	-0.625271	-0.206605	-0.206211	0.162714	-0.371752	0.54002	0.0348772	0.123378	0.552129	0.292841	0.152983	0.726828	-0.498015	0.760715	-0.00437536
Bcin01g00850.1	-0.074507	0.427613	0.081543	0.583241	-0.179546	-1.05855	0.721485	-0.0973759	-0.0603974	-0.58557	0.00836428	-0.228104	-0.971382	0.0188819	-1.55361	-0.371023	-1.65222	-0.360923	-1.50226	0.357621	0.359648	-0.492601	-1.66924	0.360223	-0.304606	0.286671	0.168516	0.435708	-0.973094	0.213177	0.019523	-0.397855	0.02685	0.0399828	-0.189227	0.286096	-0.353232	-0.208441	-0.161343	0.380236	-0.0412519	-0.0720252	-0.323645	0.399975	-0.7627	-0.0429992	0.0625617	-0.0920963	-0.12345
Bcin01g00860.1	-0.987612	-0.93241	0.225888	-0.268845	-0.815416	-1.97876	-1.83168	-1.03607	0.242728	0.0516576	-3.36945	-2.22156	-0.28077	-0.612722	-2.00977	-3.39495	-2.34947	-0.973249	-1.80067	-1.1465	-0.779592	-3.36407	-1.66946	0.127371	-0.164239	-1.49496	-1.20056	-0.713445	-2.64189	-1.03852	-1.13403	-1.14435	-0.551047	-0.912969	-2.21127	-2.15608	-1.05155	-37.169	-1.89455	-1.58434	-2.47622	-0.318734	-4.03718	-1.75693	-2.07849	-1.80853	-5.16486	-0.216873	-0.620504
Bcin01g00870.1	3.1714	3.1609	2.14328	3.83786	1.88321	2.00562	3.21058	3.79569	2.93165	2.8291	2.37601	2.96137	3.4646	0.649516	1.36826	2.24388	2.50505	2.75616	2.33343	3.3135	2.58959	2.25232	3.24262	3.47189	1.57254	3.1616	2.2362	3.21338	1.72913	2.00243	2.35148	3.36932	3.25943	2.11059	2.92363	2.72647	3.48231	1.74246	3.10455	3.02762	1.98258	2.16782	2.45313	2.58905	2.266	2.55811	1.78429	2.4191	2.29294
Bcin01g00880.1	2.2924	2.32404	2.07377	2.2907	2.16214	0.672558	2.05715	1.93672	2.40966	1.05971	2.07494	2.09118	2.08811	1.99601	1.69333	2.25775	2.09422	1.22246	1.8807	2.25272	1.95521	2.23004	1.85079	1.99298	2.2188	2.04205	1.97158	2.45183	1.72457	2.50201	2.34729	2.30546	2.28372	1.62343	1.86836	1.94147	2.32363	2.10754	2.53533	2.26003	2.00705	1.91449	2.26397	2.11413	2.18161	2.49165	2.50437	2.36681	2.24621
Bcin01g00890.1	-0.047908	0.560684	0.170812	-0.0653641	0.215969	-1.0845	0.350647	0.150734	0.424965	-1.12694	-0.3195	-0.056428	-0.211955	-0.900058	-0.336856	0.377989	-1.57982	-0.454562	-0.660204	-0.312122	-0.121402	-0.396079	-2.38484	-0.607729	-0.0169077	-0.104862	-0.333544	-0.431863	-0.278211	-0.25245	0.659098	-0.293617	0.243499	0.0535303	-1.25362	-0.193136	-0.322088	-0.158519	-1.72704	-0.61648	0.0822056	-1.55889	-1.11021	-0.309751	-1.41531	0.470237	0.215415	0.628861	-0.429724
Bcin01g00920.1	1.28723	0.430245	0.595844	1.87009	2.66215	0.419583	1.30378	1.83263	1.81855	0.328714	1.84339	2.60509	0.775984	0.603324	-0.550641	1.41553	1.72909	0.771075	2.27751	1.42881	1.93927	1.14671	1.61937	2.00506	0.939885	0.123328	1.58729	2.19535	1.35901	0.105138	2.33106	1.13808	1.46835	1.16468	2.19757	0.843574	1.64188	0.535246	1.04696	1.32353	1.79669	1.65563	1.05231	0.724487	1.10894	1.29149	0.414982	0.940972	1.07841
Bcin01g00930.1	3.45724	3.27825	3.74534	3.57143	3.57763	1.94241	3.54977	3.55869	3.06662	3.15263	3.59225	3.70578	3.60011	3.12697	3.51453	3.37241	3.16622	3.19589	3.58267	3.36294	3.61434	3.51927	3.21689	3.75814	3.6511	3.42715	3.35368	3.63759	2.74352	3.67755	3.64965	3.54343	3.89846	3.32896	3.85235	2.88644	3.6334	4.00371	3.88917	3.49781	3.63166	3.17515	3.52649	3.4657	3.126	3.42009	3.66417	3.46948	3.36074
Bcin01g00940.1	1.287	0.976817	0.768388	1.47926	0.771163	-0.329398	0.949625	1.36632	1.21244	0.566357	1.42591	0.518907	0.231234	-0.479806	-0.94304	-0.189433	1.41239	1.05022	1.1866	1.38857	0.645769	1.38268	1.41494	1.45356	-0.340545	0.883953	0.873732	1.48606	0.650911	0.458298	0.350097	0.33403	1.34435	0.571728	1.28648	0.153862	0.89433	0.82507	0.77598	0.347361	-1.33199	0.65397	0.626185	-0.136299	0.610336	0.26146	0.663529	-0.230058	0.518719
Bcin01g00940.2	1.13889	1.09616	1.04437	1.50509	0.725501	-0.276269	1.25584	1.42838	1.39209	0.888336	1.13532	0.739509	0.656367	0.120877	-0.880205	0.954949	1.45911	1.29003	1.18389	0.834587	1.06462	0.614469	0.959187	1.51947	0.772102	0.792538	1.24784	1.34099	0.462429	0.426241	0.515656	0.377191	1.68999	0.237615	0.641225	1.08971	1.34259	0.795141	1.02106	-0.111911	-0.417059	-0.218552	-0.115645	0.666774	0.986189	-0.190038	0.597891	0.881345	-0.174273
Bcin01g00950.1	-0.825711	0.36558	-2.40716	-1.34312	-3.27438	-2.26639	-0.601762	-0.953948	-1.63984	-1.60409	-3.43111	-1.68158	-1.85961	-3.0041	-3.02353	-2.58938	-0.691903	-3.03062	-3.41716	-1.33713	-0.530469	-0.677376	-3.85552	-0.61082	-3.22115	-0.740731	-0.508017	-1.84883	-2.65889	-3.18709	-3.4027	-2.41661	-1.37009	-3.30331	-1.60338	-2.6003	-1.58117	-0.703199	-0.962504	-0.199938	-1.31057	-2.87039	-0.985571	-1.62903	-1.33111	-1.66814	-1.39498	-0.132649	-1.67826
Bcin01g00970.1	-0.0308276	-2.97145	-4.38235	0.000325368	-0.931941	-2.03284	-0.53683	-0.530398	-2.97616	-1.65323	-3.41133	-1.00774	-1.11655	-2.91652	-2.58901	-1.46395	-0.765049	-2.95785	-0.664377	-2.54965	-1.98025	-1.39586	0.441122	-1.97294	-1.95834	-0.619942	-3.61503	-1.94487	-1.16269	-2.90289	-3.3853	-1.43882	-1.33946	-1.35562	-2.03863	-2.29375	-1.65795	-37.4455	-0.468761	-0.400965	-3.57941	-2.65298	-0.346108	-0.836713	-1.25175	-1.05297	-1.26769	-0.639078	-0.582118
Bcin01g00980.1	4.68982	4.22676	5.43306	4.38869	4.6257	2.21193	4.54726	4.20097	4.01076	4.06551	4.49896	5.03051	5.59447	4.94618	5.38507	5.26426	4.7887	4.09696	5.18036	4.47868	5.00013	5.117	4.26686	4.28597	5.13531	5.2174	4.93129	4.80687	4.46821	5.10056	5.35262	5.04057	4.46042	5.09214	5.02733	4.5443	4.79552	5.23622	5.13635	5.10638	4.97024	4.83158	4.42829	4.64658	4.41713	5.26124	5.67017	5.17553	5.2482
Bcin01g00990.1	-1.06262	-3.31053	-4.70808	-0.212601	-3.70147	-2.26764	-2.01111	-4.64233	-3.10856	-0.153038	-1.67644	-0.117456	-0.160419	-1.43261	-3.01086	-1.13184	-0.755693	-3.1905	-1.7467	-0.481179	-1.83018	-1.05606	-0.583284	-1.78295	-1.28887	-0.00748157	-1.82218	-2.51289	-2.9982	-2.18649	-1.36657	-2.33565	-1.68819	-3.54096	0.153109	-2.71617	-0.651955	-1.85542	-0.971097	-2.89194	-0.665925	-3.07538	-1.29356	-4.81778	-3.02827	-4.12562	-1.38563	-1.95324	-2.59045
Bcin01g01000.1	0.439389	0.643099	-0.103214	-0.476348	-1.12006	-1.31403	-0.144392	0.180331	0.692171	-0.254399	0.245297	-0.495013	-0.303946	-1.24579	-0.280881	0.334554	-0.122314	0.292268	-0.781417	-0.784297	-0.464656	0.601143	0.436684	-0.0287011	-0.794061	0.245787	0.272132	-0.458765	-1.91087	-0.484743	-0.842249	-0.611827	0.403032	-0.116258	-0.021647	-1.53802	0.402566	-0.00568708	-2.5087	0.0971183	-0.852341	-1.67439	0.0660861	0.195522	-0.602263	-0.649206	0.462309	-1.63557	-0.393701
Bcin01g01010.1	1.26372	0.301478	1.16971	1.36124	-0.146666	-0.401979	1.22785	1.60174	0.805067	0.973731	-0.452606	0.240865	0.760087	0.639486	0.446234	0.816482	-0.399855	1.19303	1.2327	0.911656	0.908177	0.603588	0.494783	1.17791	-0.160432	0.341265	1.51548	1.22389	-0.688567	0.648964	1.20112	0.280533	1.23382	0.837383	0.766833	0.983808	0.616307	0.866441	0.311417	0.713951	1.12192	-0.179009	1.02045	0.573964	-0.19502	-0.6948	0.0840245	1.04443	-1.27938
Bcin01g01040.1	1.335	0.772239	1.91473	0.336647	1.38125	0.179455	0.836501	0.958426	0.234732	0.467653	-0.0887456	1.71531	2.57467	2.07434	1.31678	1.73402	1.31713	0.824388	1.06375	0.620146	1.0995	2.11017	1.02885	0.511236	2.1941	1.69829	1.28858	1.49287	1.70437	2.05992	1.78265	1.40049	1.00638	1.22869	1.62153	0.107261	1.51306	1.89783	0.384739	2.43768	1.73453	1.34803	1.44263	1.16596	1.41148	2.06899	2.06962	1.97547	2.12735
Bcin01g01050.1	-2.45763	-3.30594	-4.80941	-1.04203	-1.16902	-2.40626	-1.74548	-4.72112	-0.518243	-1.053	-0.975191	-1.53448	-0.588665	-1.49144	-3.0771	-0.495996	-3.20395	-1.19103	-3.48789	-2.67954	-3.04022	-1.8245	-0.453875	-1.71726	-1.26123	-1.96717	-0.973718	-1.04248	-3.13738	-1.56537	-3.71595	-2.13523	-5.02859	-1.52603	-2.14837	-2.84396	-3.98974	-36.5833	-3.83483	-0.318677	-3.75258	-1.04915	-1.50836	-0.540601	-1.19193	-1.57567	-0.661069	-2.0678	0.206128
Bcin01g01070.1	1.0557	-0.0017948	0.555747	0.575638	-0.213319	-0.447176	-0.128027	-0.0166511	0.206307	0.978001	-0.430622	-0.0687009	0.954536	0.664314	0.718814	0.867677	0.96628	0.504932	0.174278	0.443565	0.524513	0.965045	0.416622	0.454999	0.434298	-0.800217	0.286319	0.666603	-0.740919	0.876004	0.0477095	0.321389	1.24184	-0.146267	0.297902	0.521099	0.782241	-0.0621234	0.216736	0.816816	-0.0137127	-0.473878	0.236364	-0.650134	0.329238	0.0953497	0.663625	0.552918	0.406484
Bcin01g01080.1	2.31205	1.47912	1.92664	2.46676	3.03846	0.770572	2.63068	2.60411	2.13286	2.00565	2.09852	2.08445	1.77557	2.47007	1.63215	2.37034	1.54099	1.87699	1.64714	2.00597	2.35483	1.89515	1.78795	2.62438	2.2797	2.36206	1.87806	2.89207	2.14833	1.54773	1.39856	1.88781	2.62123	2.40069	2.14462	2.0275	2.21978	2.43792	1.85626	2.19588	2.58467	2.16168	2.62585	2.73997	1.86982	1.96718	1.81888	1.80909	2.17518
Bcin01g01100.1	2.12932	2.9421	1.33046	1.64067	2.00801	2.03375	1.52453	0.768917	1.85791	1.37878	4.13651	2.91539	2.78214	3.58906	1.57646	2.11834	1.84389	0.904189	1.39097	2.6511	2.00841	3.20524	1.99549	2.33053	3.14822	2.02892	1.73688	2.47016	5.17431	3.08705	3.01743	2.18923	0.644882	2.17985	3.1417	1.77012	2.93035	2.92234	2.81714	3.37143	2.01232	1.2486	2.8667	2.02919	1.64529	3.38139	2.64	2.60611	3.7139
Bcin01g01110.1	1.24547	0.401359	0.792251	1.11835	1.16545	-0.332406	0.4059	0.468983	-0.405198	0.212312	0.577931	0.63838	1.13323	0.423883	0.32951	0.660271	1.40473	0.168152	0.72274	0.382352	0.886925	0.892955	1.2319	0.795362	0.902198	1.29973	0.6483	0.792586	0.553103	0.963715	1.14755	0.734187	1.20133	0.539184	1.64736	0.994755	0.879179	0.897303	1.19109	0.389359	0.553518	-0.324245	1.05245	1.24755	0.78721	0.904264	0.707607	0.858151	0.985032
Bcin01g01120.1	1.25585	0.585133	0.457443	1.79133	1.22414	0.0816214	1.30243	0.884363	0.197971	0.64254	1.73378	1.59917	1.39625	0.873847	1.39974	1.64613	1.07167	0.34535	1.16983	1.19855	1.21708	1.85889	0.296068	1.08794	1.36712	1.25838	0.868985	1.79233	1.56023	1.49274	0.881345	1.20561	0.937444	0.945219	1.56567	1.18059	1.44204	1.10217	1.08018	1.32673	0.433066	0.90681	0.699228	1.71126	0.580036	1.84627	1.94617	1.32166	1.83394
Bcin01g01140.1	1.95831	2.18344	1.95004	2.52555	1.80075	0.440145	2.31716	2.44879	1.19034	1.58354	1.86035	1.71981	1.87312	1.35681	1.32318	1.45734	0.867626	1.60821	1.86431	2.1973	1.68784	1.6755	2.1261	2.08116	0.700042	2.12111	1.64577	2.19786	1.10329	2.11231	1.86088	2.12247	1.88086	1.9972	2.03348	1.13892	2.23751	1.43997	1.94972	2.24427	1.7958	0.822313	1.67264	1.87197	2.10757	1.97629	2.1654	1.93433	1.50909
Bcin01g01150.1	0.478998	0.801557	0.592013	0.568536	0.126147	-1.02651	-0.0954971	0.0330946	0.481038	-0.210814	-0.25554	0.0470452	1.1415	-0.80856	-1.05364	0.646271	0.846269	0.0506396	-0.743339	0.444808	-0.556858	0.459663	-0.0430297	0.568453	-0.640338	-0.00441781	0.649797	-0.303749	0.201019	1.41391	0.126486	0.618488	-0.271076	-0.324884	0.0404046	-1.34204	0.40597	0.516927	0.00684437	0.832852	-0.734159	-1.28617	0.0566463	0.673105	0.979612	-0.408952	-1.42567	1.01943	0.267986
Bcin01g01150.2	0.928677	0.34481	1.48397	0.491145	0.671824	-0.603753	0.952602	0.954443	-0.671063	1.01127	-0.397241	0.730726	0.815481	-0.171004	0.262918	0.647454	0.0988286	1.06512	0.467033	1.05885	0.616851	0.385387	0.394471	0.774892	-0.654395	0.31795	-0.0319245	-0.529382	0.889063	1.33249	0.431181	0.71762	0.283383	0.516818	0.206048	0.440317	0.606447	0.853722	-0.799542	0.292158	0.0673489	0.33395	0.44368	0.405269	-0.175109	0.787434	0.97794	1.04745	0.468939
Bcin01g01160.1	1.91727	1.69298	2.00386	1.61809	1.796	0.367254	1.98513	1.51005	0.877906	1.37033	1.64527	1.75283	2.13758	0.467142	1.27853	1.77552	1.50585	1.52287	1.44048	1.64975	1.68254	1.10685	1.64767	1.85677	1.445	1.75689	1.99683	1.87363	1.62285	2.09172	2.16871	1.7703	1.82761	1.91498	1.86546	1.59615	1.59358	1.51357	1.98802	2.26218	1.46464	1.2783	1.52273	1.91412	1.90352	1.71205	2.19102	2.05467	1.86603
Bcin01g01170.1	-0.991632	-1.00583	-1.34568	-1.91032	-3.60812	-2.21198	-0.892201	-2.39062	-2.8863	-1.75525	-3.71865	-0.923322	-1.85374	-1.43504	-2.52775	-1.41526	-2.83728	-1.80877	-3.1979	-0.600225	-1.57943	-3.84563	-0.82014	-2.35734	-0.775021	-2.41699	-3.73965	-1.03298	-3.02734	-5.05406	-1.04739	0.548356	-5.03816	-3.47976	-2.46267	-2.56325	-2.26601	-40.7107	-1.33148	-2.95619	-3.54801	-2.75207	-0.681252	-1.71876	-0.037403	-4.04292	-5.36103	-5.58041	-1.91453
Bcin01g01180.1	2.29071	1.95228	2.12759	2.78893	2.4908	0.823646	2.83596	2.45632	1.90528	2.27102	2.80244	2.76641	2.62033	2.07803	1.98907	2.26583	1.95467	2.09054	2.15838	2.39806	2.44152	2.28095	2.54778	2.5251	2.47671	2.25379	2.41332	2.65044	2.63434	2.32593	2.27185	2.77821	2.20517	2.56526	2.40316	2.42849	2.70467	2.71705	2.69336	2.48315	2.15331	2.29237	2.39532	2.47106	2.04329	2.27934	2.13547	2.34509	2.19947
Bcin01g01190.1	3.65882	3.91586	3.13806	4.25219	3.99602	2.02763	4.22813	4.11373	3.70528	3.2413	4.20723	4.27551	3.79575	3.30262	2.7825	3.692	3.23163	3.76494	4.12437	3.6645	4.24183	3.2104	3.98897	4.08559	3.72105	3.59839	3.6247	4.15105	2.79049	2.8496	3.71216	4.27573	3.83177	3.24666	4.45011	3.54517	4.26852	3.40785	4.31121	3.16701	3.99375	3.93373	4.08983	3.80304	3.60686	2.97456	3.4808	3.14346	3.32362
Bcin01g01200.1	0.79259	0.887578	0.177705	1.04929	0.337513	-0.593184	1.00917	0.21335	0.667874	-0.157812	-0.032906	0.624889	-0.270156	0.146911	-1.12128	0.917491	-0.184495	-0.0186944	0.717376	0.602607	0.374557	-0.484316	0.337177	0.638292	0.125776	0.319392	0.548393	0.179476	-0.362701	0.45589	-0.226274	-0.43163	0.5785	-0.254908	-0.697079	0.0161399	0.572923	-0.145075	-0.416076	-0.457958	-0.374325	0.0401655	0.16477	0.486443	-0.506345	-0.155494	0.108803	0.365929	0.65329
Bcin01g01210.1	3.04085	2.34157	3.03684	3.26761	2.68592	0.730288	2.33502	2.4797	2.12184	2.51231	2.66249	1.80081	3.00701	0.838259	1.57503	2.52046	2.536	1.49996	2.47695	2.31856	2.07315	1.77291	2.35405	2.74259	1.53676	2.17056	2.21896	1.89426	0.671591	2.21726	2.11738	2.8252	2.94181	2.55544	1.5508	1.63115	1.98409	2.07743	1.94141	1.86008	2.36505	2.07464	2.12655	2.26285	2.60954	1.53453	2.06515	1.98163	1.38691
Bcin01g01220.1	0.629172	-2.567	-0.700927	0.34574	0.386054	-1.74139	-0.0936689	-4.06585	-2.60304	-2.34413	0.00960446	-1.07252	0.465902	-2.5184	-2.3749	-0.760562	-2.50764	-1.73318	-1.58914	-1.64831	-0.0375135	0.608179	-1.85016	-1.7277	-3.82743	-2.31353	-1.83946	-1.02599	-2.43592	-0.260362	-0.892183	-0.355096	-1.37727	-0.56209	-3.45667	-2.0568	-2.29791	-2.51948	-3.09213	-4.19743	-1.30684	0.175863	-1.64135	-4.19638	-2.24046	-0.813777	-0.827504	-1.38918	-1.37152
Bcin01g01230.1	0.991621	0.34772	1.23361	0.450089	0.794864	-0.338297	0.828651	-0.341896	0.571598	0.483299	0.0799584	1.29218	1.68058	0.965923	0.759348	0.967086	0.928544	-0.4538	0.719874	-0.0119199	0.397083	0.882339	0.891874	-0.247737	0.596749	0.421381	0.293433	1.24456	0.814174	0.537425	1.15224	0.658258	-0.891476	1.16987	0.427126	0.0451506	0.693338	1.33611	0.977246	1.36996	0.693528	0.952687	0.294651	0.959882	1.24974	0.949449	1.44846	0.603317	0.790769
Bcin01g01240.1	-0.653273	-2.53915	-2.10089	-0.978325	-2.94267	-1.71919	-1.6417	-1.48694	-0.0784895	-0.648779	-0.760634	-3.42106	-1.04542	-2.43888	-2.54401	-0.608308	-2.45272	-2.33227	-2.79376	-1.14083	-0.830592	-2.2977	-1.11469	-2.65009	-3.99891	-0.91841	-1.1205	-0.90136	-2.43518	-0.924253	-0.299842	-0.837935	-1.21472	-0.257215	-1.01902	-1.81235	-1.96523	-0.849403	-2.8822	0.146112	0.194946	-0.224767	-1.03244	-0.408752	-2.059	-3.45535	-1.48335	-2.04295	-2.65014
Bcin01g01260.1	4.12458	3.83112	3.97908	3.68779	1.3999	2.39199	1.56199	3.90878	1.99509	3.29652	3.61449	3.26395	4.23496	1.19472	2.14209	2.55386	2.83326	3.09517	3.54853	3.29033	2.81643	4.55411	3.79159	3.14578	1.68285	4.19772	3.24569	3.19725	4.46605	4.31313	4.58758	3.4076	3.58493	3.3883	3.17594	2.26023	4.38358	3.0548	3.88182	4.48043	3.11488	3.10905	4.2475	3.53836	4.51395	5.41186	3.94369	3.58207	5.65418
Bcin01g01270.1	-2.63149	0.0557241	0.22912	-0.455775	-2.61129	-1.23042	-1.98807	0.0182285	-1.92039	0.371299	-0.331556	-0.251488	0.34419	-1.94167	-1.98529	-1.84595	-0.211168	-1.39536	0.539215	-3.85715	-1.36294	0.272683	-1.04958	-1.42438	-3.4754	0.21772	-0.595349	0.364844	-0.565097	-0.431625	0.294697	-1.13	-0.148988	-0.492527	-0.37073	-1.25192	0.416843	-1.49034	-0.973449	0.0742809	-1.25097	-0.787341	-0.272695	-0.653283	-0.850989	-0.429562	0.716252	-0.528884	0.687956
Bcin01g01280.1	1.78961	2.00046	1.4347	1.7693	1.77266	0.182866	1.25722	1.78518	1.22586	1.32493	1.21095	1.43227	1.34263	0.954373	0.465028	1.65742	1.11244	1.41767	0.933731	1.70425	0.91396	1.38707	1.33876	1.62766	1.26367	1.84972	1.47177	2.01353	1.5152	1.45017	1.31581	1.35379	1.35588	0.635034	1.50351	1.43968	1.66218	1.61851	1.675	1.84151	1.52459	0.844542	1.84709	1.77789	1.29614	1.59101	1.87533	1.44363	1.25027
Bcin01g01290.1	1.64179	1.56585	1.60184	1.77659	1.00592	0.143615	1.01362	1.60139	0.903169	1.72495	0.847922	1.02063	1.64038	0.0132403	0.853409	1.37833	0.815418	1.24135	1.56214	1.60238	0.819176	0.875535	1.68893	1.47288	1.18931	1.70887	1.93454	1.28147	-0.104613	1.62426	1.13442	1.51735	1.82314	1.70103	0.774146	0.735989	1.39666	0.860262	1.48932	1.32784	0.619209	1.27612	1.58488	1.16235	1.27215	0.927834	1.24853	1.6022	1.63124
Bcin01g01300.1	0.0477054	1.21537	1.38213	1.72848	-0.0912457	-0.418951	0.79483	1.47719	0.556098	0.63898	0.473741	0.690934	1.99328	-0.170929	0.408414	-1.37473	0.973366	0.574986	0.953211	0.509841	0.572569	1.01863	1.18931	1.23767	-0.501889	1.13037	0.413226	0.981285	-0.41316	1.34195	-0.491242	1.48162	1.4529	0.815378	0.690084	0.606765	0.301955	0.728121	1.16579	0.16831	-0.101743	0.330323	0.920214	0.948326	0.278426	0.729987	1.00052	0.966966	1.15322
Bcin01g01320.1	0.52359	0.499619	-0.170603	0.553085	-1.10189	-1.17265	-1.59285	0.603126	-0.206839	-1.37587	-1.38426	-2.63041	0.53357	-1.83372	-1.83537	-2.73447	0.33021	-0.148638	-2.19599	1.25668	0.230272	0.759979	-0.628992	-0.520249	-2.42666	1.34326	0.487731	-0.600496	-1.06471	-1.19924	0.111973	0.384794	-0.567712	-2.39094	0.161157	-1.40826	0.639676	-0.723746	-0.140926	0.221558	-0.882346	0.754603	-0.466986	-1.11591	0.613951	1.53113	0.471856	0.566223	-0.185251
Bcin01g01350.1	0.106237	-2.33698	-4.06068	-0.232983	-1.75877	-1.99981	-0.628749	-1.65393	-2.33833	-0.698299	-2.96266	-36.3459	0.703968	-2.41514	-0.64678	-2.63063	-2.30146	-2.47762	-0.625442	0.154512	-1.24994	-0.402232	-0.796308	-0.519675	-0.944298	-1.75071	-2.18643	-0.449931	-2.3969	0.371153	-1.13257	0.740949	-1.89283	-1.96509	-0.746992	-2.03116	-0.679997	-2.4218	-1.07218	-0.232072	-3.47987	-2.26805	-0.367005	-1.82053	0.0706504	-0.0604524	-1.42974	-2.31221	-0.743003
Bcin01g01380.1	-0.723304	-0.335844	0.304902	-1.40714	-3.33981	-2.26552	-0.399796	0.175463	-2.94969	0.00725623	-0.98777	0.318724	-1.9458	-2.65648	-2.64454	-3.83842	-0.571478	-1.59579	0.657033	-4.88647	-0.612604	-1.03237	0.350134	-0.954735	-1.08342	-0.424888	-0.430591	-4.41005	-2.93372	-4.78982	-0.459743	-1.37946	0.552623	-1.25092	-1.24907	-0.634532	-0.56546	-1.87413	-3.5182	-1.68249	-1.29469	-2.84923	-0.176927	-0.549635	0.14641	-3.96238	-1.59946	-1.12148	-1.08841
Bcin01g01390.1	0.813001	0.596276	0.298064	1.17813	0.786797	-0.486432	0.880154	0.749125	-1.12777	0.208012	-0.287588	0.566505	0.159626	0.383136	-1.10501	0.690207	0.352481	0.499677	0.801751	0.678095	0.62123	1.22516	1.13078	0.418011	0.0460343	0.483757	1.3862	1.01423	0.604449	0.793146	-0.995454	1.00514	0.286228	-0.174757	1.02995	-0.96875	0.662532	0.0280993	-0.373073	0.738804	0.540783	-0.372358	0.853338	0.633496	0.0647776	0.511588	1.43769	0.644083	0.754443
Bcin01g01400.1	0.465335	-2.52191	-0.302602	0.362778	-0.358669	-1.52524	-3.01833	-0.279745	-2.65581	0.0970149	-1.06133	-0.324157	0.725138	-0.562988	-2.25118	-0.0966459	-2.54826	-0.843108	-0.968079	-4.348	-0.927514	-1.58587	-2.47622	-0.196626	-0.325559	0.182442	-1.08653	-1.70031	-2.36908	-2.82931	-3.13607	-0.43864	-0.401568	-1.29692	0.0162193	0.503799	-0.299757	-0.50491	0.370493	-0.121799	-2.16814	-0.801256	-1.09082	0.00860412	-2.37831	-0.876018	-1.53667	-1.95921	-0.580151
Bcin01g01410.1	-4.36373	-3.51621	-1.24823	-0.916656	-2.16809	-2.57611	-1.9282	-1.90118	-3.7338	-0.967292	-4.26292	-1.02827	-36.7108	-3.15876	-3.37059	-4.28544	-1.18357	-3.33026	-0.723785	-5.43428	-0.869873	-2.16701	-3.93684	-1.40541	-2.96503	-3.6311	-1.53425	-3.86303	-3.50294	-5.52746	-1.3388	-1.43375	-5.20994	-3.82587	-4.47886	-0.88191	-1.74135	-37.4299	-1.34262	-5.09616	-3.93683	-3.42328	-1.37905	-0.337919	-1.41662	-4.3547	-6.17101	-1.0208	-2.03592
Bcin01g01420.1	-0.041852	-0.476704	0.441511	0.190824	-0.195848	-1.41941	0.00425472	-0.216078	-0.661706	0.0292106	0.265373	-0.087305	-1.80526	-0.323363	-2.06085	-0.200345	-2.2992	-2.05873	0.924349	-0.843758	-0.000822192	-0.863311	-2.35757	-0.206799	-1.00854	-0.76797	-0.30292	0.0451301	-0.714482	-2.12574	-1.42049	-0.240928	0.109434	-0.309783	-1.77386	-1.81024	0.431096	0.643341	-2.76403	-1.19804	-2.22583	-2.13279	-3.70183	-0.494205	-0.315001	-3.39324	-0.483914	-4.69369	-3.51945
Bcin01g01430.1	0.807837	1.06719	1.43235	0.723859	-0.853403	-0.365832	1.51778	1.46689	0.619302	0.698977	-0.048673	-0.909789	1.39778	-1.12803	0.22368	0.600866	0.295609	1.25998	0.503464	0.00664204	0.913663	0.0278341	1.0642	-0.374081	-0.883931	1.77212	0.990474	-1.31166	-0.535298	1.82523	-0.475942	0.961446	-0.292623	0.249882	-0.0545743	0.0974185	-0.617434	0.278344	1.14609	1.25112	-2.12221	-0.992241	0.495692	0.782947	-0.794688	0.508732	0.453918	1.4665	0.298855
Bcin01g01440.1	2.83296	1.85415	3.19547	2.90765	1.22582	1.87074	3.47659	3.69886	3.43662	2.82859	4.06927	-2.96996	2.27456	1.38996	1.21064	1.42924	2.12424	3.03278	3.21841	2.54498	3.31911	2.80979	4.33815	1.79521	1.18247	4.11441	3.64561	2.59249	0.973327	4.69464	0.66327	1.94852	1.67502	3.0794	0.527472	2.11538	1.22002	2.02059	3.15609	1.86787	1.39845	3.17531	1.73822	3.27733	3.65427	1.99556	1.81319	3.51464	3.00505
Bcin01g01460.1	-2.43392	-1.18989	-3.05942	-37.6285	-0.919275	-0.722264	-2.00797	-2.7477	0.0966567	-1.35527	-2.12728	-1.94682	-0.524161	0.0557446	-1.14087	-2.33615	-1.3625	-1.39299	-1.85203	-3.05142	-2.67943	-2.00325	-1.95305	-0.336667	-2.68715	-1.36168	-1.42821	-1.23179	-1.26471	1.84746	0.935996	-37.0496	-3.25505	-0.270773	-2.46905	-1.21902	-1.43956	-1.03299	-1.69043	-1.3999	-1.2054	-0.409055	-0.471753	-3.30859	-1.13198	2.07726	1.33823	1.57688	1.5171
Bcin01g01480.1	0.130826	-2.57691	-1.62145	-1.84701	-3.22282	-1.81617	-0.456463	-1.09867	-2.55902	0.257433	-1.46004	-33.3564	-2.70376	-2.17426	-2.5247	-1.81172	-0.222773	-0.224684	0.687462	0.664982	0.490698	-0.238851	0.351287	0.0697033	-2.65983	-2.07027	-1.54076	-1.79638	-2.44586	-0.965268	-1.13331	-0.459951	-0.276637	-2.12244	-1.27246	-1.95459	0.442151	0.0742822	0.0215255	-0.63052	-0.530165	-2.40732	-0.451415	-0.775713	-0.933511	-3.41316	0.665339	-1.6839	-3.53567
Bcin01g01490.1	1.21152	1.58548	1.62746	0.434357	0.566117	-0.412981	1.07306	1.21801	1.12488	0.628959	1.20705	1.00881	1.57742	0.637035	-0.000193042	1.28477	1.00315	-0.0963305	0.383063	0.701301	0.78577	0.381366	1.41242	0.683913	0.625633	0.769703	0.5956	0.94967	0.15388	1.52632	0.346433	0.968853	0.929354	1.08513	0.999233	-0.834371	0.750583	0.672714	0.135529	1.31607	0.259761	1.20419	1.04177	0.202473	0.512689	0.67287	1.4326	1.45875	1.4055
Bcin01g01500.1	1.79769	2.03441	1.88864	1.92219	2.19058	1.32327	2.028	1.22303	1.66622	0.935123	1.73694	1.86852	2.4636	1.93266	1.23108	2.31448	1.45425	1.23649	1.51667	1.67726	1.63182	2.28608	1.81371	1.61121	2.06254	1.59187	2.25236	2.21284	2.67194	1.98574	1.72639	1.53962	1.53534	1.90444	1.69616	1.96839	1.8815	1.77399	2.29953	2.07749	2.2026	1.46551	1.70908	1.666	1.61566	2.39005	2.03367	2.21654	2.0554
Bcin01g01510.1	1.3245	1.40142	1.2436	1.15699	1.81867	0.140788	1.2312	1.05824	-0.232079	1.02748	1.36285	1.83145	2.05231	1.86484	1.75713	1.50091	0.966603	0.80522	2.08256	1.46715	1.79164	2.11385	1.7238	0.90337	2.15566	1.91618	1.74692	1.75347	1.66503	1.51818	1.48883	1.37191	1.45789	1.55938	1.34426	1.67867	1.66306	1.43131	0.836047	1.65542	1.34541	1.41931	1.40746	1.47885	1.48748	1.84857	1.83672	1.22551	1.87937
Bcin01g01510.2	1.63141	1.60626	1.35079	1.16405	1.16486	0.200354	1.26674	0.94214	1.26658	0.575226	1.23694	1.79471	1.86745	1.53392	1.37182	1.74191	1.17798	0.33864	1.61553	1.56871	1.32777	1.77461	0.843693	1.17488	2.07395	1.92366	1.4903	1.56239	1.46771	1.81311	1.42231	1.79991	0.844184	1.96563	1.93189	1.00885	1.43276	1.38116	1.37489	1.2571	1.14402	1.63308	1.39195	1.42752	1.29407	1.79595	2.05796	1.53672	1.71517
Bcin01g01520.1	2.55252	2.09786	2.62942	2.52692	2.15763	1.56909	2.64933	2.68934	2.31521	1.54656	2.10935	2.43292	2.86292	2.11412	2.45267	2.45766	2.38619	1.80826	2.54812	2.37751	2.36897	2.40693	2.54009	2.1307	2.3944	2.12831	2.71092	2.76701	1.47248	2.26968	2.1792	2.29464	2.83037	2.57535	1.97494	1.96812	2.52573	2.62756	2.84544	2.60204	2.39739	0.977837	2.11031	2.29804	2.30195	2.34233	2.67174	2.7098	2.41055
Bcin01g01530.1	1.47092	1.05643	1.25214	1.77545	1.20209	0.171394	1.82338	1.94725	1.51459	1.21453	1.99524	1.48907	1.72344	1.36207	0.92912	2.06811	0.981908	1.31005	1.76073	1.68617	1.47696	1.68727	1.46458	1.27509	1.75811	1.89237	1.60645	2.06979	1.22241	1.29657	1.51933	1.75803	1.22745	1.05636	1.62526	1.23802	1.66596	1.35242	1.62024	1.56018	1.4875	1.29204	1.10699	1.4401	1.37768	1.75636	1.73071	1.62389	1.52914
Bcin01g01550.1	3.23975	3.00947	3.74729	3.36753	0.803674	1.2333	2.33722	4.37677	2.67423	2.86581	2.37748	1.99583	3.23963	1.60625	0.302245	0.11973	2.09556	2.59577	3.24988	3.11199	2.20748	2.90872	3.46441	3.21236	0.518217	3.35803	3.10201	2.15963	0.169192	3.36343	2.43768	2.87744	3.37989	2.89955	2.61895	1.45291	2.78813	1.3892	2.28929	2.36784	1.77864	2.45225	2.20072	2.51573	3.20023	2.6228	3.47513	3.23198	3.8644
Bcin01g01570.1	2.539	0.697577	3.18143	3.24973	1.83977	0.764917	2.68146	2.84379	2.54272	2.07358	2.3599	1.6452	1.97169	0.832011	0.114754	0.965342	1.6286	2.38287	2.26154	2.59011	2.51353	1.90989	2.0575	2.92541	1.6702	2.5442	2.05318	2.69829	-0.131933	1.17766	1.17762	1.56957	2.01425	1.5617	1.69169	1.93567	2.16218	1.2261	2.23375	0.73053	0.459502	1.64125	1.11944	2.2375	1.60702	1.72847	0.723505	1.68162	0.67704
Bcin01g01580.1	0.461169	-2.77423	0.0336909	0.114034	-3.16618	-1.97654	-0.00838515	-1.5786	-0.702837	-1.05495	-3.57665	-0.302828	-0.414534	-2.55781	-2.34052	-1.6224	-1.18838	-0.99422	-1.3143	-0.72514	-0.722405	-3.40875	0.509692	-0.581619	-0.660696	-0.0325265	-1.65093	-0.960125	-2.6548	-0.783141	-3.55336	-2.21163	-0.813608	-3.35622	-2.75874	0.250346	-2.56575	-2.30664	-0.861502	-1.93927	-0.568626	-0.52723	-4.3372	-0.323748	-2.29088	-3.49657	-5.15841	-1.73881	-0.84174
Bcin01g01590.1	1.90826	1.02424	1.44831	2.858	2.26895	0.147892	1.49614	2.15324	1.48662	0.655759	2.00375	-0.131619	0.959195	-0.831679	2.34804	2.42961	1.61264	0.987094	0.517912	1.67269	1.40359	1.51862	1.66924	1.38262	-2.18899	1.80791	1.0827	0.914144	-0.438071	0.718169	-0.039229	0.526683	2.50657	1.00936	0.282894	1.09479	1.27437	0.690075	-0.00893318	0.507996	-0.0425778	0.251668	0.727303	0.95989	0.388485	0.56214	2.53322	1.14005	0.814148
Bcin01g01600.1	0.549529	0.333513	0.757324	1.35689	-1.12535	-1.14758	0.210183	0.325772	-0.167892	-0.387264	1.21543	-0.077006	-0.629219	-0.386754	-1.71177	-0.182037	-0.871378	-0.152697	-0.453011	-0.658427	-0.511845	0.609308	0.133232	0.645577	-0.917897	-0.56617	0.148228	-0.0907969	-1.70107	-2.44578	-1.03738	-0.750549	-0.248121	-2.32032	0.444708	-1.52592	0.50853	0.0349047	0.264449	0.243965	0.118417	-1.73184	-0.18181	-0.18906	-1.65131	0.313231	-4.68121	-0.517224	0.0577003
Bcin01g01610.1	2.09599	1.07644	1.52634	2.68235	-0.524285	0.205577	1.93186	1.44294	1.50719	0.129602	2.78916	1.36797	0.450609	1.72402	-0.069843	-1.19504	1.18744	0.954156	1.14679	1.10528	1.57371	0.976832	0.693654	1.41012	-1.76969	0.483503	1.55836	2.09132	-0.547135	-2.93539	-0.0353732	1.09904	-0.577409	-0.624971	2.10917	1.46295	1.60358	1.50448	2.29457	1.32884	1.30974	1.92535	1.34129	1.13095	0.857455	0.283849	1.55544	-0.288389	-1.62495
Bcin01g01620.1	0.921516	-0.0557329	0.582303	1.40428	0.616774	-0.58082	0.777123	0.964273	0.66863	0.802265	0.17258	0.118172	0.496325	0.599822	-0.239719	0.429776	0.311242	0.888992	1.01895	-0.358067	0.479541	0.337456	0.272077	1.08656	0.652869	0.468057	-0.0794845	0.611645	-1.40244	-0.815151	-0.421472	-0.423545	1.11117	-0.273455	0.434548	-0.144111	0.323203	1.02136	0.717411	-0.090139	0.453886	0.266024	-3.07725	1.28546	0.0756933	-0.335161	-0.960102	-0.834466	-2.6877
Bcin01g01630.1	1.61715	2.16	1.64496	1.40039	1.41886	0.209196	2.00068	1.9126	0.696806	2.0756	1.32822	1.31206	1.64408	1.02657	0.948248	1.22008	1.31126	1.376	1.35863	0.789804	1.73756	1.70987	1.66994	1.79738	1.07919	1.54215	0.755077	1.60498	0.798513	1.37563	1.26193	1.62164	1.20632	0.680579	1.46148	0.619317	1.4166	1.69688	1.49432	1.282	0.659878	0.957575	0.709817	1.83375	1.65466	1.133	1.41201	1.67149	1.12262
Bcin01g01640.1	-4.42897	-3.16881	-4.58507	0.492034	-4.00565	-2.63829	-2.44845	-1.56741	-3.53984	-2.99882	-1.8861	-36.7907	-1.87399	-3.21678	-3.20656	0.222737	-3.4069	-1.5477	-0.341087	-5.32325	-3.22101	-4.33583	-4.25974	-0.487375	-4.6557	-5.22764	-3.65353	-5.49483	-3.35206	-5.45539	-3.87902	-1.71594	-5.00653	-2.14643	-4.22156	-2.93259	-2.11183	-1.8418	-3.98457	-1.20142	-4.1461	-3.40979	-4.87072	-5.03172	-3.34211	-3.89275	-6.20441	-5.89375	-0.730802
Bcin01g01680.1	-0.764737	-0.43201	-1.29335	-0.0437503	-3.54453	-2.74763	-1.5077	-0.934655	-0.696046	-3.00388	-1.57956	-0.693844	-36.3239	-3.11301	-0.817301	-4.19287	-3.123	-0.567967	-3.54354	-1.14797	-2.78163	-1.34258	-2.15384	-0.527895	-0.633191	-1.05803	-0.901379	-3.5422	-3.28567	-1.92385	-0.993986	-1.90694	-4.8433	-0.652015	-2.02382	0.0537454	-2.1226	-1.25948	-0.386683	-0.0128683	-1.7733	-3.02155	-4.72869	-1.81992	-2.66556	-1.61478	-1.1342	-1.01629	-4.2413
Bcin01g01700.1	2.71529	2.51745	2.70443	2.71568	2.29666	0.806662	2.46426	2.69885	2.40259	2.35801	2.51103	2.77272	2.25791	1.96452	1.06057	2.25274	2.18469	2.54872	2.661	2.52639	2.52059	2.12805	2.71965	2.60042	2.62584	2.52657	2.48679	2.70113	2.01806	2.59904	2.05739	2.66309	2.78139	2.71548	2.46703	1.97293	2.54609	2.55683	2.74442	2.17002	2.36775	1.89273	2.37842	2.3804	2.25461	2.17997	2.12139	2.30716	2.34164
Bcin01g01710.1	2.7589	2.65664	2.56261	3.01925	2.61992	1.01143	2.77083	3.01438	2.66261	2.29348	2.52261	2.90079	2.60704	2.04925	2.77023	2.97971	2.46898	2.28438	2.72729	2.61932	2.91978	2.53327	2.86424	2.82081	2.67314	2.70692	3.12543	3.19597	2.01475	2.70169	2.8687	2.82223	3.1056	2.50728	2.87856	2.28104	2.67056	2.83172	3.02242	2.83303	2.78737	2.71435	2.8333	2.86894	2.60022	2.53819	3.01087	2.62892	2.72484
Bcin01g01720.1	3.61161	3.0713	3.66056	3.69838	3.32462	1.35266	3.77593	3.14606	2.8997	3.21892	3.84649	3.88955	3.77278	3.64456	3.80877	3.82776	3.55208	3.17454	3.71314	3.72582	3.64335	3.83217	3.28078	3.42807	3.94858	3.72999	3.55579	3.94396	3.50768	3.66388	3.80256	3.72436	3.68309	3.71267	3.85382	3.47246	3.86345	3.89922	4.03737	3.82846	3.75337	3.72177	3.73103	3.68217	3.47556	3.93896	4.27039	3.85735	3.93083
Bcin01g01730.1	0.920741	0.0215875	-1.70176	0.413753	0.528632	-0.770612	-0.266912	-0.202346	-1.53751	-0.350409	-0.0545762	-0.149246	0.310195	0.201164	-1.32795	-1.40056	0.100249	0.746794	0.26413	0.599116	0.295322	0.0779951	-1.02485	0.611281	0.398299	-0.982167	0.225728	0.588182	-0.900821	-0.511779	-0.308841	0.099503	-0.769979	-1.77323	-0.413575	-1.16112	0.121277	-0.467978	-0.449586	0.291924	-0.55312	-1.33392	-0.785542	0.422818	0.583521	0.460717	0.264676	0.0224157	0.141455
Bcin01g01740.1	1.1871	0.278507	0.818028	1.10169	1.00594	-0.363933	0.231177	1.12901	0.366527	0.523147	1.21104	0.806289	0.173184	0.800392	-0.0583122	0.710724	0.380565	1.54087	0.574547	1.26971	1.27156	0.896518	1.34035	0.790292	1.99345	1.42232	1.35825	1.06355	-0.250326	1.51294	1.0742	0.908105	0.544719	0.766869	0.778358	0.460487	0.981016	-0.0162185	0.372874	1.22767	0.700231	0.930749	0.815534	-0.310097	0.689937	1.41215	1.30486	0.952576	1.50188
Bcin01g01760.1	2.43567	1.42107	3.17643	2.32975	4.51928	1.10078	2.507	1.95317	3.61522	2.57779	2.43204	4.52881	1.24755	2.59104	2.00825	2.01574	0.866234	1.41585	1.69525	1.84092	2.05911	2.72549	1.64748	3.04128	3.22596	1.1018	1.40172	2.55018	1.64461	1.76154	1.85932	2.81	2.46264	1.67814	2.63836	2.3144	2.72906	2.53919	1.75663	0.0105682	1.77212	2.3396	2.3927	1.92621	1.21326	1.25019	1.01417	2.05751	1.44309
Bcin01g01770.1	0.31776	-0.110675	1.12337	0.657131	1.03974	-0.261924	0.401992	0.62673	0.899474	0.445927	0.454426	1.06648	1.23338	0.30385	1.01574	0.680123	-0.54803	0.305873	0.845139	0.998827	0.301794	0.295247	0.685364	0.28333	0.540329	1.01054	1.01813	1.02072	-0.969266	1.06003	0.490398	0.533546	0.934218	0.969859	0.569879	0.561848	1.25436	0.980241	0.671214	0.999391	0.15257	0.259295	-0.606891	0.584428	-0.855549	0.346469	1.21618	0.708462	1.32359
Bcin01g01780.1	-0.806277	-1.71786	0.390721	-0.231188	-0.213764	-1.08716	-0.733495	-1.77247	-0.437352	-1.19579	-1.44532	-0.305263	0.585543	0.19152	-1.70986	-0.0799117	-1.78259	-1.08781	-0.0592073	0.852225	-0.51284	0.984361	-2.37095	-0.0240797	0.0665187	0.0639044	-0.0570588	0.0611247	-1.6745	-0.818245	0.355958	0.0348167	0.191517	0.238961	0.0916783	-1.5004	-0.100909	-0.424799	-0.32204	0.253003	-0.178968	-1.85098	-1.34794	-0.738698	-0.919177	0.144084	0.474824	0.729489	0.992348
Bcin01g01790.1	1.23278	1.40718	0.469466	1.77776	1.73711	0.887783	0.573201	1.73006	1.1272	0.263	0.124442	0.568805	2.10843	0.606921	-0.824065	-0.0518207	0.375483	1.32646	0.886105	1.20255	0.698575	1.15677	1.11362	1.00327	-1.14147	1.03286	1.00416	0.955094	-0.935768	1.09454	0.879724	1.45442	1.45755	0.946331	1.01969	-0.731513	1.40106	0.0945346	0.922205	0.834204	1.149	0.221857	-1.07299	0.234776	-0.627569	1.21941	0.825795	-0.717577	1.14447
Bcin01g01800.1	4.84576	4.28357	5.45547	4.46176	4.77268	3.43336	4.55784	4.17694	3.88392	4.08149	4.64163	5.20197	5.58537	4.96772	5.40244	5.3386	4.9945	4.32184	5.22212	4.68504	5.09819	5.1989	4.48473	4.43459	5.38688	5.38685	5.13643	4.95642	4.52761	5.34372	5.40723	5.1459	4.35825	5.23117	5.07192	4.78453	4.86642	5.4583	5.02439	5.28486	5.22114	4.9587	4.52763	4.75411	4.17961	5.34548	5.73162	5.45407	5.24438
Bcin01g01810.1	0.0302001	-0.0332687	0.297464	0.171362	0.482456	-0.691964	0.761082	0.0229105	0.299958	0.20381	0.631217	0.137325	-0.0555498	0.459905	-0.00874393	0.599647	1.029	0.83865	0.433178	-0.853976	0.577744	0.440912	0.323559	0.475846	0.339872	0.662714	0.168871	0.550865	0.105263	0.795771	0.21171	-0.631098	-0.449127	-0.538874	0.44603	0.741984	0.598226	0.70965	-0.854	0.651401	0.222111	-1.56518	-1.84026	-0.386823	-0.718699	-0.296942	0.52534	-0.0194204	1.00725
Bcin01g01820.1	1.71295	2.29329	2.37935	2.38867	2.0036	0.670027	2.07484	1.93299	1.43466	2.18418	2.13531	2.48027	2.55802	2.79995	2.63059	2.34822	1.95561	0.971643	2.17746	2.22708	2.3636	2.62849	1.3508	1.68109	2.59026	2.55139	2.25205	2.51353	2.04656	2.30385	2.33181	2.26947	1.95848	2.63703	2.55325	1.09181	2.16466	2.77183	2.42261	2.25411	2.23332	2.25189	2.12019	2.12609	1.59213	2.67993	2.9106	2.51459	2.63895
Bcin01g01830.1	3.1666	2.48301	2.96565	2.57999	3.26886	1.80318	2.58389	2.45463	2.69422	2.12591	3.25249	2.99017	3.33938	2.99863	3.22266	3.25366	2.63896	2.03182	3.07843	2.83024	2.75479	3.053	2.22868	2.3133	3.09788	3.16133	2.88183	3.10996	3.20134	2.75126	3.07578	2.68859	2.94603	2.87927	2.88897	2.50906	2.67586	2.88447	3.24863	2.90816	2.95935	2.53385	2.72754	2.79513	2.60592	3.29593	3.29701	2.96101	3.077
Bcin01g01840.1	0.439886	0.882739	0.40071	1.01284	0.158806	-0.424241	-0.720327	-0.647728	-0.179566	-0.327396	0.232276	0.909008	1.73462	1.33489	0.284906	1.0918	0.701367	-0.0819043	0.620833	1.0352	0.726309	1.0048	0.472514	-0.261667	1.23098	0.948764	0.563682	0.527194	1.07201	1.17419	0.702203	0.695263	0.755371	0.0972442	0.152731	-0.110088	0.670379	0.873316	0.845758	0.419762	0.69095	0.575836	0.851985	-0.723033	1.02783	1.179	1.43649	1.16626	0.963693
Bcin01g01850.1	1.89708	1.12683	2.04306	1.52585	1.27997	0.282735	1.22267	1.33524	0.781401	1.16171	0.570053	1.49483	2.26183	2.33195	1.119	1.69942	1.65215	0.819156	1.23201	1.48371	1.21944	2.08256	1.67817	0.699354	1.73474	1.49349	1.55781	1.87935	1.74355	2.09465	1.45639	1.69251	1.38322	1.17091	1.4485	0.992785	1.20862	1.80513	1.35684	2.045	2.11723	0.847683	1.57728	1.52621	1.91276	2.45824	2.19569	2.17079	1.70163
Bcin01g01860.1	2.04061	1.09574	1.87456	1.72284	2.23826	0.50935	1.28302	1.80821	1.51909	0.970407	2.09895	2.02311	2.31549	2.29207	1.55328	2.19906	1.67172	0.976615	1.72542	1.73151	1.67177	2.03634	1.50348	1.47589	1.94562	1.94408	1.77289	2.08052	1.47963	1.43223	1.76575	1.92817	1.90449	2.04699	1.91125	1.01845	2.17639	2.0286	2.04447	1.43388	1.93296	1.148	1.93964	2.03111	1.53951	2.11284	2.1267	1.97895	1.64701
Bcin01g01870.1	-0.233108	0.56769	1.49313	0.842162	1.42696	0.968627	1.22371	0.437201	1.34744	0.156432	0.782485	0.937073	0.884152	1.48158	0.71123	0.875389	1.12015	0.572618	1.45775	0.783076	1.13339	1.31499	1.08845	0.481738	1.16975	1.55007	1.52511	1.33397	0.832912	0.849183	0.0764385	0.987946	1.28999	1.23342	1.01611	0.518564	1.0037	0.988987	1.41212	1.21287	0.489329	0.9087	0.855589	1.11754	0.148876	1.32268	1.61745	1.08476	0.917382
Bcin01g01880.1	-1.25013	0.279487	-1.42201	-0.469122	-2.71886	-1.49396	-0.941195	-0.928977	-2.44508	-0.839066	-0.540182	0.0220856	-1.28942	-0.876233	-0.644869	-0.503316	-0.757037	-0.467229	-1.07257	-1.11734	-2.26536	-0.011253	-1.56653	-0.600552	-1.23101	-0.381852	-0.476158	0.594965	-0.248513	-2.01192	-2.93647	-1.25856	-1.49308	-1.23349	-0.968142	-0.410835	-1.1937	-0.177613	-1.35114	-2.05099	-2.96113	-2.21772	-4.04992	-0.169952	-0.392257	-0.401055	0.302438	0.566326	-1.28162
Bcin01g01890.1	2.14179	2.21555	1.91267	2.27323	1.83278	0.621325	1.53584	2.26578	1.2758	2.30105	1.84245	2.38404	1.61467	1.98444	2.10725	2.34331	1.52654	1.90022	2.32459	1.70477	2.21519	1.91432	1.38023	1.99567	1.9101	2.23742	1.84278	2.24111	2.08352	1.8862	1.80844	1.94528	1.87101	1.28762	2.04463	2.2713	2.33224	2.30416	1.9417	1.90043	1.85369	1.61825	2.20684	2.24255	2.28612	2.16629	2.5645	1.77969	1.74949
Bcin01g01900.1	2.68297	2.3883	2.98639	2.675	2.74993	0.951292	2.2605	2.44746	2.50825	2.0427	2.82228	2.91925	3.10235	2.16972	2.71196	2.81334	2.76036	1.9108	3.15473	2.70067	2.61791	2.73934	1.97821	2.84827	2.75322	2.78416	2.80375	2.98557	2.31077	3.04176	2.89826	2.54958	2.88381	2.34587	2.83486	2.43888	2.45831	2.79444	2.93497	2.72071	2.35817	2.07639	2.11287	2.45082	1.5745	2.69817	2.78488	2.96835	2.77684
Bcin01g01910.1	1.62032	1.38329	1.33462	2.47891	1.37404	1.34821	1.44066	1.43219	0.80663	0.903063	2.14306	1.13865	1.71787	0.191468	0.508927	2.0309	1.48334	1.23832	1.71372	2.15719	1.50755	1.99117	1.61119	1.32572	1.23974	1.66986	1.54257	2.09702	1.7871	2.34889	1.53985	1.88828	1.72961	2.201	1.44762	0.00967517	2.0311	1.35482	2.19108	2.06001	1.82656	1.56402	1.80248	2.29268	1.38938	2.05861	2.53987	2.30245	2.14774
Bcin01g01910.2	1.81581	1.60624	1.40925	2.17532	1.74729	0.523233	1.70368	1.37942	1.66917	1.33336	2.40917	0.992504	1.63119	0.968796	1.13386	1.83102	1.05919	1.03108	0.797725	2.1089	1.53749	1.93859	1.79527	1.63186	1.29948	1.71621	1.37601	2.11413	1.19296	2.40169	1.52612	1.75768	1.82138	2.31164	1.37017	1.4861	1.82766	1.54846	2.08484	1.94913	1.66677	1.96702	2.18567	2.06237	1.9983	2.41632	2.56512	2.13682	2.18093
Bcin01g01920.1	-0.0596362	0.564971	-0.23027	0.436266	0.56603	-0.746281	0.721795	-0.375726	0.438102	0.443705	0.384012	0.763856	-0.795085	-1.47439	-0.273061	0.00558374	-1.46392	0.29789	0.669675	0.784615	0.297996	0.163012	0.479362	-1.01017	0.917368	-0.165243	0.692537	0.710521	-0.308721	0.30647	-2.03343	0.145743	0.17215	-0.445534	0.815417	-0.048161	-0.711909	0.893982	-0.337982	0.119988	0.22454	0.0552691	0.412742	0.981514	0.00968587	0.415589	0.316811	-0.134516	0.575675
Bcin01g01940.1	-0.219524	-0.0304794	-0.00528932	0.799434	-0.473815	-0.809218	-0.226149	0.281579	-0.238703	-0.00491006	0.375221	0.589572	0.484942	0.268505	-0.488144	-0.0723121	-0.414892	-0.185079	-0.786581	0.16127	0.239862	0.0536172	0.0606261	0.326283	-0.861088	0.534	-1.55478	0.333035	-0.945871	0.554716	0.256861	-0.337591	0.135655	-0.364958	-0.317864	0.411495	-1.00738	-0.516287	0.083133	-0.0387897	-2.54021	-1.61322	0.530223	0.0350039	-0.231438	0.619514	0.776028	0.27375	-1.05942
Bcin01g01940.2	0.0921246	0.220599	-0.313081	0.987838	-0.533667	-0.888445	0.202506	0.416973	0.404687	-0.0599164	0.304496	0.24593	-0.533056	-1.44446	-1.37103	0.690178	-1.46294	0.234607	-0.199077	0.442585	0.153901	-0.105603	0.376034	-0.775605	-0.411903	-0.707394	0.284955	-1.2081	0.0632215	0.706989	-0.247109	0.224531	0.358612	-0.248187	-0.404288	-0.112467	-0.028319	0.15285	1.06904	0.514803	-0.544019	0.403905	0.44555	-0.739438	-0.267988	0.19187	-1.55365	0.250683	0.592148
Bcin01g01950.1	0.670828	0.866587	1.31436	1.42107	0.945031	-0.0424679	1.08213	1.18107	0.820969	0.525589	1.18858	1.25937	1.35196	0.895761	1.19649	1.23005	0.569935	0.742317	0.966262	1.26006	1.25648	1.42246	0.446686	0.720677	0.751882	1.34337	0.960633	1.44585	2.08197	1.36763	1.17276	0.750024	1.35639	0.571573	1.00288	0.124489	1.20802	1.32709	1.03133	1.06466	1.20527	0.517437	0.926647	0.743229	0.793408	1.8115	1.76367	1.44898	1.18633
Bcin01g01960.1	0.771944	-0.447418	0.28947	0.289729	-0.157716	-0.863997	0.8518	0.275525	0.382634	-0.106503	0.087771	0.21558	0.289498	-1.34998	-0.292354	-0.268242	-0.745351	-0.418283	-1.04313	0.696711	-0.000128194	-0.567825	-0.44081	0.542889	0.171112	0.281265	-0.340859	0.254138	-0.861016	0.0942395	0.47701	-0.112076	0.156246	0.331441	0.347382	-1.31153	0.0766815	0.612325	0.663669	0.684321	-0.478531	0.345811	-0.346728	-0.201076	-0.244961	0.268489	0.390301	0.32015	0.461054
Bcin01g01970.1	0.903521	0.502072	0.3371	0.562025	0.19635	-0.60688	-0.33866	-0.613731	0.711502	0.0384889	0.228973	0.56671	1.31935	0.142673	1.31106	0.540391	-0.607887	-0.0298595	0.217548	0.400142	0.279557	1.28389	-0.274206	-0.556934	0.816912	0.535061	0.47337	0.577109	0.284141	1.25154	0.945502	0.233175	-0.816564	0.973324	0.693113	-1.21987	0.0573035	0.693516	-1.35285	1.28715	0.918366	-0.272734	0.83114	0.568068	-1.27593	0.783903	1.34133	0.851118	1.13899
Bcin01g01980.1	-0.240936	0.116719	-0.826538	-0.326339	-0.606152	-1.55071	-2.92954	-1.40071	-0.58056	-0.254255	-0.29598	-0.323706	-1.21793	-1.94419	-2.09838	-0.404766	-0.416118	-1.40495	-1.76778	-1.85522	-1.53691	-1.51992	-1.13882	-0.0144683	-0.757264	0.235526	-0.617647	-0.316457	-2.06082	-0.563911	-0.755741	-0.449884	-0.749318	0.109837	0.0209813	-1.89727	-2.28809	-0.882812	-2.85097	-0.324289	-0.136867	-2.19484	0.12607	-1.28385	0.298567	1.10303	0.758773	1.01339	0.0168979
Bcin01g01990.1	0.900639	0.879856	2.2049	0.796261	-0.180846	-0.099405	-0.0606573	0.663963	-0.0309882	0.959585	0.347672	0.997622	1.79163	2.01124	1.03453	0.825672	1.40062	0.109169	1.33534	1.10449	0.463128	1.88697	1.44085	0.397238	1.13063	1.6715	1.06696	1.28124	1.63197	1.36969	1.41613	1.08342	0.453508	1.30802	0.690029	-0.597226	1.3859	1.10272	1.3866	1.53126	0.802631	-0.269502	0.839941	0.908342	1.07117	1.62851	1.96639	1.57436	1.73187
Bcin01g02000.1	3.51145	3.42117	3.68408	3.7009	3.46717	1.2119	3.41055	3.73021	3.31901	3.00296	3.44413	3.53965	3.45858	3.07056	2.85667	3.47502	2.88619	3.17088	3.50637	3.48679	3.4083	3.18494	3.42603	3.65918	3.35193	3.47054	3.43694	3.69912	2.76756	3.37782	3.5954	3.38703	4.12473	3.65215	3.50263	3.20496	3.60673	3.638	3.49326	3.24615	3.50092	3.22189	3.4792	3.55808	3.27417	3.28676	3.46713	3.38014	3.24046
Bcin01g02010.1	0.527546	-0.404724	-0.390027	0.859768	-0.93747	-1.14804	0.610897	1.36177	-1.31017	-0.699197	-0.321935	0.0957337	0.646709	-0.275561	-1.70208	0.157246	-0.149949	0.721126	0.598597	0.337572	0.620731	0.103647	-1.47617	1.00358	0.591812	0.725865	-0.00726366	0.210066	-1.5431	-1.66663	0.327451	0.27467	-0.562289	-0.316469	0.594073	-1.32331	0.956291	-0.432	-0.592298	0.330325	-2.21853	-0.107275	-2.3666	0.0610834	-0.297703	-2.59183	0.159763	-0.331021	-1.15439
Bcin01g02020.1	2.37866	1.68648	1.83101	2.32104	2.10338	0.455717	2.38204	2.035	1.33705	2.16373	1.6212	1.96341	1.86975	0.873277	1.62893	1.81084	1.49786	1.72555	2.18805	2.20346	2.17587	1.79605	1.99055	2.37617	1.95404	2.35806	2.0885	2.09699	0.885888	2.34622	2.01477	2.30646	1.75089	2.48745	1.83633	1.28045	2.20401	2.18608	2.15538	1.85912	1.90247	2.01861	1.94926	2.02586	1.6471	1.82711	2.07716	2.02395	1.66868
Bcin01g02030.1	2.16955	2.08686	2.46798	2.40374	2.18524	0.540076	1.69816	2.02573	1.66425	1.55129	2.2193	1.92935	2.19956	2.02332	1.68075	2.28529	2.22088	1.84151	1.81277	2.2335	2.17921	1.70302	2.20183	2.35851	1.76133	2.25225	2.47033	2.30986	1.43595	2.46466	1.45368	2.01	2.18512	2.10052	1.90858	1.23519	2.2941	2.21271	1.80696	2.35985	1.98605	1.75255	2.38277	1.82226	1.1126	1.96449	2.19545	2.32027	1.60732
Bcin01g02040.1	2.1139	1.58402	1.94933	1.73747	1.85374	0.470898	1.22002	1.76263	1.85444	1.28113	1.8161	1.71944	2.08353	1.16492	1.23328	1.79227	1.16167	1.61729	2.04597	1.28132	1.46466	1.54994	1.41433	2.04664	1.66084	1.11726	1.90655	2.18527	1.31957	1.87165	2.10876	1.59416	1.99935	1.48555	1.75101	1.63933	2.02067	1.68771	2.25477	1.75388	1.46928	1.34715	1.84725	1.77482	0.994316	1.77675	2.31094	1.62606	1.61331
Bcin01g02050.1	4.18717	4.05435	4.45425	4.26629	4.12741	2.64503	4.11749	4.21094	3.6525	3.62562	4.38574	4.28511	4.25653	4.11542	4.34036	4.44876	4.13423	3.48861	4.44352	4.13467	4.34226	4.38271	3.89304	4.1559	4.38758	4.26562	4.24634	4.29912	3.65113	4.19469	4.43085	4.1877	4.34366	4.4337	4.39021	3.8137	4.29692	4.41106	4.58333	4.36307	4.04749	4.12232	4.30631	4.16588	3.73935	4.39324	4.86251	4.43	4.26374
Bcin01g02060.1	1.53486	1.2479	1.36814	1.18338	0.768051	-0.105104	1.04256	1.6009	1.32223	1.04851	0.900942	1.74499	1.18829	0.186265	0.432347	1.74278	0.907328	0.528525	0.804789	0.971113	1.32382	0.8843	1.36161	1.40075	0.755221	0.704617	1.01435	1.57455	0.765247	0.803688	1.11732	1.03685	1.81332	0.986109	1.42109	1.06397	1.65192	1.13494	1.25165	1.01255	0.14534	1.01778	1.19534	0.905434	1.00538	1.27799	1.35535	1.60837	0.672998
Bcin01g02070.1	1.88573	1.56894	1.82234	0.875493	1.54067	0.238088	1.35028	1.27758	1.42932	1.13135	1.11347	1.46786	1.9193	2.00506	1.54085	1.57607	1.7502	0.941347	1.61845	1.42972	1.18047	1.82305	1.75319	1.20734	1.78909	1.6977	2.09378	1.5289	1.88271	1.42296	1.79314	1.89467	1.25204	1.81799	1.53987	1.44714	1.28002	2.00296	1.72376	1.31995	1.62727	1.30489	0.962878	1.58097	1.02339	1.85985	2.2531	1.57086	1.996
Bcin01g02080.1	-0.346406	-3.31177	-4.67361	-1.11043	-2.01087	-2.76526	-1.65513	-4.84085	-3.13667	-3.18933	-3.86198	-1.64592	-0.189246	-2.15149	-0.644673	-1.2403	-3.09713	-0.43521	-3.58858	-5.28242	-0.944285	-4.17242	-4.00781	-37.0018	-1.18643	-0.799853	-0.987055	-3.71249	-3.34504	-3.22391	-1.08721	-1.03587	-4.95541	-3.7695	-4.16582	-2.97944	-0.825901	-2.36766	-2.05416	-1.16809	-3.9986	-3.2008	-4.78744	-4.77689	-1.266	-1.10138	-1.23551	-1.07469	-0.874021
Bcin01g02090.1	2.30348	2.32983	2.40427	1.68369	2.04165	0.476055	1.44449	1.39955	1.84446	1.58176	1.3867	2.13147	3.05018	2.05372	2.41484	2.56015	2.23329	1.2021	2.13937	2.14908	1.9897	2.57314	1.4472	1.44353	2.41317	2.258	1.70081	2.20271	1.9466	2.28702	1.99279	2.26297	2.05192	2.14856	2.0347	1.0293	2.20307	1.81999	1.95214	2.34777	2.12586	1.70387	1.28621	1.80303	1.74418	2.49618	2.18088	2.40252	2.1596
Bcin01g02100.1	1.07309	0.298482	1.28813	1.39454	1.1545	0.0188559	1.41907	0.941057	0.985549	0.139067	1.66026	1.63658	1.85116	1.35661	0.555247	1.11275	1.44732	0.731387	1.52922	1.1615	1.08312	1.41733	0.397245	0.860362	1.31427	1.36793	1.81477	0.784975	1.37431	1.03864	1.09416	1.4744	1.67091	1.31162	1.49278	1.23507	1.37199	1.00297	1.80745	1.18411	0.512822	0.987831	1.31382	1.45883	0.66146	1.43292	1.31982	1.17191	1.09959
Bcin01g02110.1	0.086876	0.119382	1.03143	0.169604	0.137306	-0.633717	0.323703	0.222887	-0.560198	-0.323735	0.0379408	0.76249	0.558606	-0.0488127	-0.164543	-0.117893	0.0369921	0.465599	0.648831	0.670454	0.441655	0.335536	0.36937	0.350878	0.0729026	-0.00382392	0.448358	0.354183	0.260742	0.518406	1.01204	0.0573239	0.0909028	0.628609	0.329889	-0.108877	0.681149	0.86435	-1.22138	0.751748	0.692032	0.786144	0.519186	0.23752	-1.21601	0.281585	0.441443	0.786994	0.677293
Bcin01g02120.1	3.29734	2.8691	3.67653	3.2471	3.25343	1.84184	2.62157	3.11884	3.22626	2.58326	3.65115	3.25627	3.42408	3.43607	3.12743	3.39878	3.0582	2.67324	3.56749	3.16391	3.27846	3.27682	3.06351	3.21042	3.27502	3.18564	3.48354	3.37856	2.95449	3.19108	3.43431	3.1402	3.42001	3.26841	3.3561	3.51494	3.36161	3.35891	3.57134	3.05537	3.19912	2.95527	3.24233	2.83902	2.82006	3.21598	3.58779	3.25962	3.49088
Bcin01g02130.1	0.50493	1.1358	0.897862	1.39934	-0.435879	-0.432628	1.022	1.10435	0.378965	0.895945	1.36471	0.221671	0.960177	0.599398	0.224076	0.775256	-0.631225	-0.424771	0.989396	1.02657	0.609824	0.605212	-0.0371324	1.02541	0.525854	0.812177	0.237335	0.759052	-0.57379	0.855407	0.76259	0.315095	0.931245	0.267488	0.0203014	1.36352	0.885663	0.708731	0.0564489	0.363582	0.399483	-1.17574	1.48117	0.701267	-0.219341	0.537367	0.86413	0.309186	0.912442
Bcin01g02160.1	3.14099	2.7945	2.53481	3.08988	2.53354	1.72429	2.99247	3.03338	2.71029	2.62173	3.04468	2.98561	2.8681	2.05952	1.92935	2.72433	2.29155	2.53202	2.59398	2.95937	3.1581	2.69765	2.92692	3.15981	2.83617	2.96582	2.60959	3.06561	2.51949	3.07175	2.69977	2.89497	2.95183	2.79869	3.00691	2.10838	3.07971	2.8014	2.98298	2.67944	2.57545	2.3438	2.76673	2.84018	1.86442	2.59304	2.9605	2.94146	2.76398
Bcin01g02170.1	1.99446	1.7783	2.11696	2.59062	1.98285	0.804887	2.15171	2.21938	2.63653	1.55514	2.2768	2.25135	2.01991	1.29298	1.73175	2.24506	2.03918	2.08829	2.29453	2.3483	2.39652	2.27021	2.53491	2.00298	1.96898	2.1672	2.09622	2.40212	2.24065	2.08245	2.26088	2.61657	2.30868	1.85848	2.10633	1.83218	2.28996	2.22622	2.5075	2.10457	2.17483	2.08917	2.17543	2.10644	1.42769	2.08818	2.2993	2.12903	1.94936
Bcin01g02180.1	-0.206567	-0.556815	-0.138756	-0.399296	-0.369881	-0.899993	0.0468599	-0.0207928	0.413314	0.379018	-1.03074	-0.121023	-0.0202324	-1.83299	-1.49456	1.04329	-1.66335	0.231122	0.0967697	-0.417409	0.208728	-0.530508	-1.60214	-0.179958	0.380283	-0.267406	-0.412453	-0.169755	-1.67079	0.433059	-2.47681	-0.0312849	-0.277638	-0.0422556	-0.380191	0.577255	-1.20228	-1.66448	-0.199368	0.885914	-0.751085	0.0469856	-0.123237	0.253861	-0.602513	-0.247282	0.040985	-0.335503	0.687432
Bcin01g02190.1	1.35576	1.5146	1.10452	1.46364	1.30909	-0.0190133	0.861341	0.273738	0.871089	0.724302	1.01235	1.45976	1.26761	1.14821	1.70964	1.13836	1.63893	1.20319	1.01178	1.04217	1.08068	0.79818	-0.0868007	1.46059	1.245	0.98648	1.549	1.42705	1.28255	1.12173	0.608203	0.729713	1.70786	0.419852	0.851019	0.820573	1.10808	1.5565	1.56438	0.888685	1.12328	0.895235	1.00045	1.05116	0.16515	0.203247	1.44124	0.712657	1.44217
Bcin01g02200.1	4.8198	4.377	5.57439	4.50567	4.64096	2.85362	4.33786	4.15155	3.91704	4.34285	4.41328	5.01295	5.59944	4.95566	5.43283	5.29799	4.88335	4.18727	5.17127	4.62519	4.97041	5.20304	4.42031	4.20712	5.05112	5.18455	4.87118	4.64609	4.64418	5.25381	5.49742	4.98185	4.56987	5.3993	5.06153	4.78652	4.69468	5.15251	5.25104	5.12733	5.10311	4.80565	4.36892	4.70287	4.10347	5.44212	5.87374	5.56686	5.38554
Bcin01g02210.1	4.53385	4.05359	5.25717	4.13335	4.07327	3.37455	4.07418	3.95319	4.06737	4.01984	4.35565	4.7245	5.29466	4.86177	5.29464	5.03675	4.5918	3.92782	5.05856	4.415	4.63165	4.95108	4.12791	3.92264	4.95805	5.03497	4.6795	4.45314	4.42627	4.81786	5.16522	4.68633	4.31765	4.87139	4.63514	4.35948	4.38589	4.80744	5.14725	4.88571	4.80394	4.48096	4.17383	4.17033	4.10877	5.08027	5.51362	5.04094	5.06841
Bcin01g02220.1	2.00921	1.26636	1.04334	1.68658	1.5992	0.347798	1.4608	1.83834	1.74667	1.43206	1.68175	1.85003	1.56716	0.59387	1.16381	1.46872	1.30548	1.22218	1.78924	1.93052	2.09132	1.16323	1.85794	1.45091	0.851216	1.75531	1.41994	2.14825	1.53535	1.83869	1.58895	1.88507	2.27676	1.90209	1.52565	1.52532	2.0354	1.85393	1.45024	1.68341	1.73312	1.36222	1.32553	1.73609	1.07188	2.14308	1.02483	1.57724	0.662999
Bcin01g02220.2	1.8371	0.421817	1.13137	1.69072	1.61035	0.216878	1.55274	1.89824	2.40539	1.45866	1.633	2.17742	1.49581	0.676813	0.795021	1.23063	0.861947	1.2272	1.41072	1.50579	1.72544	1.22431	1.98067	1.81894	0.8737	1.58652	1.34362	1.88681	0.759365	1.54285	1.54599	1.81422	2.14142	1.38747	1.33943	0.668611	1.99972	1.72155	1.73779	1.54144	1.58723	1.38513	1.50076	1.95367	0.90349	1.48327	1.6558	1.38817	1.07624
Bcin01g02230.1	1.3326	1.28454	1.80633	1.23604	1.66327	0.190518	1.15829	1.74675	0.818636	0.710424	1.35963	1.62573	1.76598	1.21105	1.05633	1.40946	1.18825	0.895391	1.16601	1.59087	1.00097	1.65029	0.825458	1.45803	1.80177	1.22583	1.48164	1.36148	1.50485	1.86571	1.18816	1.41221	1.41084	1.18965	1.59603	1.33832	1.37417	1.4938	0.883557	1.6299	1.28723	1.577	1.35165	1.35551	-0.497906	1.55637	1.24685	1.79562	1.24066
Bcin01g02240.1	1.97665	0.622195	1.82609	2.18279	1.03924	1.24271	1.45702	2.0011	1.81325	1.14376	2.08759	1.61981	1.98184	0.720002	0.96044	1.64939	1.38734	1.33752	1.85286	1.48724	1.63333	1.91417	1.44273	1.46686	1.41589	1.63943	1.60661	1.54408	0.452655	1.69938	1.30653	1.66917	1.382	1.28899	1.97701	-0.250198	1.78665	1.56623	1.81824	1.73103	1.12622	1.79323	1.57923	1.25194	0.845243	0.73245	1.40764	1.96421	1.53756
Bcin01g02250.1	1.23828	0.968113	1.15527	0.94851	1.52917	0.261961	1.08425	0.661068	1.40502	1.22974	2.01541	1.52468	2.05506	2.19139	1.48213	1.81444	1.08845	0.934937	1.65406	1.41214	1.51429	1.88319	0.400583	0.412415	2.171	1.64247	1.6815	1.34395	2.01757	1.78474	0.850045	1.212	0.488986	0.88038	1.05841	1.4557	1.67032	2.19589	0.85503	2.19465	1.75443	0.745505	1.40581	1.63599	1.98456	2.25986	2.22744	1.60541	2.27059
Bcin01g02260.1	1.35876	1.76679	1.86677	2.34039	1.64912	1.27345	1.56561	1.92675	1.38894	1.37835	1.78194	1.79911	1.61829	1.16439	1.25629	1.9406	0.975359	1.02531	1.23294	1.80971	1.23853	1.57969	1.51667	2.05861	1.49915	1.78273	1.52687	1.75687	0.525789	1.54242	1.942	1.70257	2.17954	1.98584	1.75913	0.810315	1.7807	1.549	0.722279	1.81017	1.3281	1.09783	1.82696	1.3979	1.12215	1.35734	1.67256	1.31308	1.5241
Bcin01g02270.1	1.72479	1.2969	1.8951	2.21462	0.732207	-0.103682	0.901584	1.31519	1.41169	1.31065	0.712987	1.14786	0.438038	-0.248703	0.920028	1.34041	-0.345303	0.848684	1.13556	0.916346	0.925063	0.295163	1.00141	1.53836	0.44518	0.924388	-0.133359	0.616522	0.981391	1.45517	0.362214	0.789209	1.62208	0.533881	1.14516	0.318828	0.883999	1.19849	1.31052	0.92864	0.74937	0.947426	0.904783	-0.799125	0.0384848	-0.126778	1.06646	1.27695	0.0998648
Bcin01g02280.1	2.52163	2.75758	2.96534	3.03213	1.89579	0.854058	2.47112	2.98782	2.15333	2.34211	2.07177	2.46527	3.07112	2.03832	2.25136	2.3015	2.33736	2.30479	2.43313	2.59048	2.3985	2.36393	2.7018	2.86581	2.15691	2.41782	2.34021	2.57134	1.00276	2.8322	2.48184	2.88081	2.94869	2.06638	2.52783	1.40158	2.7309	2.45555	2.69361	2.75922	2.42998	1.94715	2.29023	2.43725	1.99362	2.4649	2.07032	2.78911	2.26827
Bcin01g02290.1	2.38254	2.28728	2.06387	2.66657	2.15886	0.651125	2.1766	2.55943	2.00187	2.02684	2.30343	2.07397	2.27912	1.38452	1.36129	1.9111	1.85724	2.30343	2.13365	2.43308	1.93908	2.01265	2.15896	2.37269	1.78832	2.29205	1.84359	2.33569	0.823849	2.3474	2.00772	1.91026	2.54147	2.48896	1.8882	1.47086	2.20107	2.33191	2.17305	2.31926	1.99804	2.09725	1.64984	1.86108	1.11579	2.14869	2.0519	2.45051	2.0516
Bcin01g02300.1	3.08315	2.69374	3.37644	3.11045	3.0666	2.27555	2.75572	2.89527	2.99948	2.27754	3.2378	3.12358	3.2838	3.2235	3.36676	3.36757	3.0478	2.67954	3.52251	2.52	2.96956	3.07939	2.62673	2.7894	2.9316	3.1669	3.1013	3.31533	2.77865	2.87683	3.03985	2.86229	3.03138	3.21648	3.25077	2.64815	2.99394	3.07468	3.45527	2.97246	3.06303	2.66368	2.93317	2.92946	2.79747	3.4116	3.59793	3.23866	3.45503
Bcin01g02310.1	3.42815	3.15681	3.42785	3.31369	3.52731	1.84455	3.2592	3.08325	3.11876	3.1561	2.98079	3.45288	3.61656	2.41324	2.76211	3.25342	2.98592	2.7662	2.95973	2.95768	2.98999	2.62555	3.03647	3.45105	3.19981	3.27522	2.92644	3.18742	2.84504	3.42969	3.0548	3.18413	3.32966	3.08572	3.29849	3.1252	3.39582	3.29036	3.47719	3.09774	3.07236	3.10955	2.99101	2.93538	2.45595	2.72388	2.96076	3.23444	2.87533
Bcin01g02320.1	0.898007	2.52346	1.30041	1.71987	-0.0864031	1.23534	0.453537	1.70437	1.02059	1.22532	0.98982	-0.194646	2.61043	0.695012	-0.0388751	-0.228064	0.823748	0.526421	-0.299631	1.63333	0.533242	1.73904	2.54776	2.0366	-0.14128	0.757404	0.447266	0.374426	0.589335	2.61148	1.64427	2.22612	0.708347	0.630486	0.823246	0.900653	1.43899	-0.275084	1.10561	2.46669	0.494531	1.20592	1.60086	1.61012	0.318271	1.84878	0.727445	2.06366	1.29558
Bcin01g02330.1	1.10726	1.46563	-0.0675873	0.447328	1.74129	-0.583881	0.00177828	-0.658206	-0.29086	-0.0734705	-2.03547	1.31994	0.30509	-0.089934	0.500771	0.326345	0.156987	-0.451187	-1.6826	-0.0609433	0.962073	0.948533	0.230158	0.75867	1.61591	-0.166296	0.312767	1.69899	0.570488	0.142891	-0.0618	-0.501193	0.86469	0.210035	0.0125516	1.05905	0.140082	0.323054	-0.929531	0.70238	-0.0635883	-0.242805	0.341124	-0.207231	-1.08137	-0.262003	-0.169022	0.367642	-1.15289
Bcin01g02340.1	1.75671	1.74381	1.93888	1.89557	1.40879	0.403629	1.59492	1.53781	2.07105	1.68454	1.65549	1.9086	2.15292	2.03415	1.34942	2.40877	1.42126	1.48985	1.55756	1.44327	2.04908	2.36992	0.608466	1.54547	1.77238	1.43643	1.80847	1.8681	0.933939	1.44419	2.02208	1.34336	1.58204	1.65939	2.12122	1.59854	1.8068	1.80082	1.56468	1.07998	1.34496	1.66333	1.59684	1.10963	0.342146	1.44886	2.12187	1.70999	1.63271
Bcin01g02350.1	-0.0770869	-2.42055	-0.459697	-1.59062	-1.21896	-1.76227	-2.89556	-2.18738	-0.932233	-0.675984	-0.295676	-3.34549	-0.319397	-2.20387	-0.116373	-3.32891	-1.0442	-1.017	0.356008	-1.09956	-2.06519	-0.74574	-1.50451	0.324822	-0.707152	-0.974608	-0.529829	-1.16872	-0.774235	-0.356912	-2.95028	-0.639967	-1.57229	-1.36511	-1.76374	-2.07164	-0.924989	-1.21317	0.35705	-0.663432	-3.06932	-2.27346	-1.34521	-4.0531	-0.0615223	-0.2641	0.320429	-0.282542	-1.02788
Bcin01g02360.1	-0.320271	-2.91608	-0.999317	-0.383247	-3.57918	-2.07926	-1.81045	-1.47821	-3.00969	-2.86663	-3.72038	-0.743495	-1.21359	-2.84745	-2.63863	-0.164824	-2.73949	-3.03964	-1.80143	-4.80053	-1.11168	-1.74734	-1.39041	-1.87404	0.0906234	-1.36212	-2.28957	-4.25484	-2.84742	-1.71448	-3.69279	-1.18545	-1.35065	-2.21294	-1.15286	-2.61627	-2.10084	-1.55794	-3.48375	-1.38885	-2.8737	-2.62133	-4.65985	-1.83937	-0.592977	-3.53346	-5.48057	-1.71572	-4.14393
Bcin01g02400.1	1.51911	0.802085	0.47189	1.7757	1.82441	0.35245	1.53663	1.76432	1.84515	1.22087	2.19955	1.42578	1.24925	1.63143	0.442541	1.54356	0.915784	0.966309	1.81805	1.06383	1.6397	1.7737	1.3033	0.931464	1.02067	1.368	1.52645	1.89128	1.59922	1.2375	1.43008	1.52683	1.80844	1.76522	0.789229	1.23233	1.77709	1.40919	1.57006	1.31138	1.40112	1.28452	1.56559	1.77321	1.63593	1.40151	1.54045	1.10876	0.570603
Bcin01g02410.1	0.278377	-0.220148	-0.916729	0.318734	0.0909909	-0.708487	0.82747	0.0786898	-0.244202	-0.365815	0.467387	-0.0711491	-0.491007	-0.503576	0.299609	0.19277	0.127853	-0.184294	-0.55954	0.104294	0.345905	0.368805	0.433979	0.288431	-0.244259	-0.00488492	0.240928	0.316076	1.50726	0.361234	0.141487	-0.375754	-2.11278	0.28531	0.0444433	-0.0629313	0.26981	0.144204	-0.417843	-0.0988896	-0.179448	-0.0899313	-0.148073	0.503796	-0.71411	0.000555081	0.105643	0.168177	0.46274
Bcin01g02410.2	0.0479924	-0.0970708	-0.00635154	0.342019	-0.228715	-0.690554	0.481373	0.463205	1.11832	-1.06381	0.410451	-0.686928	0.218432	-0.348405	0.410112	-0.631843	0.708977	0.407709	0.144718	0.357982	-0.175982	-0.220101	-0.740702	-0.3427	-0.357091	0.0233893	0.219492	0.830504	0.156252	-0.00610067	0.35554	-0.354204	0.14239	-0.474488	0.973866	-1.1096	0.453992	0.0542873	-0.556276	0.0201983	0.68947	-0.0564679	-3.51384	0.307195	0.377753	-0.252971	0.5134	-0.0931331	0.21725
Bcin01g02420.1	3.11891	2.55893	3.24401	3.31106	2.93898	1.9514	3.12696	3.26359	2.86675	2.43747	3.16263	3.54484	3.1544	2.824	2.65128	3.20749	2.77909	2.76135	3.09529	3.00699	3.29001	2.97243	3.12735	3.11851	3.34433	3.37652	3.12267	3.36458	2.89207	3.18032	3.0252	3.37407	2.98338	3.46969	3.34122	3.01776	3.28818	3.56238	3.24868	3.16475	3.49083	2.96396	3.28005	3.07534	2.8221	3.55448	3.4212	3.3589	3.40449
Bcin01g02430.1	0.975425	0.39216	0.269747	-0.654923	-1.02393	0.0194213	0.225076	0.805016	-0.658698	0.488748	-0.312116	-0.831751	1.59505	-1.04654	0.245469	2.0006	0.6501	0.194329	-0.12142	1.72649	0.856769	1.16089	1.84067	0.462961	-0.155988	0.834273	0.942649	-0.159566	0.735212	0.6518	1.52877	1.74838	-0.653621	-1.41011	1.04971	-0.270471	1.14199	0.680073	1.25766	1.69856	-1.11963	0.996276	1.50498	1.14901	0.949671	1.61703	0.686024	1.04795	0.329489
Bcin01g02440.1	-3.8162	-2.37232	-4.08357	-2.84725	-3.04195	-1.91804	-0.817953	-1.77319	-2.79104	-2.3205	-2.99702	-1.53317	-36.0739	0.194713	-2.61645	-3.63097	-0.30076	-0.17609	-0.747635	-0.863576	-1.92236	0.735389	-3.56871	-0.102345	0.306232	-2.39044	-1.47376	-1.27683	0.751435	-0.87351	-2.97865	-3.57627	-4.04746	-1.93596	0.109609	-2.25668	-0.304452	-0.597174	-3.23478	-1.43352	-1.36283	-2.79884	0.0156602	-1.11594	-2.73126	-3.54286	0.0123704	0.416716	-3.47732
Bcin01g02460.1	-0.286174	0.2962	1.37334	0.117612	0.545849	-0.145987	0.291967	0.173224	0.397531	0.390278	-0.352404	1.10821	1.91056	-0.0839623	-0.0614106	0.68727	-0.539142	0.173267	-0.395059	0.958493	-1.0615	0.318475	1.17266	0.526502	-0.103407	-0.294935	-0.38089	-1.0784	-1.08848	2.02944	1.81635	0.741559	0.124401	0.462895	0.964467	0.0493599	1.25662	-0.736246	0.923346	1.52722	0.0182964	-0.892101	0.375741	1.05376	0.408696	0.66267	0.659807	1.81579	1.35173
Bcin01g02470.1	-2.67906	-1.69722	-2.26177	-4.23202	0.243101	-0.609519	-0.567536	-1.57492	-0.391007	0.188955	2.1117	-2.60176	-1.96142	-0.601231	0.501101	-0.643054	0.325362	-0.679185	-0.987101	-3.63925	-0.755894	-2.13933	-1.50113	0.183104	0.239397	0.568808	2.15058	-0.582767	-0.0267811	-3.41299	-2.47429	-37.0146	0.101271	0.0720709	-1.88856	-1.58292	-2.41657	0.0556454	-2.63539	-0.71018	0.343991	-1.57105	0.0959975	0.185212	-1.59874	-2.8569	-4.54081	-3.72149	-2.93863
Bcin01g02490.1	1.99491	1.67758	1.66807	2.07439	1.10777	1.36008	1.72123	1.7204	1.56707	0.660734	2.57064	2.08064	1.66796	1.30451	2.12354	1.88039	1.81988	1.30922	2.38073	2.25303	2.39428	2.15461	2.00537	1.86856	1.94974	2.23686	2.2781	2.24015	0.88162	1.17651	1.44802	2.08901	2.21875	1.98595	2.12399	0.5089	1.98305	2.39658	2.59675	1.3997	1.82443	2.16926	2.14504	1.99743	1.42361	2.33665	1.42909	1.47531	1.9452
Bcin01g02500.1	2.25421	2.31173	2.20602	2.82067	1.49947	1.65857	2.63014	2.3599	1.78387	1.55022	2.53281	2.68751	2.45383	2.29617	1.77408	2.21628	2.41626	2.32276	2.97084	2.7596	3.1745	2.77248	2.30147	2.7226	2.40708	2.86733	2.78069	2.59643	1.87081	1.84721	2.49474	2.94924	2.75856	2.77085	2.76827	1.96841	2.4628	3.14624	3.12371	1.85856	3.03102	2.57851	2.6682	2.65108	2.3585	2.85423	1.99453	2.28309	2.69493
Bcin01g02510.1	1.67436	1.37203	1.57959	1.87861	0.721063	0.112236	1.52422	1.92898	1.57309	1.47176	1.22935	1.1164	1.49927	0.99321	1.37749	1.32102	1.32118	1.57697	1.53086	1.52355	1.92333	1.18536	2.03107	1.45148	0.467548	2.17301	1.74421	2.05997	0.110763	1.24252	0.318309	1.63358	1.39687	1.26931	1.62399	1.12284	1.74769	1.07129	1.68066	1.07217	0.703201	1.31655	1.92625	1.68977	2.08504	2.11642	1.39697	1.21671	1.54585
Bcin01g02510.2	1.20954	1.43261	1.22511	1.70756	0.457264	0.270352	1.76783	1.79847	1.51039	1.68192	1.6764	0.928332	1.55527	0.729791	-0.041418	1.47744	0.406702	1.65443	1.17747	1.39544	2.10183	1.58283	1.43365	1.69414	0.713319	2.17994	1.65181	2.12831	0.114414	1.0936	0.675155	1.31492	1.54382	0.906361	1.74271	1.25704	1.59888	1.21463	2.12263	0.773479	0.73222	1.3023	2.13536	1.99786	2.2209	2.12018	1.31932	1.60138	1.04631
Bcin01g02540.1	1.98128	2.28634	1.78142	2.20723	1.92187	1.44509	2.24592	1.69401	1.36255	1.93717	2.87678	2.67613	2.27033	1.8032	2.15707	1.50827	1.77936	1.43602	2.3322	2.4976	2.35404	2.40917	2.44331	2.32036	1.82888	2.13887	2.5915	2.43397	2.71218	1.77106	1.37726	2.4653	1.70777	2.49689	2.86971	1.66133	2.48153	2.44393	2.85916	2.32646	2.27192	2.10282	2.06097	1.98424	2.0665	1.95606	1.77597	1.83443	2.06525
Bcin01g02550.1	1.30045	1.11382	0.141021	1.12174	-0.335151	-0.491981	1.40814	0.624766	0.230819	0.248327	1.12825	0.743109	1.18466	-1.29894	0.793556	0.487254	0.942194	0.280047	0.764253	0.981824	0.672722	0.618945	1.39913	-0.205378	0.897999	0.60799	0.651762	0.767999	-1.10571	-1.16853	-1.9474	1.02307	1.59737	0.946532	0.179827	1.18773	0.475173	-0.142402	0.0317524	0.0525343	0.631126	0.883406	0.699171	0.859995	-0.127824	-0.595461	-0.865177	0.275161	-0.0859041
Bcin01g02560.1	1.82757	1.23759	1.87848	1.23349	0.224804	-0.389597	1.75582	1.53668	0.729842	0.993951	0.0412215	0.510197	1.90994	-0.657231	-0.615396	0.994531	1.09057	0.753508	0.860562	1.03576	0.36039	0.943565	0.664037	0.944947	-0.00524953	1.17014	1.22169	0.842491	-0.0786237	1.65103	0.548233	1.32315	1.38353	0.981187	0.521593	-0.743746	0.77097	1.08216	0.614554	1.41624	0.813359	-0.0920607	0.67161	0.463101	0.127924	0.685004	0.763086	1.32737	1.02747
Bcin01g02560.2	1.88496	1.7663	1.67852	1.17451	1.3121	-0.341134	1.12146	1.314	1.43466	1.08581	0.463015	0.998519	2.01408	0.0651965	-0.463824	0.695674	-0.299016	1.24537	0.947652	1.47534	0.791686	0.875589	1.1963	1.25006	0.474019	1.11533	1.14241	1.15122	-0.334462	1.89404	0.670282	0.815186	1.45643	1.53486	0.817444	-0.683044	0.954616	0.56505	0.362154	1.19791	0.493655	-0.654311	0.884289	0.909689	1.40722	1.03187	0.746611	1.5714	0.421505
Bcin01g02570.1	0.727847	0.430185	0.579989	1.13165	1.24772	-0.322505	0.502516	0.409479	0.49801	0.599732	-0.0976513	0.37021	1.18486	-0.103989	0.609455	1.13427	-0.129201	0.208539	0.585456	0.27128	0.838262	0.127015	0.595748	0.604248	0.740456	0.86094	0.451748	1.17766	1.10633	1.23132	0.21404	0.631643	1.05744	0.456775	0.431057	-0.789779	0.749809	0.979405	0.369275	1.44469	0.466091	0.415535	0.736157	0.81284	0.706862	0.553229	0.539248	0.913697	0.466153
Bcin01g02580.1	4.77317	4.74785	5.07177	4.96524	4.64315	2.69253	4.87238	4.90931	4.43634	4.5403	4.96772	4.94402	4.71406	4.32764	4.78445	4.8394	4.52962	4.33631	5.06381	4.74768	4.9672	4.63006	4.60157	4.89881	4.79256	4.77574	4.75612	5.01788	4.00223	4.55326	4.88629	4.80582	4.89599	4.89224	4.92365	4.39691	4.9062	4.88943	4.96143	4.57386	4.81859	4.63103	4.85692	4.78946	4.03703	4.69767	5.02797	4.6706	4.59021
Bcin01g02590.1	-1.06936	-3.19583	-0.504464	-0.634144	-3.43018	-2.36032	-0.740549	-1.78689	-2.99367	-0.0633154	-0.863209	-1.45297	-0.659845	-2.94453	-2.86333	-1.17929	-1.10764	-0.98756	-3.44064	-1.57686	-1.22668	-4.04505	-3.93404	-1.07267	-4.29765	-0.226638	-3.7746	-1.3398	-3.03521	-0.727833	-3.56032	-0.67679	-0.693243	-3.38597	-3.94953	-2.68359	-0.733197	0.230667	-3.73681	-1.09282	-1.2926	-2.92328	-4.76995	-1.51871	-2.78209	-4.08753	-5.6048	-1.10589	-4.0735
Bcin01g02600.1	3.39027	3.09418	3.30129	3.37751	3.74902	2.01167	3.37208	3.19936	3.42204	2.68803	3.97488	3.78338	3.39009	3.7144	3.88613	3.87353	3.45524	2.51281	3.74682	3.63594	3.59884	3.83953	3.24794	3.32544	3.44322	3.3579	3.53605	3.88708	2.98289	2.90942	3.85511	3.36678	3.86605	3.74498	3.55854	2.9786	3.74316	3.74215	4.00503	3.63574	3.87539	3.31102	3.65648	3.49501	3.29816	3.7277	4.24729	3.49605	3.63465
Bcin01g02600.2	3.25029	2.7016	3.14815	3.55084	3.7604	1.42091	3.07804	3.14152	3.46435	2.51658	4.01174	3.58305	3.08757	3.32697	3.77431	3.84868	3.31313	2.37626	3.27772	3.33846	3.54741	3.6751	2.88234	3.00966	3.30701	3.15566	3.33995	3.99398	2.99126	2.80798	3.39774	3.09651	3.87834	3.37965	3.4726	2.44363	3.31773	3.37549	3.71532	3.30761	3.61272	3.27362	3.59521	3.38151	3.42378	3.38115	4.20022	3.61297	3.4795
Bcin01g02610.1	2.11867	1.60293	2.3184	2.03465	1.79955	0.596407	1.81081	2.16011	1.76882	1.45644	1.40111	2.14383	2.54294	2.41442	1.77978	1.75735	1.89476	1.64985	2.16073	1.92141	2.28635	2.41363	2.03189	2.18131	2.30172	2.03968	2.33408	2.08419	2.09106	2.23898	1.99403	2.11144	2.25214	2.25403	2.14982	1.36147	2.43231	1.93097	1.76616	2.02537	2.12944	2.05264	2.2505	1.75283	2.08958	2.24625	2.52902	2.22025	2.12975
Bcin01g02620.1	1.64126	1.76487	2.05383	2.13296	1.39965	1.2828	1.45241	1.86317	1.48086	1.18751	1.87884	2.02161	1.93621	1.51491	1.63084	2.26308	1.47204	1.43145	1.49888	1.70291	1.90222	1.49603	1.00855	2.01449	1.99215	1.90222	1.65071	2.02186	0.89281	1.91386	2.10342	1.68745	1.9483	1.84877	1.99865	1.39359	1.75375	1.93415	2.01836	1.41657	1.35005	1.83	2.17816	1.4901	1.85916	1.49582	2.21143	1.73085	1.43448
Bcin01g02620.2	1.17988	1.71094	0.66551	1.31904	0.934713	-0.0386634	1.19689	1.21172	1.09427	0.902511	1.51259	1.6516	0.873662	1.23008	0.887361	1.28889	0.33646	0.632917	1.05268	1.35871	1.41454	0.700997	1.38867	1.08701	1.03912	0.691498	1.21097	1.77816	1.03173	1.09594	1.31182	0.881781	1.16902	1.05528	1.3326	0.556483	0.946493	1.32515	1.29542	0.617793	1.48866	-0.901658	0.434779	0.454978	0.159646	0.594881	1.14837	0.815934	1.24144
Bcin01g02630.1	2.50031	1.97205	2.44648	2.14516	2.39431	2.33812	1.89637	2.10144	1.78419	1.44386	2.22547	2.83356	2.73059	2.37568	2.39322	2.39571	2.42538	1.51169	2.64311	2.44255	2.57815	2.31599	2.44779	2.25292	2.88315	2.6162	2.42402	2.29861	2.31918	2.41973	2.35946	2.37727	2.16309	2.3656	2.34607	2.27396	2.52382	2.85644	2.02014	2.16758	2.40634	2.44781	2.16358	2.40796	1.36533	2.70735	2.60415	2.54419	2.63363
Bcin01g02630.2	2.60439	2.10934	2.72895	2.2934	2.35683	0.944425	2.49414	2.03861	2.35953	1.9669	2.94521	2.83882	2.93594	2.20822	3.00263	3.16338	2.95164	2.11978	3.02928	2.37496	2.81007	2.80369	2.49325	2.25022	3.06964	2.93765	2.56549	2.8889	2.38551	2.6676	3.10882	2.65908	2.14925	2.86801	2.61521	2.34529	2.81801	2.9939	2.86682	2.88556	2.74166	2.67384	2.47255	2.70056	2.07462	2.72899	3.32231	2.96483	2.66736
Bcin01g02640.1	1.22432	1.19578	1.61926	1.78025	1.18735	0.325267	1.56306	1.48158	1.41638	1.14885	2.01052	1.83722	2.00332	1.5542	0.647023	2.00811	1.8271	1.92269	1.5443	2.06814	1.7433	1.81325	1.92934	1.43356	1.93986	2.04275	1.66248	1.94051	1.55338	2.0843	1.88601	1.60649	1.24742	1.92967	1.58546	0.731015	1.87019	1.46771	1.67707	1.71065	1.71107	1.45743	1.62897	1.86414	1.14135	2.01084	2.20204	1.83681	1.92415
Bcin01g02650.1	1.28526	0.105973	0.644787	1.58424	1.19035	-0.138714	1.17633	1.09246	0.922672	0.709961	1.19088	1.36638	0.810687	1.08617	0.72859	1.44505	1.74707	0.677902	0.852711	0.855243	1.32158	1.17027	0.463054	1.45511	1.53307	1.30722	1.02795	1.28923	0.0368659	1.39728	0.773382	1.15025	1.28959	0.081123	1.44499	-0.671417	1.11087	1.18837	0.721188	0.550477	0.823971	0.742139	1.01239	1.39091	1.2619	1.16196	1.50346	1.00882	1.11809
Bcin01g02660.1	2.61319	2.35903	2.56209	2.78774	2.4812	0.841296	2.28215	2.60129	2.13405	1.97859	2.43293	2.49972	2.60027	1.90528	2.45673	2.68605	2.2131	2.49619	2.23697	2.56774	2.74104	2.57214	2.4817	2.50286	2.49667	2.40647	2.56712	2.5872	2.27954	2.76379	2.2223	2.46297	2.33494	2.05238	2.57366	1.89237	2.39216	2.44427	1.95985	2.41999	2.31752	2.13584	2.3199	2.51442	2.44679	2.41074	2.70043	2.51503	2.40002
Bcin01g02670.1	3.26367	3.03363	3.64145	3.01562	3.15583	1.17563	2.95007	3.11205	2.44399	2.44377	2.86736	3.50985	3.74703	3.51822	3.33062	3.61662	3.05003	2.6566	3.26634	2.8868	3.28786	3.61691	3.14975	3.07341	3.68828	3.60754	3.21163	3.35571	3.15001	3.4466	3.35281	3.38968	3.29509	3.45691	3.45364	3.25865	3.41865	3.4327	3.29965	3.58887	3.48464	3.02084	2.87827	2.88655	2.84434	3.50876	3.76186	3.60139	3.68622
Bcin01g02680.1	3.92908	3.37195	4.13083	3.70157	3.42716	2.78225	3.59354	3.21851	3.19775	3.38913	3.6086	4.20001	4.57967	4.07431	3.77095	4.31416	3.96334	3.07035	4.22442	3.58552	4.05978	4.10772	3.3396	3.49982	4.29177	4.27653	3.89834	3.85903	3.35862	4.31148	4.19468	4.02901	3.50805	4.08588	3.99663	3.67012	3.93435	4.2449	3.68626	4.10814	4.21685	3.65306	3.62006	3.78438	3.36786	4.37023	4.35447	4.2056	4.19463
Bcin01g02690.1	1.34244	1.5556	1.39312	1.99937	1.58003	0.44815	1.12899	1.85558	2.05049	1.02842	2.17001	1.25005	1.75034	0.7891	-0.0990587	1.7335	1.15391	0.988643	1.95227	1.9102	1.48408	1.88663	0.867198	1.2236	1.1124	1.07411	1.74487	2.95409	0.476045	2.53599	-0.304839	1.78776	0.915528	0.724312	1.25025	1.30476	-0.190982	0.917982	2.17329	1.75583	1.44808	1.13088	1.68546	1.60686	0.498645	1.98976	1.54033	2.17598	1.37948
Bcin01g02700.1	-0.932921	-0.151984	-2.00399	-1.6835	-1.28352	-2.31632	-3.50107	-2.07957	-0.915892	-1.61998	-3.46332	-37.8328	-0.352729	-2.94092	-2.78743	-0.581488	-2.91291	-1.76013	-1.65931	0.197513	-2.81951	-2.00143	-0.86204	-1.62996	-1.86403	-3.15698	-3.91139	0.800125	-2.9367	0.0732349	-3.43347	-0.713831	-1.96117	-1.01966	-2.05338	-2.49496	-4.6593	-36.6795	-0.581871	-4.68797	-0.991035	-2.7982	-4.65142	-0.908036	-0.436977	-4.15389	-5.60842	-2.08051	-3.94505
Bcin01g02700.2	-0.836326	-0.0530828	-1.0267	-1.17575	-1.80129	-2.16082	-1.99612	-0.847809	0.318401	-2.68081	-3.37004	-1.51859	-0.30056	-2.39038	-2.74329	-1.85817	-2.63207	-0.837483	-0.831606	-0.938508	-3.00093	-0.47352	0.116949	-0.236444	-1.5123	-2.06611	-3.52091	1.47266	-2.77763	0.00482528	-1.2411	-0.981453	-0.355638	-3.2697	-0.958592	-0.18532	-2.27856	-36.7515	-1.79715	-0.157382	-2.4372	-2.56899	-4.72058	-0.143653	-2.36911	-0.854747	-1.30405	-0.24616	-3.85042
Bcin01g02720.1	0.330408	0.295499	0.590637	0.301362	-0.0772717	-1.41283	-0.171673	-1.12335	0.092101	-0.488723	-0.326958	-0.413163	-0.470034	-1.20606	-1.94427	-0.774008	-0.596494	-0.187403	-1.64501	-0.53792	-0.199795	-0.165435	-2.40021	-0.401958	-0.773383	-0.629992	-0.378172	-1.85675	-2.0538	-0.286409	-1.21565	-0.47865	-1.15619	0.122728	0.598397	-0.329287	-0.544779	-0.039141	-0.32826	0.00742604	-1.20754	-0.716024	-1.81235	0.389418	-1.88216	0.750166	-0.0937521	-1.58193	0.388598
Bcin01g02730.1	1.63942	1.80943	1.66409	1.78049	1.80036	0.10534	1.33645	1.91416	1.5968	1.49398	1.61991	1.65083	1.64613	0.389183	-0.548761	1.04579	1.64305	1.73234	0.841173	1.09024	1.34774	1.22646	1.52569	1.49697	0.43853	0.925667	1.46768	1.47679	-0.119352	1.51936	0.615611	1.65224	1.93433	0.869722	1.58397	0.927366	1.44684	1.18283	1.61423	1.14491	0.691245	-0.0543613	1.05342	1.41747	1.26799	1.69224	1.39393	1.81136	1.5113
Bcin01g02740.1	1.59074	1.17091	1.43761	1.62921	1.2813	0.168696	1.26226	1.11979	1.37039	1.13517	1.40814	1.31466	1.7098	0.640739	0.208628	1.74675	0.196523	0.566278	0.626188	1.13982	0.978532	0.79337	0.288753	1.75436	0.922104	1.20808	1.00771	1.56493	1.11897	1.48939	1.67347	1.50985	1.70011	1.62964	1.28688	0.263963	1.26764	1.31588	1.88582	1.6392	1.59229	1.06384	1.10522	1.3029	1.47166	1.18043	1.53343	1.55422	1.93381
Bcin01g02750.1	1.6753	1.05353	1.42772	1.36973	0.720804	-0.429129	0.974109	1.58197	1.27419	0.905205	0.859855	1.44594	0.145802	0.49277	-0.906403	0.73997	0.374304	0.753705	1.03008	1.27988	0.285362	0.187822	1.27742	1.17945	-0.194353	1.04936	0.369103	1.18959	-0.696762	0.953962	0.890594	1.32835	1.46401	0.907171	0.673606	0.0121677	1.28272	0.699084	1.55883	0.723131	1.30439	0.703645	0.723646	0.494763	0.244204	0.92499	0.934248	0.970212	0.619143
Bcin01g02760.1	-0.253192	-0.0256335	0.588111	-2.6238	-0.936515	0.90398	0.448321	0.46475	0.160916	0.240845	-0.0955752	-0.153334	-2.5728	0.582271	-0.278879	-0.627012	-2.56326	-0.67965	-0.041991	-0.893339	-1.78687	-0.344343	-0.722203	0.418374	-1.58381	-2.61437	-0.368632	0.279196	0.893187	-1.85516	-0.0735464	-0.963891	-0.848409	0.473863	-0.394895	-2.30356	-0.505161	-0.969039	0.770182	0.365569	0.720901	0.105321	-3.88444	-1.02522	-0.801561	-3.69229	-0.180312	-0.786324	-1.15887
Bcin01g02770.1	1.25872	0.158939	1.23374	1.58798	1.65739	0.203897	0.974315	1.31752	1.71029	0.716023	1.11803	1.10766	1.08699	1.19951	0.22668	1.99488	1.80678	1.11449	1.16685	0.789314	1.53821	1.49572	1.43716	1.02133	1.21836	1.2416	1.11303	1.8321	1.26832	1.21791	0.821544	0.958649	1.90656	0.609612	1.13432	-0.403	1.03941	1.41468	0.219263	1.03757	1.458	1.4241	2.27426	2.13547	0.935041	1.22899	1.69065	1.2045	1.26471
Bcin01g02780.1	2.35913	1.99312	2.28944	2.00359	2.02952	0.454286	2.09071	1.84763	2.29827	2.0715	1.41941	2.21031	2.42973	1.11114	1.1738	1.97625	1.61006	1.9697	2.22654	1.96955	1.45098	1.75921	1.53105	2.36531	1.48052	2.01172	1.94045	2.06052	1.49058	2.44316	1.90507	1.72532	2.1442	1.64866	2.3716	1.81294	2.08891	2.19499	1.06803	1.92166	1.52022	1.33826	1.99322	1.80631	1.54857	1.75998	1.99037	2.22569	1.78568
Bcin01g02790.1	2.20684	1.48659	1.77208	2.44605	2.53548	1.04412	2.64714	2.34121	2.9764	2.36397	3.01156	3.39268	2.20987	2.27078	2.74723	3.02777	2.16637	1.81204	3.23436	2.2319	3.03438	2.745	2.57922	2.60014	2.35104	2.23741	2.64322	2.95252	2.37693	1.40527	2.94134	2.80477	2.83532	2.3828	2.62586	2.59345	2.9067	2.33245	2.66607	1.60661	2.8879	2.55872	2.47901	2.15885	1.74155	2.4925	2.50405	2.55194	2.76908
Bcin01g02800.1	2.48867	2.56278	2.09987	2.70294	2.54331	1.75442	2.73	2.71551	2.10128	1.72283	2.60376	3.15606	2.24898	2.33679	1.88362	2.98298	2.61082	2.27635	3.0889	2.31469	3.25312	2.37654	2.5843	2.64217	3.03972	2.52283	2.52586	2.8564	2.40706	1.79355	2.09531	2.44109	2.46083	1.82876	2.63598	2.44701	3.05547	2.52307	2.88542	2.0947	2.65052	2.30367	2.86023	2.78728	2.21958	2.6234	2.47544	2.39514	2.20912
Bcin01g02810.1	0.283754	0.633881	-0.116639	-0.200556	0.787743	-0.7379	0.609769	0.346306	-0.467116	0.792519	0.517908	0.52119	0.36164	0.365918	0.69784	0.566599	0.620517	-0.54032	0.627308	0.555799	0.239439	0.274401	0.776067	-0.149148	0.473081	0.0262716	0.515244	0.877432	-0.199073	0.00528123	-0.0900028	-0.243123	0.139485	-1.93501	0.0415471	-1.07274	0.189984	0.184968	0.0760538	0.43751	0.427104	0.0398669	0.839868	-1.11337	0.635895	-0.493988	0.897287	-0.261731	-0.474422
Bcin01g02820.1	-1.55176	-3.00016	-4.55065	-0.210072	-1.22376	-2.17131	-1.35792	-2.21907	-1.63031	-0.861773	-3.34004	-2.86496	-2.58342	-1.61271	-2.93371	-0.55707	-2.9628	-3.09718	-3.19881	-1.6952	-3.08362	-2.32943	-0.561486	-2.18643	-3.06723	-3.21856	-1.33471	-5.06992	-0.372137	-2.19924	-3.31173	-3.80388	-0.807343	-2.0585	-0.458423	-2.4131	-2.08093	-0.489562	-2.01141	-1.21565	-3.67243	-2.98608	-4.82801	-4.58437	-2.78159	-1.85557	-5.43859	-2.22158	-0.846401
Bcin01g02830.1	1.71057	1.28136	1.50766	1.90435	1.44031	0.199252	1.8617	1.44998	1.25444	0.881452	1.02346	1.34629	1.56703	0.856588	0.109876	1.42835	-0.252	1.26097	0.757352	1.8165	1.81074	1.39147	1.86787	1.5334	1.32487	1.17705	0.844557	1.41914	1.1688	1.27938	1.07057	1.53925	0.425422	1.00624	1.11445	1.51131	1.89486	2.01647	1.78194	1.70842	1.39779	0.857353	2.04225	1.85053	1.10637	1.416	1.27569	0.999369	1.68336
Bcin01g02840.1	1.50511	0.552237	1.24516	1.88811	0.764078	0.472413	2.2052	1.90311	1.18423	1.47208	1.58886	1.21015	1.66664	0.814478	0.0457122	1.54189	0.97095	1.08195	1.09238	2.18087	2.10315	0.621814	1.63465	1.72397	1.61823	1.60847	1.60016	1.30166	1.33171	1.64628	1.90225	2.01068	1.75574	1.95009	0.997565	0.669221	1.66398	1.46982	2.05294	1.37233	0.935866	1.34258	1.31646	1.90664	1.70393	1.90633	1.88317	2.2047	1.8337
Bcin01g02870.1	2.77012	1.80352	2.39806	2.95596	2.15633	1.97239	3.16395	2.85629	2.58523	2.66945	3.32635	3.00181	2.12921	2.54917	2.58898	2.94409	2.5907	2.68333	2.92783	3.35419	3.47401	3.029	2.70458	2.53572	2.70771	2.90662	2.96653	3.62581	2.33718	2.18113	2.36313	3.18171	3.14399	2.94809	3.02688	2.76232	3.25869	2.72424	3.25428	3.1801	3.23853	2.64202	3.18275	2.97995	3.29695	3.27442	3.13383	2.77602	2.59621
Bcin01g02880.1	3.02246	2.72274	2.83434	3.4236	3.19452	1.87948	3.40393	3.47595	3.1896	2.61991	3.54538	3.08362	3.15753	2.49155	2.77116	3.09635	2.94331	3.07735	3.50973	3.52911	3.51569	3.52293	3.00781	3.15023	3.12706	3.27457	3.21288	3.98138	2.05083	2.74368	2.47727	3.32278	3.22972	2.7206	3.31716	3.02791	3.21871	2.85405	3.84521	3.30301	3.01801	3.39996	3.3044	3.42357	2.84363	3.63134	3.63165	3.3729	3.13443
Bcin01g02890.1	1.02324	1.02038	0.546935	0.702796	-0.269111	-0.653112	0.774378	1.23713	0.383907	1.0197	0.479176	1.23016	0.497951	-1.20526	0.312057	-0.761916	-0.641855	0.849885	1.37427	-0.176464	1.47133	0.252664	0.333809	0.323079	0.62852	0.405655	1.01267	0.444351	-0.792655	0.292716	0.488137	0.178699	-1.04957	-1.27529	0.371576	-0.129251	0.707784	-0.761849	0.544319	-0.231014	-1.0349	-0.318359	-0.0178891	-0.584684	-1.09586	0.254761	-4.31305	-0.128664	-0.498195
Bcin01g02900.1	1.04333	1.0206	1.1031	1.6768	0.465852	-0.203134	0.770706	1.61756	1.28593	1.39707	1.36875	0.806467	0.801003	0.205458	0.846502	1.41269	0.316099	0.977712	0.83327	0.708361	0.293729	0.772265	1.35955	1.02902	1.09574	1.32641	0.910204	1.26203	0.374426	0.410043	0.434218	0.778141	1.00494	1.35014	0.857185	0.227634	1.16112	0.571897	1.69138	1.09434	0.33983	0.563045	1.09943	0.710515	0.626132	0.623629	1.52401	0.893786	0.79236
Bcin01g02910.1	2.46635	1.7719	2.62813	2.49106	1.5752	0.500519	2.53753	2.49569	2.17991	2.00914	2.78287	2.1682	2.68796	1.76312	1.99028	1.46112	1.69719	2.11199	2.24102	2.30263	2.10766	2.02858	2.01868	3.05096	1.9269	2.24955	2.31168	1.9621	1.75577	2.56957	2.0243	2.72657	2.36185	2.06634	2.14942	1.79477	2.17868	2.18704	2.55325	2.02665	1.4563	1.61603	2.15138	2.18886	1.64417	2.27487	1.95521	2.54989	1.96763
Bcin01g02920.1	0.53004	0.530645	0.538409	0.650056	0.81103	1.29971	0.452287	1.35451	1.104	0.968742	1.69289	0.955372	0.519088	-0.117726	-0.216786	0.610046	1.0496	-0.0162116	1.07165	1.28875	1.34252	0.594035	0.639736	0.478014	0.0658782	-0.184053	0.950485	1.71955	0.26942	0.271368	1.43157	0.159567	1.55208	0.0426172	0.563793	0.697105	1.06214	-0.496165	1.24667	0.9058	1.26531	-0.892719	0.828868	0.0879156	-0.283728	0.388874	0.87913	0.630221	0.36118
Bcin01g02930.1	1.21139	1.31693	1.83045	1.58361	1.23312	0.275174	1.41531	1.46601	1.61867	0.603547	0.692137	1.80759	2.1699	2.09977	1.62088	1.96808	1.71693	1.10611	1.67536	1.65722	1.28338	1.76423	1.23794	0.90833	1.97185	1.67182	1.10351	1.98769	1.74549	1.2842	1.42523	1.59718	0.369651	1.71888	2.00953	2.07504	1.62278	2.02004	1.37916	2.0031	1.76835	1.60763	1.65262	1.2505	1.0518	1.62769	2.0609	2.02427	1.88394
Bcin01g02940.1	1.45355	2.47838	1.34745	1.46611	1.34645	0.95093	1.47135	1.78591	2.55634	1.28443	2.43125	2.41528	1.81119	1.32858	1.80076	2.0806	1.86126	1.87378	2.25319	1.71295	1.86956	2.05888	2.53574	1.32585	1.22849	0.95639	2.00938	2.31375	1.79739	0.961478	2.92286	1.93213	2.42126	1.35385	1.7334	1.40307	1.91556	0.724589	2.49671	2.46881	1.44849	1.7724	1.89696	1.14827	2.50074	2.46155	2.04627	1.8174	2.76806
Bcin01g02950.1	1.78675	1.45127	0.471976	1.74793	2.01641	1.20037	1.54154	1.37245	1.07254	0.641799	1.61448	1.94873	1.56454	1.67139	1.1217	1.99266	0.481171	1.04883	1.9237	1.46696	1.66411	1.9551	1.00587	2.1598	2.16851	1.29353	1.53307	1.77793	2.30585	0.252459	1.41561	0.942369	2.50266	1.24438	1.82439	1.44709	2.14454	1.72682	1.56652	1.44535	1.6394	1.20425	1.52207	1.7633	0.903535	1.25203	1.06095	0.969374	0.91174
Bcin01g02960.1	1.85565	-0.760631	1.70602	1.70665	1.12129	-0.0312197	1.32507	1.52045	1.61531	1.15547	1.48227	1.14387	1.82669	1.15719	0.130706	0.76693	0.946235	1.20809	1.22067	0.801789	1.46046	0.744732	0.611476	1.59027	1.04802	0.996118	1.22106	1.8136	0.931434	1.72823	1.46378	1.15607	2.1084	1.04372	1.33934	1.37929	0.486865	0.963634	1.61988	1.24519	0.771956	0.893911	0.753817	1.05305	0.98778	1.46384	1.41625	1.34272	1.532
Bcin01g02970.1	1.04484	0.750209	1.32723	1.55318	0.263849	-0.130023	1.20236	0.938393	0.761584	0.747753	0.714685	0.879031	1.33853	-0.0733279	-0.131801	0.728948	0.483557	0.765984	0.966126	0.772705	1.51063	0.863146	1.30984	0.809436	0.775213	1.31544	1.19359	1.33274	0.327744	1.03618	1.14728	1.44946	1.52749	-0.169384	0.82149	0.152218	-0.776686	-0.00265902	0.686813	1.12369	0.626889	0.564823	0.858256	1.2069	0.564949	1.72398	1.3156	1.97407	1.03001
Bcin01g02980.1	1.36014	0.87326	1.57446	1.91617	1.47653	0.127849	1.41599	1.61176	0.874251	0.915024	1.46216	1.51218	1.65953	1.08784	1.24975	1.28751	0.852049	1.07017	1.57519	0.968493	1.48943	1.47914	1.22489	1.28745	1.60491	1.32296	1.84376	1.96697	1.4843	1.46291	1.66736	1.34681	1.32681	1.00536	1.67004	1.45578	1.56336	1.45189	1.13809	1.42551	1.14405	1.2066	1.69137	0.939952	1.01127	1.38361	1.93987	1.56138	1.72621
Bcin01g02990.1	1.12597	0.383622	1.54174	0.681127	1.15249	-0.0092702	0.0569591	0.84915	1.05979	1.14998	0.625081	1.39202	1.77049	1.24069	0.196887	1.33661	1.29017	0.00900692	1.59093	0.825567	1.01851	1.33159	0.0185923	0.162567	1.24626	0.442593	1.11558	1.18904	0.252842	0.928674	1.78538	1.1305	0.850231	1.42129	1.13789	0.510024	1.3094	1.35661	1.22539	0.856575	0.948034	0.953856	1.64364	-0.391584	0.392251	1.27103	1.54884	1.19839	1.05762
Bcin01g03000.1	4.7828	4.60881	5.38131	4.73875	4.54874	3.32889	4.64082	4.72411	4.51094	4.56169	4.98726	5.00818	4.99311	4.67884	4.82607	4.79837	4.74465	4.39238	5.15965	4.50436	4.95724	4.7839	4.43895	4.71019	4.89243	5.02449	4.83197	4.97387	4.38194	4.98184	5.11386	4.83667	4.9672	4.9675	5.09268	4.67447	4.94192	5.01947	5.21036	4.82003	4.75963	4.63657	4.59722	4.63529	4.25775	5.05629	5.23432	5.02091	4.93641
Bcin01g03010.1	1.55037	0.954784	1.39294	1.88368	0.741097	-0.0680362	1.6419	1.39557	0.84153	0.656173	1.74496	1.0298	0.443794	-0.176222	0.616308	1.00116	1.22707	1.13039	2.01616	1.06123	1.36609	0.724996	1.61459	0.680155	0.59478	1.01277	1.00954	1.2698	-0.563883	0.401801	1.0735	1.05057	1.90152	1.14678	1.68618	1.03748	1.40331	0.91051	0.787755	0.362138	1.22902	0.74427	1.20581	1.15626	1.35448	0.70753	0.88651	0.879064	0.666988
Bcin01g03020.1	2.32163	3.47293	3.05323	2.74965	2.65649	1.04834	2.11109	3.03405	3.48372	2.84097	3.34964	3.00566	2.92901	2.09667	2.04855	2.6628	2.3016	1.92317	2.21446	3.17268	2.99476	2.76936	2.78661	2.96113	2.51992	3.13482	2.9795	4.12133	1.9705	3.92397	2.89	3.00014	3.38704	2.74998	3.18995	2.41417	2.82215	2.73071	3.43978	2.96686	2.33089	2.4971	2.54708	2.81386	2.98393	3.31675	2.99716	3.16111	2.46591
Bcin01g03030.1	1.54284	0.249526	1.30212	0.961517	0.448886	0.776456	0.827718	0.499517	0.359054	0.888855	0.269734	0.897123	1.71528	0.643135	0.0607406	1.18129	0.747732	0.509128	0.512206	0.401178	0.0419578	1.02467	1.6158	0.956051	0.843287	0.63657	1.08236	1.27725	0.385834	1.33013	0.309507	0.659347	0.856652	-0.492962	0.313048	-0.81506	0.754612	0.853826	1.29001	1.54407	0.137929	0.416008	1.02099	1.38144	1.05352	1.27222	1.47957	1.61286	0.650416
Bcin01g03050.1	2.19871	1.71457	1.8942	2.61587	2.22962	0.869754	2.46937	2.48696	2.07702	1.48276	2.33292	2.32488	2.20346	2.26589	2.3661	2.26957	1.52384	2.15272	2.09424	2.57541	2.80645	2.16616	2.30542	2.51261	2.55321	2.36241	2.34355	2.98396	1.94424	1.84814	2.67739	2.58651	2.80369	1.85177	2.36484	2.21138	2.80982	2.67051	2.73523	2.6478	2.59411	2.50943	2.5134	2.19719	1.76464	2.24713	2.27571	2.17075	2.34403
Bcin01g03060.1	1.93209	1.37584	1.55232	1.91477	1.77805	1.43679	1.84501	2.07786	1.63393	1.77039	1.93328	1.97555	2.34514	1.56784	2.07784	1.6916	1.45636	2.30063	2.02234	1.99962	1.69463	2.22448	1.74371	1.87229	1.79211	1.78596	1.78812	2.20156	1.72076	1.71361	1.83912	2.22316	2.24015	1.71346	1.67589	1.58651	1.91589	1.73016	1.53874	1.66576	1.32184	0.902175	2.06199	2.00322	1.70841	1.77422	2.19652	1.88649	1.79191
Bcin01g03070.1	0.37982	0.786709	0.571651	0.803661	0.534002	0.778754	0.575191	1.09193	0.398821	0.529608	0.00352326	0.501109	1.32138	1.05584	-1.07195	0.433173	0.669023	0.445207	-0.411448	0.402672	-0.268974	0.210405	0.818457	0.463241	0.881051	0.310403	-0.162263	1.43453	0.0585124	0.970442	1.32884	0.96144	1.3428	0.33017	0.896758	1.13999	0.945063	1.06074	0.490164	0.776764	-0.19965	0.536646	-0.509253	1.04548	-0.422149	1.63634	1.39104	1.13743	1.01219
Bcin01g03110.1	2.77427	2.55722	2.22895	2.41104	2.16598	2.21697	2.22138	2.41521	1.91458	2.12271	2.38013	2.32459	2.41273	1.87915	1.9349	2.47458	2.03687	1.92337	2.46329	2.20539	2.59878	1.98779	1.9543	2.529	2.63817	2.58972	2.45287	2.57712	1.50804	2.30486	2.51991	2.34175	1.903	2.71432	2.60608	1.71405	2.48369	2.53738	2.22387	2.42844	2.4639	2.29877	2.45142	2.22369	2.06788	2.28797	2.51007	2.5306	2.11747
Bcin01g03110.2	-1.86255	-0.487167	-0.991586	-0.575892	-1.20404	-1.32644	-0.497727	-1.01329	-1.049	-0.881828	-1.56621	-0.219647	-2.59777	-1.93794	-0.578219	-3.16341	-1.00658	-0.629286	-1.74222	-0.221185	0.0153874	-1.95965	-0.184668	-0.396018	0.665545	-0.427631	-0.726786	-0.273983	0.377217	-0.753786	-1.22857	0.262473	-1.38523	-1.21066	-0.616663	-0.409979	-1.52942	-0.253975	-1.99781	-2.08078	-0.739405	-0.120019	-4.0264	-1.6938	-1.95785	-0.93551	-1.41578	-0.261859	-0.340393
Bcin01g03120.1	0.207093	-0.660514	-1.5628	0.411776	-0.342289	-0.0403671	0.0993135	0.537258	-2.27527	-1.09542	-1.04889	-1.16725	-0.894055	-2.22844	-2.34966	-0.858653	-1.08621	-0.143676	-1.09453	0.0270475	-2.90608	0.546137	-0.263116	-1.75665	-2.2012	-0.0886424	-1.25204	-4.45516	-2.44392	-2.53474	-3.02275	-0.967621	0.288996	-2.94794	-1.77656	-0.552659	-0.878246	-0.775064	-0.352466	0.430903	-1.13287	-0.828871	0.444453	-0.515401	0.639054	-3.1597	-1.26366	-3.05464	-1.20376
Bcin01g03130.1	1.23654	0.64273	1.23285	0.581326	0.731657	-0.24795	0.305011	0.625082	0.358967	0.826279	-0.264355	1.36612	1.69975	1.42981	0.641073	1.1297	1.31168	0.240758	0.403812	0.804894	0.858023	0.901335	-0.230135	0.22491	1.8489	1.26124	0.961143	0.888422	1.0963	1.52929	0.762052	1.26578	0.868714	0.968361	1.2331	0.635235	1.10453	0.126488	-0.324699	1.86616	1.10373	0.812985	1.07486	1.50578	1.07344	0.897098	1.66716	1.46459	1.06282
Bcin01g03140.1	-0.319824	-0.668566	-0.114645	-0.813264	-2.59761	-1.25295	-0.684779	-0.506252	-1.59505	-0.831232	-0.94201	-0.474822	-0.0926392	-0.389616	-0.655751	0.0453878	0.0129153	-0.405567	0.211427	-1.11739	-0.205467	0.718849	-0.614941	0.226969	0.1484	-0.0405117	-0.131174	-0.463306	-1.18754	-1.22855	0.396062	-0.130697	-0.498933	-1.25962	0.0398525	-0.376532	0.340233	0.126689	-0.730891	-0.369857	-0.475811	-2.03457	-0.335247	-0.600192	-1.90985	0.686103	-0.0452206	0.0863954	-0.957142
Bcin01g03150.1	-4.26437	-3.65358	-1.51278	-0.934337	-3.88104	-2.76957	-3.66892	-2.31443	-3.24747	-2.91524	-1.18502	-2.65138	-0.496167	-3.08138	-3.19816	-1.40868	-0.311336	-3.43252	-1.41073	-2.91239	-4.78211	-4.15999	-4.15244	-2.48712	-2.85478	-2.19536	-1.12663	-0.428994	-3.52271	-1.0409	-4.11837	-2.63216	-1.69097	-0.834661	-2.49527	-2.84983	-3.23123	-0.364147	-3.69854	-1.33065	-1.17305	-0.53059	-4.97325	-5.21586	-1.17004	-4.17182	-5.82612	-2.49791	-0.783497
Bcin01g03150.2	-1.10201	-0.643113	-1.34674	-2.28434	-3.37027	-2.46845	-1.0629	-1.39987	-3.17791	-2.95264	-3.84705	-2.81339	-0.64641	-1.38359	-2.82645	-1.59698	0.171157	-1.03023	-0.753275	-0.219665	-1.15295	-1.61736	-2.43564	-0.623211	-0.162287	-0.899901	-0.693433	-1.30806	-2.82584	-0.783352	-3.81483	-3.78811	-4.85388	-1.28004	-4.09685	-2.90363	-2.22164	-1.30223	-2.14396	-0.898463	-2.01528	-3.02396	-0.828543	-1.14444	-3.07772	-1.97287	-0.334389	0.12507	-1.11483
Bcin01g03150.3	-1.75129	-3.53131	-1.83021	-0.10522	-3.69532	-2.68823	-0.655353	-4.8995	-0.204257	-3.08652	-3.72566	-2.82123	-2.22946	-2.1968	-3.17566	-2.39904	-0.186492	-3.20726	-3.80608	-5.11239	-4.63166	-0.736177	-4.19301	-1.13596	-0.500464	-1.05102	-1.03239	-3.60386	-3.17987	-1.44281	-3.69009	-0.885672	-1.11804	-1.1645	0.223695	-2.84377	-3.84575	-1.38901	-1.25349	-0.780938	-1.54162	-0.977234	-1.90448	-0.994266	-0.611324	-1.25555	-1.06184	-0.906547	-2.2207
Bcin01g03160.1	2.04149	1.00905	1.04613	2.56616	2.0227	1.58345	2.3399	1.81628	2.04418	1.10806	2.32229	2.39238	1.76883	2.16842	2.21965	2.78009	1.34974	1.69133	2.36888	2.71284	2.54957	2.28606	1.95356	2.31458	2.36386	2.42793	2.38877	2.60714	2.00998	1.81091	1.34853	2.52197	1.96142	2.3001	2.84292	1.98012	2.23019	2.58318	2.17342	2.4228	2.37811	1.66133	2.45121	2.6619	2.21352	2.90967	2.61296	2.0489	2.38159
Bcin01g03170.1	1.87117	1.34339	1.96753	2.13326	1.46198	0.286918	1.77913	2.07604	1.909	2.15061	1.56336	1.75619	1.83165	1.35491	1.28041	1.39425	0.997519	1.89099	1.13747	1.60761	1.65504	1.55712	2.11612	1.40256	1.61398	2.06903	1.90082	2.22172	1.164	1.60656	1.47885	1.5397	2.08162	1.58771	1.80325	1.00626	2.08354	1.74471	1.93365	2.07988	2.05109	2.14682	1.85246	1.57601	0.861685	1.47586	1.7525	1.89694	0.996544
Bcin01g03180.1	0.467985	-1.92761	-0.312144	0.638965	-1.61327	-1.14411	0.14707	-0.00708353	-1.41783	-0.164641	0.20209	-1.27207	-0.726831	-1.34748	-0.458733	-1.83893	-1.97761	-0.497218	-1.1362	0.133954	0.227142	0.395085	-0.877363	0.86688	-0.514715	0.355366	0.240236	-1.77965	-0.131855	-0.427117	0.351628	-0.159971	-0.112156	-0.594161	0.122665	-1.54361	0.175054	-0.30305	0.0244996	-0.140784	-0.388759	-0.0511341	0.364086	-0.0459452	-1.57613	-0.022726	0.281598	-0.146131	-0.614726
Bcin01g03190.1	1.52994	1.48646	2.32711	3.02943	1.61013	0.897527	1.24416	2.01217	2.3569	2.21757	2.31176	1.50901	1.79591	0.891379	0.987323	2.03437	1.13851	3.04943	2.01744	0.220233	2.79604	1.98812	3.52472	1.10361	1.29845	2.13812	2.72688	3.47197	-0.290028	-0.248714	0.577424	0.932991	1.57691	1.96342	2.68631	1.1718	1.14482	0.505705	1.96492	1.70677	0.384114	1.21078	2.23049	2.25443	0.697512	0.547892	1.89782	0.433017	0.651988
Bcin01g03200.1	3.86998	4.02297	4.73631	3.93191	3.66944	3.17385	3.61477	3.92016	3.49931	3.60933	4.46285	4.02729	5.42153	4.21783	4.35586	4.18346	3.9298	4.14005	4.47141	4.1227	4.14899	4.44214	4.11715	3.75069	3.97737	4.14808	4.15476	4.26084	3.39667	4.69316	4.47965	4.43411	3.91989	4.1299	4.21531	3.76329	3.96082	4.15229	4.73995	4.90679	3.98887	4.07933	3.57577	3.99005	3.48077	4.70759	4.91749	4.96162	4.71496
Bcin01g03210.1	1.61185	1.59914	1.78615	1.62841	1.11441	1.26836	1.56956	1.7437	1.37589	2.01371	1.42715	2.12214	2.70003	1.36434	-0.256684	1.7985	1.6933	1.56035	1.21647	2.24949	1.70585	1.66103	1.60939	2.17269	1.63935	1.83199	1.81886	2.12758	0.779004	2.27724	1.47559	1.86655	2.02725	2.09727	2.32301	1.0794	2.21561	2.10995	2.15621	2.69123	1.1927	1.56803	1.70114	2.07432	1.92793	2.26292	2.50984	2.28289	1.94761
Bcin01g03220.1	1.5799	1.314	1.80609	1.32779	0.953275	0.176736	1.40828	1.16067	0.424163	0.905406	-0.781252	1.62573	2.40099	1.58439	0.456191	1.68742	1.53089	1.41528	1.07084	1.47052	1.13693	1.85148	0.936989	0.463589	1.8801	1.58347	1.45533	1.66525	1.70262	1.79135	1.53048	1.41447	0.472916	1.61356	1.48998	0.807848	1.71833	1.35079	0.588648	2.02923	1.24384	1.34822	1.27157	1.51818	0.870662	1.88855	2.32514	2.09082	2.04167
Bcin01g03230.1	2.09054	1.921	2.23093	2.50893	2.25642	0.607257	2.20016	2.40171	2.06888	1.66867	2.16408	2.55837	2.07517	1.67362	0.66354	2.0333	1.55077	1.90419	2.31532	2.33454	2.0204	2.34239	2.34428	2.27235	1.97909	2.21591	2.16531	2.38881	1.0254	2.28618	2.04787	2.28777	2.47616	2.13713	2.31335	2.10599	2.05734	2.08255	1.99295	2.03506	1.56312	1.82	2.53107	1.89077	1.56515	1.98069	2.36915	2.14791	1.71802
Bcin01g03240.1	-0.695908	-0.673102	0.227663	-2.93603	-1.94482	-1.89047	-1.02571	-2.92823	-2.86679	-0.695604	-1.62341	0.176738	-2.32388	-1.02424	-0.59501	-1.12269	-2.61728	-2.60696	-1.87153	-0.0969895	-2.77435	-0.166753	-1.65273	-0.722647	-2.86328	-2.06754	-3.40893	-0.376147	-0.177638	-0.548922	-0.277044	-3.38643	-1.03475	-2.96068	-0.301836	-2.29621	-2.32642	-36.7544	-0.847168	-4.32087	-1.38478	-0.788221	0.452957	-1.03012	-2.4898	-0.999046	-0.964223	-0.366063	0.587122
Bcin01g03250.1	1.14529	1.68712	1.00018	1.08346	1.41663	-0.496919	1.19788	0.579184	0.67096	0.563425	0.966645	1.11989	0.551619	0.916764	0.792193	1.35247	1.06314	0.572437	0.493546	0.814579	1.10097	0.359539	1.26018	0.523352	1.12609	0.871725	0.931037	0.846308	-0.138139	0.897662	0.300349	0.529057	1.05534	1.19786	1.45961	-0.00430661	-0.175035	0.422053	0.864233	0.710421	0.511103	0.965212	0.836693	1.02804	0.497968	0.498377	1.35142	0.799952	0.0481506
Bcin01g03260.1	2.44914	1.45115	1.78956	1.91176	1.34907	0.289775	1.50004	1.76489	1.49834	1.52642	1.45769	1.85792	1.67925	1.96205	1.19146	2.01783	1.4132	1.41199	1.74832	1.96329	1.75055	1.52706	1.55345	2.04221	1.45824	1.86957	2.01321	1.86931	0.429744	1.72382	0.711105	1.73233	1.8597	1.79393	1.46272	0.991107	2.04728	1.58161	1.49073	1.49081	1.40141	0.937757	1.87454	1.75122	1.99084	1.43875	1.91879	1.52353	1.47471
Bcin01g03270.1	0.5096	-0.765615	0.850485	0.204955	1.90556	0.444833	-0.549443	-0.459892	1.90637	1.30696	0.632926	1.80068	2.87819	-0.268853	2.66844	2.44761	0.829114	-0.373396	-0.918751	1.07222	-0.522487	3.28218	-1.50376	-0.308422	-0.345881	-0.336219	0.830061	0.497372	-0.520255	1.84194	1.72467	-0.993286	2.47028	2.03409	-0.396794	0.987947	1.04631	1.35317	0.827413	-2.5604	0.808916	0.148472	0.397609	-0.078114	0.503234	1.02199	2.94708	2.02578	3.09482
Bcin01g03290.1	-1.85847	-2.65248	-1.30957	0.381603	-0.988791	-1.69493	-0.0176161	-0.897476	0.077471	-1.36756	-3.1223	-0.0119834	-0.425651	-1.09722	-2.3691	-3.52631	-0.641543	-0.759729	0.405819	-0.0425371	-2.90214	-0.311611	-1.30815	-0.0822251	-0.700442	-1.44886	-1.83168	-1.19429	-2.45585	-2.36981	-3.1039	-0.503668	-1.3346	-0.208787	-0.181728	-2.01192	0.0842819	-0.51718	-0.775866	-0.517182	-3.2093	-0.841262	0.00316144	-0.506899	-2.32161	-1.45345	-1.37234	-1.88676	-0.131164
Bcin01g03360.1	-0.988434	-1.05485	-3.811	0.188216	-0.326492	-1.6544	0.765266	1.34896	-0.0282507	1.00126	-0.517859	-0.899814	1.14796	-1.89112	-2.01807	-3.14254	-0.886516	0.419909	0.534173	0.425059	-0.602255	-0.00103547	0.521707	1.00497	-3.5027	-0.452382	0.297056	-0.714346	-2.17711	-3.97095	-2.58823	0.673717	0.0663053	-2.48164	-0.329863	-1.51336	1.25713	-2.58829	0.944107	-3.6829	-3.0862	-1.8316	0.361995	-0.0806469	-1.39594	-2.11295	-1.21589	-2.44102	-1.16516
Bcin01g03370.1	-3.9475	-0.113969	-4.34139	-1.32777	-3.34949	-2.00606	-3.55143	-0.870102	-1.57343	-2.61357	-1.43805	-0.654731	-0.562393	-2.98066	-2.56906	-3.59174	-2.71285	-1.05562	-0.775993	-2.57889	-4.1561	-1.48369	-1.8453	-1.65805	-4.01007	-4.67982	-0.743607	-1.00919	-0.249383	-0.982135	-3.23469	-0.800948	-0.160152	-3.20188	-0.598168	-0.382758	-1.20784	-0.522684	-1.23654	-1.72976	-3.73529	-2.542	-4.68261	-4.44608	-2.44309	-1.08762	-0.272355	-0.147065	-0.779087
Bcin01g03390.1	2.26347	0.976301	1.47031	2.91465	1.98924	0.425899	2.00307	2.12494	1.96873	1.10016	2.45847	1.96405	0.97549	1.18334	0.531042	1.66609	1.76069	1.44446	1.90327	2.12904	2.32065	1.90167	1.39089	2.28969	1.75769	1.77615	1.97597	1.77068	0.721103	1.42021	1.57066	1.86251	2.38759	1.38925	1.96913	1.77776	1.88791	1.12029	2.3049	1.43695	1.5032	1.87082	2.46157	2.3344	1.76956	1.88284	1.95881	1.96577	1.64521
Bcin01g03390.2	2.39484	1.90996	1.64012	2.61329	2.28437	0.485657	1.89495	2.22988	1.38895	1.62417	2.24191	2.02414	0.680419	0.970473	1.06068	1.53385	1.92622	1.68421	1.82955	2.15581	2.32302	1.51228	1.16078	2.35712	1.1756	2.14525	2.4973	1.57564	0.780765	1.20924	0.658794	1.84107	2.33151	1.67312	2.11875	1.37906	1.86822	1.23898	2.02243	1.61217	1.85161	1.50683	2.21795	2.1094	1.48511	2.15835	2.13912	1.55825	0.960587
Bcin01g03400.1	1.93289	1.10334	1.64627	1.70595	1.61628	0.626188	1.84431	1.11797	1.02734	0.749859	1.85917	1.91047	0.436222	1.663	1.48327	0.975769	1.98293	1.16988	1.91834	2.42839	2.54482	2.17937	1.47282	1.51802	1.55526	2.05286	2.40937	1.28965	0.682115	1.69852	1.84876	1.94408	0.821218	1.76656	2.55514	0.940208	1.34696	2.02952	2.40396	1.46498	2.37697	1.55093	2.43466	1.55711	1.42732	2.70834	2.54555	1.54826	1.99878
Bcin01g03410.1	0.251511	0.355652	0.507983	1.01546	1.05732	-0.393411	0.613707	0.226552	-0.172788	0.827021	1.41833	0.473554	0.301265	0.447724	0.14852	1.06556	0.812119	-0.277044	-0.514804	-0.188377	0.355041	0.942406	-0.657639	0.534691	0.889013	1.39131	1.27652	1.03239	0.418161	0.0651633	-0.862003	0.48932	-0.115231	1.16514	0.591661	0.130239	0.478656	-0.358818	1.02318	0.699652	1.10889	-0.418652	1.45328	0.210327	1.20804	0.408824	1.13835	0.201535	0.712747
Bcin01g03410.2	-0.395092	-2.18596	-0.996355	0.244262	-1.79039	-1.76828	-0.242304	-0.27454	-1.43221	-0.620096	-0.0283828	-1.25079	-1.163	-1.89446	-2.38304	0.45002	-2.25699	-1.0658	-2.48307	-0.0338891	-0.353504	-0.312885	-0.942762	-0.825132	-0.205643	-1.55286	-0.960774	-0.747652	-1.20912	-1.84962	-1.00167	-1.47991	-0.0389094	-0.250361	-0.74768	-1.81144	-0.378289	-0.643072	-0.706077	-0.356922	-1.07041	-2.19752	0.582191	0.0321128	-0.891805	-0.615175	-0.76383	-4.90824	-3.20839
Bcin01g03410.3	-0.450848	-0.505085	-1.02349	0.432287	-0.390864	-1.55136	-0.550685	-1.4502	-0.827063	-0.786406	-1.34655	-0.478931	-1.62133	-1.74204	-0.208616	-1.00322	-2.04657	-0.0726804	-1.51762	-0.764277	-0.602422	-0.335019	-0.766938	-2.7534	-2.07323	-1.02827	0.391129	-0.618208	-2.02657	-2.86729	-2.59712	0.0383163	0.417285	-1.82707	-0.538705	-1.67333	-0.115804	-0.389473	0.18709	-0.687448	-0.934946	-2.06083	0.498111	-0.148307	-0.904173	-1.22664	-0.743501	-2.0698	-1.13648
Bcin01g03410.4	-1.12498	-0.76404	-0.0193194	-0.447434	-1.88785	-1.76284	-1.73101	0.226236	-1.53901	-1.55424	-1.38713	-0.914735	-1.05982	-1.89738	-2.41727	-0.638477	-1.11222	0.0838408	-1.07239	-1.42933	-0.396766	0.0766031	-1.59708	-1.64442	-0.666642	-2.52248	-0.617406	-0.548648	-0.690969	-0.962579	-2.84592	-0.698283	-2.13315	-1.09017	-0.78662	-2.04995	-0.27716	-0.320859	-2.10253	-1.25318	-0.414601	-0.954746	0.138364	0.0158522	-0.53033	-1.97965	-0.695051	-5.0743	-3.33896
Bcin01g03420.1	1.23267	0.977872	0.770415	1.79763	1.68599	0.00413647	1.17297	1.11678	1.1729	0.819316	1.39231	0.925615	0.495057	1.31061	0.293405	1.79975	1.40269	1.05552	-0.461609	0.961572	1.0926	1.26644	1.13885	1.46248	0.739442	1.16859	1.72959	1.53764	0.626315	1.03378	0.0734009	1.12488	0.968638	1.3565	1.29393	0.694638	1.28474	1.62733	1.09791	0.859761	0.485503	0.668636	1.92091	1.36123	1.27847	1.57888	1.76627	1.0967	0.889493
Bcin01g03430.1	0.334809	-0.496603	0.189542	-0.261891	-1.77557	-1.42853	-0.0500863	0.0771649	-0.445579	-1.36176	-1.54523	0.227769	-0.968627	-1.73087	-1.85301	-2.62078	-2.15778	0.355093	-0.173432	-0.229735	-0.626464	-0.840251	-1.52325	-0.535034	-0.178896	-0.396171	-0.644572	-0.0904584	-2.05854	-0.229532	-2.75848	-0.167306	-0.183127	0.160656	-0.750261	-1.80267	-0.418693	0.550674	0.13123	-0.633361	-0.40176	-0.710285	-0.403477	-0.316634	0.257775	-0.277412	0.359648	-3.62429	0.256475
Bcin01g03440.1	3.54171	3.31366	3.61587	3.43926	3.43495	1.20889	3.24867	3.17547	3.04013	2.63754	3.37845	3.69811	3.64901	3.0165	3.36438	3.45317	3.21692	3.03245	3.44972	3.44291	3.56093	3.55844	2.84233	3.43814	3.86286	3.69504	3.36193	3.71568	3.29214	3.56123	3.43167	3.64272	3.18208	3.41635	3.52822	2.78901	3.70141	3.88027	3.41493	3.80036	3.60778	3.26952	3.05676	3.58881	3.1449	3.54203	3.74661	3.57231	3.68092
Bcin01g03460.1	0.641783	1.14888	1.65192	1.51404	1.93353	0.132155	1.16075	0.301648	1.16453	1.22925	1.42651	1.51779	1.88207	1.19645	1.31693	1.89822	0.618322	0.417715	1.28413	1.43642	1.89897	1.55856	0.535808	1.33815	1.35469	1.54749	1.5784	1.58278	1.51637	1.78179	1.66418	1.42669	1.67918	1.27845	1.40589	0.875346	1.30537	1.38157	0.802892	1.87877	0.957049	0.240224	1.34554	1.07956	1.09029	1.90132	2.26027	1.96685	1.66801
Bcin01g03470.1	2.16087	2.33946	2.2535	2.35976	2.36249	1.64855	1.96457	2.17847	1.96192	1.53779	2.63379	2.35374	1.74623	2.04161	1.93557	2.46394	1.68386	1.75675	2.12162	2.38947	2.3538	2.35945	1.93028	2.22617	2.27477	2.49372	2.10546	2.74048	2.20629	2.19867	2.19266	2.02898	2.06074	2.15884	2.17576	1.88222	2.32601	2.29	2.28387	2.45847	2.28214	1.72545	2.32805	2.03856	2.02397	2.27023	2.35313	2.33196	2.08039
Bcin01g03470.2	2.22658	1.49505	1.85223	2.39545	2.38547	1.54405	1.54845	2.41647	1.84587	1.98071	2.47948	2.18893	1.97964	1.99049	2.17572	2.28227	2.23478	1.18577	2.45001	2.09318	2.28153	2.07415	2.05585	2.09183	2.07134	2.46363	2.29505	2.67263	1.93493	2.09374	2.02602	2.22876	2.34761	1.66647	2.14064	2.40869	2.37953	2.31921	2.15315	2.42696	2.01635	2.26347	2.35826	2.04769	1.9237	2.09877	2.26731	2.07897	2.06143
Bcin01g03480.1	2.25743	1.63223	2.18916	2.38004	1.80491	0.533132	1.68463	2.49994	2.15828	1.92313	1.88613	1.90119	2.22127	1.47645	1.64849	1.76649	1.37443	1.97415	1.97594	2.25571	2.03722	1.43968	1.77633	2.06013	1.33611	1.76825	1.98585	1.94821	0.743862	2.4484	2.44553	2.04934	2.11072	1.66756	1.63456	1.10351	1.9178	1.83389	1.79117	1.83054	1.7616	1.64577	1.93958	1.52615	1.92319	1.5642	1.34686	2.28281	1.79984
Bcin01g03490.1	1.78719	1.10991	1.77108	1.72695	1.58384	0.147583	1.77634	1.82767	1.41966	1.92834	1.38793	1.5889	1.50758	0.830152	0.584248	1.08482	0.873706	1.75356	1.92852	1.6091	1.25767	1.13602	1.59556	2.05585	1.5339	1.5221	1.4027	1.40388	1.04212	1.34828	0.861806	1.68041	1.9522	1.53705	1.83821	1.69081	2.18169	1.96422	1.75197	1.81533	1.37178	0.735666	1.44561	1.88275	0.907039	0.15454	0.957236	1.05184	1.4728
Bcin01g03500.1	2.8611	2.49036	2.1258	2.97453	2.7965	0.957501	2.81248	2.86135	2.65637	2.70375	2.30552	3.04684	2.8092	1.86206	1.60481	2.47969	2.20211	2.76856	2.41474	2.90701	2.77161	2.14977	2.84046	3.03248	2.53844	2.56764	2.71697	2.69545	1.47109	2.55848	2.80929	2.89948	2.92386	2.70189	2.60668	2.04743	2.87554	2.68181	2.69909	2.63156	2.55075	2.05461	2.34455	2.77035	2.05369	2.16776	2.10536	2.39274	2.38551
Bcin01g03530.1	-1.07695	-0.152456	-0.893796	-0.486705	-1.318	-2.31902	-0.393476	-1.61437	-1.52802	-1.4751	-0.27985	-1.58513	-36.9291	-2.21978	-2.73394	-3.89815	-2.69992	0.0518536	-1.87004	-0.452645	-1.62148	-1.98084	-0.536209	-37.8007	-2.32416	-1.71974	-3.61306	-1.07129	-2.92222	-4.82205	-3.46277	-2.37363	-0.336676	-0.13686	-0.394048	-2.52118	-4.61191	-2.29596	-3.39797	-1.87677	-0.858947	-2.79138	-4.56366	-4.42976	-1.18094	-0.628484	-5.56614	-1.5006	-1.71914
Bcin01g03560.1	-2.34301	-3.16065	-4.91523	-2.16335	-3.88322	-2.5744	-1.15762	0.109745	-1.69851	-3.36153	-1.64686	-0.826633	-1.62313	-2.22577	-3.06589	-0.797025	-0.547383	-1.23145	-1.79539	-1.52201	-4.5635	-0.513401	-2.38452	-38.8268	-1.12481	-0.122294	-2.22069	-1.20699	-0.527326	-5.31363	-3.83099	-2.25956	-2.20846	-3.94119	-1.09154	-2.98735	-2.02313	-0.627808	-3.93753	-0.21313	-3.71717	-3.24153	-1.51297	-4.97933	-1.36787	-4.16053	-5.69153	-1.21878	-0.39629
Bcin01g03580.1	1.37975	1.21333	0.386113	2.03569	0.0217959	-0.600941	1.34892	1.24035	1.42983	0.213502	-0.154859	0.38813	0.962627	0.128222	0.258964	0.443824	1.14451	0.519715	1.20062	1.53129	-0.0898749	0.232771	0.402022	1.19627	1.44219	1.26761	1.33775	-0.0372766	-0.469722	0.00479247	0.419079	0.686031	1.60093	-0.683854	0.687198	-0.893635	0.817554	0.372339	0.832855	0.377417	0.543833	0.970585	0.45844	0.728108	0.673151	0.51746	0.787	0.19995	0.407227
Bcin01g03590.1	-0.262993	-1.60437	-0.0481192	0.582956	0.594272	-1.01388	-0.0623969	-0.494663	-0.374078	-1.56072	-0.97939	-0.602143	0.623783	0.289211	-1.48596	0.756784	0.0668964	-0.0635974	-0.820197	-0.448387	-0.582873	0.986625	-0.909114	-1.90743	0.549946	0.172125	0.144784	0.0874989	-0.913487	0.522736	-2.42172	0.306002	-0.0765685	0.655463	-1.21819	-1.50572	0.455101	0.908697	0.309816	0.528282	0.187107	0.359251	-1.73472	-0.313945	-0.783127	-0.381486	0.0617607	0.441736	0.0114009
Bcin01g03590.2	-0.350369	-1.54972	-0.0998806	0.0296691	-0.472493	-1.03627	0.00754217	-3.1524	0.319639	-1.59453	-0.867584	0.325087	0.655522	0.279426	-1.43654	-0.128187	0.564054	-0.361322	0.341759	-0.0367369	-0.735338	0.123732	-0.864867	0.628859	0.763507	0.522579	-0.00426513	0.543406	0.386214	0.439754	-0.61945	0.0945013	0.603167	0.426036	0.861477	-1.45608	0.674102	-0.0180575	0.188483	0.558511	0.500428	-0.502423	0.328419	0.0658456	-1.49105	0.111383	0.814061	0.235398	0.336166
Bcin01g03600.1	0.235878	-0.535599	0.249046	-0.357657	-0.60138	-1.09869	-0.699455	-1.38231	-1.94526	-0.0983627	-0.776061	-0.451341	-0.131549	-0.646295	0.442236	0.896248	0.423886	-0.595442	-0.504398	0.63883	0.135873	0.292506	-0.100462	-0.533193	-0.154654	-0.34043	-0.492542	-0.198018	-0.182934	0.29553	-2.39185	-0.799777	0.338974	-0.446244	-0.36315	-0.232805	-0.424377	0.148586	-0.872536	0.185815	-0.0628171	-0.443929	-0.236184	-0.280577	0.132439	0.452637	0.148752	0.663537	0.444101
Bcin01g03600.2	0.199908	-1.68474	0.254824	-0.0161682	-0.0836232	-0.969563	-0.888722	0.234803	-0.0993537	-0.374526	0.177278	-0.0809207	0.865553	-0.0842879	0.0490946	0.564686	-0.0371654	-0.864454	-0.375737	0.498242	-0.968333	0.20535	1.10796	0.0993847	-0.481028	0.122619	-0.160265	-0.217947	-0.209096	-0.0697742	-0.207905	-0.217255	-0.212772	-0.281248	0.191541	-1.37854	-0.318845	0.899811	0.586867	0.374221	0.304922	-1.55008	-0.236415	-0.388532	-0.237846	0.879556	0.185031	0.851099	0.158204
Bcin01g03610.1	0.48549	-1.58537	0.780155	0.50719	-0.028567	-0.783576	0.088935	0.180153	-1.23545	-0.661524	-0.151078	0.370529	0.766343	0.53235	-1.32806	0.249533	0.628896	0.0252392	0.720929	0.272156	-0.060953	0.311574	-0.696663	-0.466327	-1.62088	0.691189	0.181077	0.461152	0.473464	0.686957	-0.0074275	0.0465842	0.669178	1.32251	-0.206298	-1.23798	0.763142	0.675341	1.15435	0.551841	-0.467989	0.0805779	0.70455	0.370872	0.335422	-0.0874416	0.367516	0.803739	0.220212
Bcin01g03610.2	0.673066	-0.349993	0.902809	0.648211	-1.39695	-0.653296	0.283323	-0.415669	-0.799683	0.0330959	0.607201	0.362499	0.252772	0.332204	0.475141	0.523724	0.648557	-0.700565	0.539496	0.985377	0.649931	0.519166	-0.400181	-0.882434	0.804441	0.460671	0.510658	0.671896	0.862032	1.05859	0.105569	0.842653	0.175508	0.936531	-0.340355	-0.0733134	0.833256	0.377688	0.60317	0.528842	0.431245	0.029638	1.41776	0.450793	0.978666	0.540965	0.823662	0.656128	0.883209
Bcin01g03630.1	-0.253381	-1.77477	-1.426	-0.166259	-0.67307	0.178997	-0.680311	0.130219	0.0544507	0.710871	0.112021	0.175912	0.944441	-1.59633	-0.0245534	0.820905	-0.773738	-0.510102	-0.421205	-0.850463	-1.67315	0.55853	0.280286	-0.281894	-0.0978542	-0.209605	-0.0741331	-4.22883	-1.12792	0.776851	0.717527	-0.567629	0.573255	-0.706905	0.889951	-1.42681	0.46221	0.377471	-0.648427	0.412466	-0.435957	-1.66211	0.193003	-1.87112	-0.119011	-0.498121	-1.43749	0.740623	-0.820989
Bcin01g03640.1	4.79865	4.41753	4.95812	5.14294	4.88405	3.14	5.00209	4.94002	4.62697	4.68884	4.9351	5.0573	4.8754	4.44079	4.49086	4.96681	4.33507	4.68634	4.80939	4.54835	4.86865	4.39383	4.44615	5.09301	5.1407	4.63764	4.66409	4.85731	3.99156	4.66512	4.62811	4.87948	4.87334	4.7188	4.92158	4.37813	5.10277	4.97031	4.97844	4.63069	4.72565	4.70146	4.87553	4.89757	4.32067	4.02013	4.77741	4.64619	4.32973
Bcin01g03650.1	0.951501	1.24484	0.991718	1.76911	1.0062	-0.120458	1.10019	0.997511	-0.0691456	0.79756	1.30305	1.23549	1.02209	0.747696	0.75201	1.64398	-0.812789	0.984615	1.22808	0.96999	0.598227	1.21753	1.46609	1.14155	0.0622845	0.733274	1.15606	0.989423	1.1186	1.48711	-0.347621	0.976655	1.23095	0.768534	1.00746	-0.494298	0.460139	1.15147	1.27619	1.16577	0.738717	0.938158	1.73101	1.39603	0.770878	0.868113	1.12971	1.40173	0.860144
Bcin01g03660.1	1.5941	0.844872	1.62221	1.44744	1.48596	-0.0589183	1.40216	0.957961	0.356323	1.37206	0.634961	0.99862	1.33365	1.11223	0.440695	0.514422	0.15244	1.19449	0.987409	1.05369	1.20237	1.41651	1.13838	1.45024	1.42549	0.886234	1.26797	1.50274	1.02239	1.76764	0.804368	1.54327	0.929186	0.997537	1.42889	-0.595291	0.920476	1.29145	0.994863	1.20513	0.3223	0.685825	0.9457	1.42191	0.864613	0.967119	1.14624	1.52353	1.29832
Bcin01g03670.1	-1.84951	-0.121068	-1.41658	-0.755299	-0.642562	-1.79298	-0.80291	-1.19032	-2.77051	-1.45546	-1.60782	-0.167808	-1.6992	-0.757275	-0.760452	-0.900655	-2.67533	-2.70897	-1.04563	-4.56837	-1.73338	-1.35192	-0.631155	-0.187542	-1.17545	-0.0858974	-1.63134	-0.655446	-1.35992	-2.72325	-3.24412	-0.650811	-1.98308	-1.92049	-0.537323	-2.22315	-0.991217	-1.43552	-3.1201	-1.38597	-1.32993	-2.51474	-1.51004	-0.14952	-2.39842	-0.114862	-1.59046	-1.41501	-1.14846
Bcin01g03680.1	-0.874099	-0.480427	0.663277	0.217748	-2.42491	-1.23364	-1.10583	-1.36258	-0.0726252	-0.0400223	-0.751023	-0.313072	0.258634	-1.14688	-1.79404	-0.80416	-1.88533	-1.26398	-1.03467	0.327109	-3.05249	0.347374	-0.250331	-0.964479	-1.06136	-0.600147	-0.74194	0.141534	-0.555927	0.229004	0.373177	-0.0121114	-0.769938	-0.867294	0.340147	-1.50635	-0.969966	-1.18912	-0.00637799	0.806947	-0.738403	-1.95713	-0.996701	-3.694	-0.943904	-0.00893475	0.870183	0.994741	-0.136832
Bcin01g03690.1	0.0655627	-0.226769	0.698703	-0.103299	0.235661	-0.793579	-0.668128	0.833242	0.163568	-0.197043	0.207652	0.524389	0.828196	0.871631	-0.039996	0.45885	0.240105	0.344094	0.490307	-0.713497	0.00221963	0.815781	-0.241541	-0.237773	1.10602	0.517219	1.07073	0.224283	0.937119	0.742422	0.437915	0.2309	0.730553	0.486158	0.134274	1.02179	0.547581	0.199785	-0.574696	0.708044	0.260629	0.545035	0.716686	0.139195	-0.817139	0.956884	1.2388	1.44002	1.32709
Bcin01g03710.1	1.43063	0.866239	1.78644	2.05648	0.824313	1.56072	1.4891	1.6791	1.08013	1.17045	2.21782	2.00013	2.10169	2.21628	1.21482	2.3934	1.96115	1.73718	1.33375	1.82255	2.04092	2.27387	1.3134	1.65282	2.74649	1.59248	1.58335	1.86562	1.86218	1.3538	2.18834	1.78743	2.14512	1.83171	2.36556	0.421225	1.86456	2.47163	1.70134	2.45287	1.94979	1.5992	2.36445	1.7736	1.60187	2.33453	3.10285	2.1999	2.13311
Bcin01g03720.1	-0.0664896	-1.6354	-1.12558	0.0468897	-1.18042	-0.989389	-0.81433	-0.858379	-1.93357	-1.4319	0.158711	0.661023	-0.166171	-0.716841	-0.536019	-0.311069	-0.860638	-0.485883	0.143086	-0.264507	0.00216339	-0.600809	-1.37246	-1.66783	0.140799	-0.729664	-0.645864	-1.10524	0.0930874	-0.877153	0.322453	-1.46571	0.527428	-2.07064	0.938769	0.421971	-0.692258	0.306971	-1.79828	0.611015	0.33028	-1.87185	-0.647558	-0.226234	-0.994353	-0.405004	0.781605	-0.0248824	0.680271
Bcin01g03730.1	1.84349	1.13168	2.08876	2.33045	0.563549	0.600086	2.02756	1.92994	1.18278	1.79727	1.95837	1.84458	1.99553	1.62455	1.3315	1.86689	1.31406	1.90739	1.37124	1.76384	2.12068	1.76754	2.01459	1.87111	2.54356	1.98999	0.915637	2.07678	1.90513	1.55533	2.02834	1.80741	1.83793	1.40865	2.0521	1.70239	1.88987	2.4623	1.6053	2.4229	1.72461	0.685767	1.74099	1.68594	1.99848	1.89689	2.51371	1.85576	1.87816
Bcin01g03740.1	1.99358	1.90638	2.64614	2.18933	0.886195	0.639288	1.6956	2.30845	1.50127	2.22341	1.33503	2.02624	2.18049	1.85494	1.42029	2.03611	1.93744	2.08013	1.7236	1.9958	2.08941	1.7575	1.88905	2.34066	2.75343	2.31086	1.34668	2.00149	1.81963	2.06983	1.96643	1.35584	2.06564	1.7782	1.70576	1.82877	1.94522	2.85186	1.9012	2.43318	1.54036	0.479929	1.76298	1.9363	1.36092	2.02935	2.75868	2.23507	1.85968
Bcin01g03750.1	0.99933	0.789945	1.27237	1.60554	1.16782	-0.170241	1.35868	1.23047	0.882319	1.3031	1.27053	0.572628	1.17852	-0.00511943	0.754362	1.19641	1.19046	0.626883	0.624485	1.18826	0.716545	0.459121	1.56063	1.11622	1.48165	1.31938	1.1068	1.4166	0.63841	1.40094	0.390559	0.884598	1.51791	1.17466	1.14564	-0.634569	0.917979	1.38832	1.28879	1.46908	0.663005	0.283527	1.13327	0.711117	0.573682	0.398036	1.2314	1.29607	0.663432
Bcin01g03760.1	0.110871	-3.36858	0.0467447	-0.248802	-2.10371	-2.9082	-1.51605	-1.31091	-3.33594	-1.35798	-3.83132	-0.948242	-1.44447	-3.39187	-3.30695	-4.41584	-1.10065	-1.70076	-3.33656	-5.40408	-2.28142	-2.00271	-1.7049	-37.2071	-4.73383	-0.0941672	-1.20797	-0.898385	-3.4722	-2.29771	-3.7955	-2.15818	-5.03557	-3.43905	-4.21648	-2.70527	-3.27732	-37.3051	-0.752725	-0.345307	-4.39472	-0.294738	-5.22299	-1.26411	-0.269746	-4.28711	-6.1806	-2.82162	-4.31524
Bcin01g03770.1	-1.91527	-0.618851	-0.994027	-0.574593	0.586299	-1.93676	-3.21679	-0.498113	0.673866	0.0548938	-3.31167	-0.111293	-0.0819659	-1.98705	-2.05727	-1.02878	-0.648749	-2.30059	-1.59491	-3.27967	-3.50903	-1.35709	-1.59713	0.694251	-3.52525	-2.50686	-2.55168	-0.00752911	-2.65114	-1.95841	-3.27775	-2.8061	0.533996	-2.96323	-1.96726	-0.250951	0.316825	-2.69711	-3.43392	-4.37763	-2.4673	-2.57025	-3.74298	-3.99926	-2.57993	-3.63919	-5.41926	-1.2035	-3.78387
Bcin01g03780.1	1.26574	1.14981	1.37453	1.55658	1.77929	0.139392	1.39486	1.00802	1.53129	0.740682	0.348725	0.759233	1.80179	0.207377	1.19654	1.54461	0.775501	1.46167	0.592912	1.78808	1.56827	1.70794	1.49857	1.61426	0.0675969	2.26411	0.648716	1.46496	1.48557	1.50305	-1.63936	1.22969	1.70209	0.324489	1.19357	1.50539	1.42977	1.42854	0.792387	1.38459	1.107	0.502769	1.45485	1.41203	0.479702	0.598888	1.27784	1.5837	1.09437
Bcin01g03790.1	2.27648	1.81614	1.90055	2.17637	1.64293	0.365511	1.96405	1.93268	1.85477	2.12752	0.957422	1.91358	1.77706	1.28719	1.31779	1.65098	1.63171	1.83723	1.71194	1.5387	1.41032	1.3876	1.86163	2.04353	1.28139	1.72212	1.69166	1.92083	0.813154	2.01363	1.65248	1.8242	2.37214	1.47268	1.45026	1.14164	1.80821	1.37296	1.85924	1.64924	1.31221	1.34838	2.07163	1.44098	0.981397	1.28443	1.33498	1.95799	0.950682
Bcin01g03810.1	0.348534	-2.30335	-0.820217	0.177927	-2.69129	-1.11649	-0.549047	-0.255372	-0.0173073	-0.821067	-1.60253	-0.371353	-0.080275	-2.25661	-2.14928	-1.33718	0.587231	-1.05214	-0.767674	-0.727654	-1.99552	-1.6436	0.260039	-0.0663756	-3.24537	0.368768	-0.562566	-0.543661	-2.12146	0.570682	-2.85262	0.181924	-0.481875	-1.24045	0.0157592	-1.69798	-1.37764	-0.788298	-0.183259	0.34332	-0.216504	-2.05233	-2.08652	-1.01653	-1.90549	-0.257031	-0.377804	0.258568	0.099474
Bcin01g03820.1	4.20726	3.66181	4.12232	4.10011	4.17179	1.33997	4.06309	4.17613	3.95786	3.849	3.90522	4.52473	4.93365	3.52737	3.71009	3.65385	3.83256	3.95011	3.96664	3.80588	4.09607	4.20174	4.24191	4.05195	4.0583	4.02382	3.82783	4.1744	2.97655	4.22828	3.92469	4.18542	3.72841	3.79832	4.28185	3.55311	4.647	4.30966	3.71942	4.07416	3.66078	3.56874	3.8145	3.6108	3.41982	4.06333	4.15476	4.7644	3.79578
Bcin01g03830.1	2.55025	2.03228	2.84693	2.01389	1.95985	1.52045	2.48743	1.70623	1.35138	2.12391	2.23264	2.83473	3.03974	2.76049	2.31098	2.90849	2.04123	1.85267	2.85379	2.41508	2.45692	2.96785	1.79086	1.83791	2.86473	2.80673	2.39725	2.68374	2.96181	2.53292	2.7645	2.38776	2.14386	2.50428	2.44285	2.10283	2.51728	2.7372	2.73245	2.66898	2.64078	2.21654	2.00062	2.23673	2.56418	2.83494	2.88426	2.73267	2.68621
Bcin01g03840.1	0.846233	1.11657	2.02928	1.57885	0.99734	-0.124991	1.72423	1.51052	0.798233	0.999502	0.383377	1.00614	1.24174	0.878371	0.108193	1.03322	0.374732	1.07007	1.19921	1.02399	1.21707	1.20322	0.941867	1.33666	0.214661	1.17789	1.34328	1.5377	0.818681	1.35512	0.268587	1.12932	1.39203	0.894795	1.29505	0.540072	1.61188	1.1782	1.49767	1.21302	1.44805	0.882585	1.13173	1.58767	0.827969	0.289004	1.05644	0.861641	0.111335
Bcin01g03860.1	1.31084	1.81393	1.78423	1.14093	1.30522	0.143977	1.10218	1.65509	0.913512	0.876868	1.38004	1.20475	1.70791	0.559391	1.45131	1.0274	1.52521	0.854588	1.34312	1.1701	1.55211	1.21198	1.40799	1.2776	1.09306	1.54568	1.34521	1.53376	0.374909	1.61566	1.22892	0.940551	1.47053	1.5831	1.42299	1.03216	1.18724	1.4404	1.54283	1.68817	1.70449	0.415301	1.43838	1.2308	1.11038	1.41615	1.99279	1.36313	1.73548
Bcin01g03890.1	2.31755	0.733232	1.63168	2.77858	-1.54082	-0.0753158	-1.45594	-2.64532	-1.27228	-0.606561	-0.964933	-37.0493	-36.2052	-0.939714	0.0126997	-2.18361	-1.11241	-1.04431	-1.15116	-3.08579	-2.27365	-1.8516	-2.0364	-36.6861	-2.83257	0.862776	0.756629	-3.72982	-0.820912	-3.40481	-1.57744	-37.0597	-2.89643	-0.646616	-1.86777	-0.473391	-2.78176	-1.88161	-1.56601	-3.14127	2.30295	-1.10897	2.39924	-3.01945	1.95645	-1.9265	-4.22953	-3.98697	-1.93017
Bcin01g03900.1	0.0281341	-0.834995	-0.389358	2.39575	-3.96093	-1.7516	-3.55819	-4.61911	-3.54365	-2.63608	-3.66086	-36.7982	-37.2136	-3.06816	-3.38766	-3.89563	-3.37724	-3.13131	-3.21282	-4.73649	-3.57171	-3.80263	-4.26536	-37.6604	-4.833	-4.46477	-3.88154	-5.82604	-2.76576	-5.41411	-3.63351	-36.8459	-5.0532	-2.00058	-3.80928	-2.38361	-4.60957	-36.7298	-3.69914	-4.96202	-3.45714	-3.35629	-1.20635	-5.15983	-1.25282	-3.99755	-5.98246	-5.55958	-4.14103
Bcin01g03910.1	-0.29964	-3.41953	-1.56705	1.91444	-4.37059	-2.233	-4.19294	-5.02941	-4.11895	-3.20808	-4.21435	-36.9043	-37.6165	-3.38147	-3.73793	-4.34624	-4.02125	-3.41896	-3.86116	-5.25098	-5.05568	-4.28118	-4.51786	-37.8716	-5.17219	-5.07012	-3.77238	-5.96065	-3.30707	-5.80748	-4.18283	-36.8122	-5.4503	-3.78898	-4.45491	-3.05296	-5.15985	-37.5996	-4.19744	-5.38214	-3.92852	-3.82408	-1.84777	-5.66629	-0.76723	-3.93039	-6.44813	-5.84486	-4.69738
Bcin01g03910.2	-0.611554	-3.7883	-1.16823	1.41351	-4.61906	-2.74109	-4.48009	-5.39907	-4.26314	-3.35277	-4.64616	-36.7279	-37.2985	-3.46442	-3.79703	-4.44772	-4.12095	-3.5233	-4.06799	-5.70364	-3.71425	-4.51495	-4.61939	-37.7115	-5.22722	-5.35137	-3.80352	-5.78873	-3.76128	-6.04692	-4.61147	-37.2583	-5.75549	-3.9302	-4.76791	-3.28191	-5.28592	-37.068	-4.36006	-5.42314	-1.0139	-3.74613	-1.8186	-5.96824	-1.23654	-3.55447	-6.61811	-6.07142	-5.12954
Bcin01g03930.1	0.512478	-2.52448	-0.971503	-0.505529	-3.30862	-2.0241	-3.22341	-1.13172	-2.82866	-1.01821	0.837335	-37.1004	-0.356267	-2.74675	-2.65632	-3.49017	-2.70291	-2.8112	-1.87931	-0.440409	-1.75431	-1.85562	-0.404124	-2.89069	-2.71221	-4.34505	-1.69842	-2.20393	-1.16012	-0.153277	-0.679994	-1.58185	-2.09557	-2.26187	-2.49161	-2.32122	-0.289238	-1.90719	-2.01909	-0.396283	-0.758034	-2.72846	-0.652795	-1.12585	-2.64744	-0.142204	-5.36259	-0.377922	-0.3206
Bcin01g03940.1	-0.374397	-2.61729	-1.53429	-0.74394	-1.55796	-1.95415	-0.884547	-0.756135	-2.91465	-0.945813	-3.29808	-1.2334	-1.03947	-2.78768	-2.64295	-1.25238	-1.33674	-1.79318	-3.09188	-1.32161	-1.64877	-0.488761	-3.21793	-2.94063	-4.0899	-4.53715	-1.65118	-0.782668	-1.36436	-0.271415	-0.853598	-1.20349	-2.12632	-0.464778	-3.64499	-2.27837	-0.904422	-33.793	-1.80461	-0.834681	-0.675175	-2.65178	-0.875866	-4.55906	0.11479	-0.934665	-5.39382	-1.80068	-1.11933
Bcin01g03950.1	1.49887	1.1131	2.14507	2.03763	0.763851	0.282986	1.79899	2.1685	1.9586	1.64417	1.07018	1.40903	1.61108	0.102745	-0.459038	1.34838	1.42322	1.37729	1.72821	1.29802	1.57683	1.31712	2.02671	0.807854	0.331143	1.6079	1.99112	1.63499	-0.0679957	2.23704	1.45786	2.21133	2.36651	1.54179	0.550167	1.76291	1.32094	1.14398	1.54427	1.66841	1.18917	1.74183	1.69578	1.98713	1.16421	1.36738	1.47879	1.91519	1.10284
Bcin01g03970.1	0.428333	0.562809	1.94751	-0.269776	-0.528782	-0.719908	1.33151	2.46956	2.12799	1.92066	-1.02879	1.43927	-1.25563	-1.51296	-1.56366	-2.66956	-1.72059	0.91528	-0.984294	-3.88014	-1.00144	-2.67311	0.435182	1.66266	-0.912307	-2.12997	-1.6067	0.679751	-1.71806	-3.30864	-0.757772	1.10762	1.83584	0.247964	-2.5086	-1.16307	1.20317	0.290712	0.0749914	-0.838371	-2.61695	0.410715	-0.0784616	0.643785	-1.30456	-2.61016	-1.53207	-2.4629	-2.89887
Bcin01g04010.1	0.937813	-0.784149	0.534154	1.44891	1.4323	-0.0926969	0.952004	0.479172	0.72023	-0.142315	0.534648	1.20446	0.945825	1.40877	1.25053	1.67166	1.29196	0.463217	1.07526	0.531732	0.833908	1.06809	0.570783	0.79405	1.35407	0.781163	1.37631	1.06779	1.10554	1.35505	0.804237	0.835981	1.41213	0.906529	1.34689	0.437172	1.14449	1.1439	0.323153	0.988322	0.0444023	1.19847	1.3059	1.2672	-0.355411	1.50468	1.61214	1.20482	1.36386
Bcin01g04020.1	1.23024	1.17075	0.731758	1.17568	0.60317	-0.445605	0.342873	1.14404	1.0723	0.728291	0.798335	0.794719	0.875898	-0.260078	0.379932	0.712189	1.29011	0.404687	-0.217828	1.36138	0.738946	0.687028	0.683844	0.317895	-0.63683	0.695523	0.740694	1.2014	0.467411	0.785141	0.24371	0.259847	1.38141	0.35173	0.243792	0.446915	0.321906	1.0966	0.682851	0.669746	-0.200713	-0.972559	0.205071	0.221241	0.243282	0.165882	0.99491	1.02961	0.316439
Bcin01g04030.1	0.662963	0.550738	0.785103	1.01844	1.2668	-0.350124	0.532163	0.93132	0.610897	0.227019	0.681718	1.01407	1.154	-0.26104	-0.0596386	0.982867	0.666696	0.413958	0.555885	0.942411	0.465786	1.20879	0.102791	0.943634	0.179344	0.600336	0.645483	1.00361	-0.112658	0.471412	0.513772	0.498291	1.30533	0.781383	0.480432	-0.735875	0.50102	0.832904	0.946022	0.918305	-0.596854	-0.217671	0.347952	0.618052	0.0645732	0.633521	1.23735	1.05497	0.886053
Bcin01g04040.1	1.28894	1.27879	1.57715	1.52261	1.40268	0.201601	1.27214	0.79058	1.12888	0.926089	1.21082	1.81905	2.00917	0.957304	1.2443	1.56721	1.80339	0.930407	1.57792	1.32883	1.51562	1.84671	0.801403	1.69228	2.09966	2.08455	1.47886	1.70168	1.90136	1.96549	1.07741	1.61786	1.22416	1.99265	1.58258	1.5523	1.37885	2.08162	1.81009	1.97498	1.87341	1.46895	1.37618	1.36666	1.31713	1.98562	1.81421	2.29661	1.8973
Bcin01g04050.1	0.663548	1.25168	-0.403082	-0.0720288	-0.173564	-0.502028	-0.259407	0.146049	0.655918	-0.00398972	0.398045	0.837337	1.0064	0.150336	0.876501	1.15275	-0.206249	0.935679	0.701704	0.57858	0.425682	0.944235	1.48405	0.145712	0.638105	-0.355888	0.464448	1.06678	1.15436	0.962383	0.053978	0.336472	0.66879	1.52689	0.713623	0.434966	-0.0952002	0.595393	0.630786	1.10482	-0.204827	-1.28537	0.756864	0.676059	-1.11253	0.535278	0.801731	0.73126	0.453599
Bcin01g04060.1	-0.198488	-0.178262	-0.499414	0.0425553	-1.17802	-0.830631	0.846582	1.24091	0.485256	0.49816	-1.89596	-1.99359	-0.270752	-1.577	-1.36258	-2.38912	-1.40067	1.26217	0.146276	-0.128375	-1.065	-0.500559	0.963851	0.445712	-2.34564	-0.278784	-0.921437	0.210336	-1.23662	-0.516197	-0.494417	-1.32318	0.799261	-1.64467	-1.40469	-0.892977	-0.827385	-36.9163	0.0208091	-1.97192	-2.53636	-1.35133	-0.845139	-0.379516	-0.150309	-0.564692	-1.68346	-1.47821	-1.75113
Bcin01g04070.1	0.522432	0.751732	1.17129	1.08661	0.518215	-0.228476	1.06828	0.59662	0.0193842	0.0928522	0.629422	0.680613	0.49737	0.0609043	-0.11191	1.0071	1.29464	0.710681	1.11172	0.651659	0.807702	1.03503	0.532209	1.0843	0.701886	0.545019	1.16032	0.325503	1.17188	0.563697	1.05503	0.0220835	0.268496	0.8186	0.920342	1.01618	0.814131	0.830244	0.350238	1.03244	0.560306	1.05965	1.14629	0.527261	1.57075	0.199674	0.594204	1.05559	1.00698
Bcin01g04080.1	1.60515	1.36455	1.22337	1.28241	1.82958	0.0743349	1.37359	1.2111	1.07287	0.925959	1.31735	1.13497	1.754	-0.0565528	1.11532	1.00398	0.956318	1.17633	1.5654	1.21897	1.33484	1.19314	1.05102	1.7013	1.35455	1.45427	1.22586	1.42165	1.53103	1.98238	1.31592	1.4322	1.14713	1.57732	1.10124	1.10351	1.28021	1.319	1.39412	1.62554	1.33657	0.736155	1.40655	1.52477	0.928661	1.56485	0.914633	1.35721	1.09798
Bcin01g04090.1	1.67488	0.221774	1.65052	0.632732	0.642472	0.0128381	0.93232	1.06787	1.06659	0.0624607	-0.308955	1.2013	2.28349	1.79924	1.0684	0.551993	1.65223	1.31411	1.40289	0.91574	-0.0247893	1.55432	1.13929	-0.262483	1.83645	1.06094	1.52521	1.42935	1.64873	1.74598	1.3087	1.25386	0.957404	0.880296	0.517381	-0.64668	1.0393	1.47375	0.183349	1.75525	1.61202	2.01477	1.23997	1.52514	0.900777	1.53692	2.18972	1.76462	1.9627
Bcin01g04100.1	1.38667	0.896563	1.07465	0.872253	0.4699	-0.0722319	1.48187	0.592614	0.473631	-0.493939	0.74143	0.644406	1.68245	0.815186	-0.764766	0.574866	0.940764	0.543842	0.735266	1.06457	1.05927	1.16383	0.99706	0.599409	1.21313	1.45772	0.966248	1.34275	1.64188	1.59095	0.840388	0.929464	1.28434	0.586103	1.01973	0.591966	1.20572	1.22035	1.01939	1.68673	0.363389	0.241887	0.955127	0.904194	0.596714	1.498	1.66296	0.897661	1.70742
Bcin01g04110.1	-1.06546	-2.75134	-4.29143	-37.0388	-1.94951	-2.82075	-2.06464	-1.77677	-0.604988	-2.62177	-3.62401	0.283595	-0.703258	-3.04021	-2.60783	-3.89395	-2.7587	-3.01693	-3.64267	-4.95746	-2.98929	-3.98678	-3.89549	-36.4098	0.420199	-5.05258	-3.88876	-4.10984	0.501312	-4.9555	-3.5851	-37.0996	-4.35449	-3.20741	-0.407191	-2.78032	-1.10429	0.363418	-0.85302	-4.74902	-2.13963	-2.83046	-1.2485	-4.78851	-0.753054	-1.29494	-1.91501	-1.64396	-0.671005
Bcin01g04120.1	-0.615291	-2.87721	-0.938473	-0.328123	-1.36769	-2.34086	-1.99164	-2.63479	-0.784114	-2.80388	-3.67504	-1.55265	-36.9946	-2.20578	-2.70655	-1.15919	-0.720046	-0.675501	-0.850263	-0.533925	-1.90023	-1.38723	-1.32107	-34.6537	-0.842466	-4.8437	-3.84701	-1.28389	-0.0987366	-1.17046	-3.64411	-0.571089	-1.87771	-0.437773	-1.11658	-2.70583	-2.2567	-2.25664	-1.92614	-0.874124	-3.88237	-2.77353	0.06492	-4.56208	-1.189	-1.42512	-1.62089	-4.42938	-1.00794
Bcin01g04130.1	2.49153	2.08409	1.93026	2.64106	2.05194	1.52712	2.34556	2.82141	1.61227	1.85393	2.21385	2.49042	2.58201	1.02413	1.8139	2.39048	2.17186	2.00856	1.81153	2.44985	2.48415	2.34107	2.46569	2.62358	2.20085	2.14323	2.10249	2.56877	1.6479	2.26569	2.10532	2.62208	2.39716	2.51804	2.22812	1.69536	2.67303	2.24528	2.52505	2.51906	2.34441	1.58122	2.50047	2.50665	1.88751	2.34786	1.94969	2.1999	2.39573
Bcin01g04140.1	2.08927	2.38592	2.76403	1.8709	2.51881	4.88068	2.44329	2.3977	2.90298	2.56532	2.57208	2.33136	1.55225	4.04986	3.39717	3.03142	2.98778	2.07737	2.69395	2.21178	2.14003	3.09404	1.53556	2.32989	2.15886	1.35416	2.54401	2.96018	3.75517	1.91634	3.28003	1.62791	2.14183	0.794805	1.92886	1.79917	1.91663	1.60853	2.72138	2.99371	2.71302	2.87161	1.89461	2.38328	3.45471	2.77658	2.40033	1.51166	2.51013
Bcin01g04150.1	-0.447659	-0.623848	-5.22846	-0.035339	-2.04534	-2.72271	-4.16544	0.00357982	-1.68934	-1.98858	-1.6503	-2.6216	-2.36836	-2.39329	-3.25654	-4.19456	-3.35042	-3.67877	-1.30191	-2.39252	-2.84207	-2.00602	-4.13969	-1.82165	-2.75586	-5.09981	-4.07067	-5.67127	-3.22318	-3.63361	-4.03676	-3.21362	-1.76718	-1.67823	-4.42635	-3.13197	-2.1783	-2.35203	-0.166393	-1.0773	-0.761651	-3.12142	-5.39161	-5.10974	-3.08	-4.2528	-5.84861	-6.05649	-4.55804
Bcin01g04160.1	0.885765	0.768222	0.699166	1.26441	0.662085	-0.60399	0.584319	0.925995	0.407852	-0.00593142	-0.00691762	0.901686	0.862975	0.119871	-0.131818	0.349121	0.858053	0.157779	0.313333	0.883836	0.549296	0.155696	-0.381276	0.859286	0.435256	0.145836	0.0758406	0.588314	-0.405206	0.602881	0.223683	0.677597	0.309245	0.725394	0.110147	-1.02046	0.393847	1.19905	-0.319983	0.633643	1.06366	0.813629	0.614346	-0.157913	-0.5956	0.286622	0.483733	0.248489	0.487204
Bcin01g04170.1	1.32633	1.09959	1.42664	1.23724	0.888221	-0.184431	0.85887	0.642671	0.21124	0.914805	0.61169	1.2813	0.790028	-0.183442	0.00417374	1.46039	-0.980065	0.59329	0.580277	1.46856	1.0206	1.05544	1.01255	1.14313	0.979191	1.16787	0.752135	1.52535	0.12118	1.09912	1.14007	0.844572	1.17745	0.723526	0.875696	0.135882	0.865853	0.533164	0.988381	1.07502	0.779289	0.165779	1.51457	0.593214	0.56524	0.84388	1.07091	0.83268	1.02475
Bcin01g04180.1	-0.0185488	0.0209985	0.47959	0.0915153	0.252622	-1.08337	0.0735942	-0.795616	-1.45939	-0.720483	-0.974745	-0.134024	-0.887027	-1.44151	0.255005	0.234951	-1.98968	-0.240657	-0.705365	-0.0823591	0.0278262	-0.639949	-0.500131	0.00952126	-3.20637	-2.5947	-0.216296	-0.261329	-1.92622	-0.910887	-0.566873	0.0760259	0.523058	-1.74657	-0.352796	0.677484	-2.30238	-0.0550372	-1.25186	-0.352939	-1.86158	-0.296603	-0.0630633	0.295541	-1.76597	-0.278612	-0.939328	0.579487	-1.17777
Bcin01g04220.1	-1.77384	-3.15953	-0.606718	-37.4685	-1.14991	-1.78861	-1.83805	-1.16605	0.480662	-0.590908	-3.57311	-0.989639	-1.28792	-1.82287	-2.4091	-2.44461	-2.46626	-1.28354	-0.95117	0.202107	-0.858888	-3.31023	-1.43592	-1.00847	-3.85816	-0.50497	-3.34464	-0.128417	-2.8328	-1.05725	-0.484089	-2.08786	-0.979209	-0.373758	-1.04903	-2.27759	-1.94184	-0.758802	-0.924434	-0.676864	-0.287495	-2.51775	-1.69644	-1.169	-2.42133	-0.0557091	-5.07469	-0.322658	-3.10451
Bcin01g04230.1	3.00533	1.80264	3.05854	3.03628	2.92082	1.84394	3.01792	2.35392	3.00159	1.94102	2.9086	2.71869	2.79245	2.12076	2.42956	3.2557	2.43359	2.26494	2.98213	2.83107	2.44082	3.2277	2.83656	2.10188	2.84933	2.67417	2.76338	3.64977	2.80658	3.33758	2.25512	2.74664	2.98359	3.46514	3.05602	1.74161	2.87688	2.983	2.83603	3.01539	2.73494	1.48424	2.98081	3.00213	1.90729	3.56094	3.57934	3.05405	3.00078
Bcin01g04240.1	2.40901	0.571178	1.37026	2.48351	2.60972	1.16305	2.77803	2.46606	2.26349	1.69502	3.04506	2.78754	2.40942	1.3574	2.26566	2.58303	1.33151	2.00239	3.03204	2.94207	2.78889	2.49672	2.63158	2.12447	2.18667	2.41055	2.53316	3.01314	2.04295	1.89508	2.96449	2.78595	3.17943	2.06824	2.92525	1.94656	2.69058	2.495	2.9479	2.69385	2.44068	2.98406	2.6842	2.56984	2.25026	3.73057	3.05262	2.9067	3.12183
Bcin01g04250.1	-0.149459	-1.81415	-1.53319	-0.0422977	0.0147389	-1.12553	1.15257	-0.418439	0.0935453	-1.25551	0.347581	0.595284	0.211239	-1.68205	0.352357	0.274307	-0.291532	-0.69374	-0.576975	-0.300263	-0.40545	-0.710406	-2.73912	-0.239741	0.0687284	-0.213709	0.412268	-0.202022	-1.73097	-2.16487	-0.219644	-0.25548	0.109442	-1.1665	0.0477161	-1.53745	-1.04345	-0.10926	-0.680666	0.334461	-0.88808	-1.8695	0.295264	-1.75122	-0.938007	0.0904699	-1.67266	-0.724347	-1.11784
Bcin01g04260.1	2.33115	2.48846	2.35552	1.85085	1.87233	0.591814	2.32929	2.14012	1.84955	1.69811	2.07087	2.32943	2.42163	1.13138	2.22549	2.04112	1.81744	1.59337	2.40117	2.07727	2.29572	2.33453	1.92327	2.32485	1.55261	2.08043	2.00021	1.74824	0.843508	2.06196	2.58272	1.90488	2.4731	1.79172	2.1176	2.14137	2.57088	1.89003	2.00344	2.321	1.6558	0.566145	2.05068	1.88621	2.07407	2.19961	2.18139	2.09329	2.06938
Bcin01g04270.1	2.93312	2.69182	2.69889	2.90135	2.73194	4.409	2.65503	3.1016	2.94764	2.93688	3.96211	2.78146	3.01578	3.60379	2.87622	3.09249	2.88801	2.69568	2.67961	2.63117	2.78229	2.408	2.78599	2.67091	2.3764	2.68655	2.48662	2.67499	3.8174	2.48525	3.24093	2.76784	3.288	2.05348	2.28888	2.27978	2.72839	2.17213	2.31705	2.77572	2.54061	2.58109	2.60007	2.31552	3.01687	2.27095	2.76128	2.72601	2.94801
Bcin01g04280.1	2.42177	2.17899	1.89798	2.44139	2.38554	1.65898	2.40743	2.78694	2.69013	2.09906	2.13956	2.95677	2.48072	1.95304	1.95987	2.64799	2.02826	2.12055	2.05473	2.36174	2.56328	2.49361	2.38477	2.45975	2.43182	2.4881	2.54961	2.92827	1.68789	2.41258	2.31149	2.56445	2.71631	2.4257	2.27257	2.16247	2.69202	2.18419	2.43525	2.48031	2.74249	2.06183	2.69393	2.43648	1.78373	2.33144	2.48458	2.5109	2.29486
Bcin01g04280.2	2.33446	1.78812	1.96905	2.52741	2.2346	0.854416	2.48763	2.71364	2.80925	2.23887	2.70302	2.90453	2.49302	2.30564	1.42881	2.60657	1.90311	1.68378	2.41543	2.50249	2.28526	2.15249	2.3913	2.67786	2.44947	2.41816	2.29648	2.57945	1.84867	2.44337	2.55384	2.70901	2.54663	2.23915	2.2857	2.38904	2.62982	2.05106	2.30965	2.26112	2.44843	2.42873	2.64779	2.2074	2.40956	2.31077	2.41248	2.48537	2.62426
Bcin01g04290.1	-4.28519	-3.07713	-4.85506	-1.73961	-3.73949	-2.24116	-0.501293	-1.67009	-0.641499	-3.07666	-1.59532	-0.971265	-39.4873	-0.362826	-3.13402	-4.1247	-3.22417	-1.05411	-3.49257	-4.85216	-1.93387	-1.89654	-1.94995	-37.1928	-2.35005	-4.77164	-2.48722	-2.4849	-2.91393	-2.44654	-1.00903	-0.441722	-1.215	-3.6572	-4.17681	-2.78535	-0.768406	-35.8491	-3.79764	-4.84723	-3.76247	-0.441665	-0.68906	-0.019581	-3.09002	-4.10445	-5.8051	-5.739	-4.24775
Bcin01g04300.1	0.844714	-1.31901	0.308398	0.71966	0.583074	-0.628325	0.912066	0.645768	-0.269667	-0.716761	0.442145	1.04316	0.404609	0.464532	0.349146	0.695537	-1.31156	-0.259251	-0.063013	0.0542917	0.257075	0.0416717	0.122583	0.634928	0.421131	0.359853	0.195169	0.767802	-0.798907	0.478386	-0.22829	0.526014	0.350597	0.661245	0.454138	-1.10774	0.241634	0.484763	0.946831	-0.00322794	0.378559	0.786581	0.507492	0.709988	0.137785	-0.711135	0.395385	-0.207947	-0.0274933
Bcin01g04310.1	0.991281	0.818982	2.07579	0.914667	0.377302	-0.333298	1.35582	1.85984	0.906608	1.1298	0.949334	1.1735	0.372842	-0.0598869	-0.019493	1.49357	-0.139448	1.31569	1.50617	0.706746	0.951444	0.167368	1.52097	1.56286	0.134432	0.73822	1.42247	0.625107	0.148985	0.392746	0.606684	1.08285	2.68659	1.27645	0.731459	0.381031	1.49729	1.75899	1.05167	-0.137335	1.55629	0.799265	1.51497	1.50111	0.414589	-1.17847	0.705363	0.285959	-0.616391
Bcin01g04340.1	4.02521	3.10611	3.77744	3.72154	3.58002	3.32186	4.13084	3.33192	3.55132	2.33305	3.93261	4.33932	4.05295	4.27629	3.95299	4.97449	4.16022	2.93681	4.29672	3.7619	4.33863	4.32628	3.90535	3.55494	4.37159	4.48214	4.29348	4.41556	4.21265	3.99806	4.02825	4.13019	3.57141	4.17472	4.03574	3.62756	4.59758	4.41403	3.96073	4.24015	4.43429	4.11476	3.91811	4.14728	3.70947	4.44412	4.70287	4.27398	4.5123
Bcin01g04350.1	1.71364	1.29499	1.75088	1.67204	1.45834	0.415982	1.7561	1.90607	0.902363	1.29921	1.91905	1.82486	2.05251	2.22334	1.47747	2.32215	1.56521	0.859847	1.74982	1.19107	1.65794	1.9975	1.47244	1.59728	1.83511	1.86405	1.85356	1.97243	1.75993	1.90308	1.54817	1.66266	1.84679	1.83987	1.42105	1.55728	1.36413	1.59929	1.50873	1.66733	1.59397	1.34121	1.63739	1.22119	1.32831	1.69684	2.24032	2.29184	1.83681
Bcin01g04360.1	1.90064	1.0094	1.84014	2.17493	1.95647	0.436219	2.20147	1.67883	1.87578	1.80505	1.8107	2.13419	1.89755	1.42077	1.08398	2.03789	2.13861	1.57827	1.95087	1.76024	2.22631	1.72681	2.23916	2.1726	1.51522	2.03574	1.29446	2.04926	1.50787	1.65652	1.59713	1.90586	2.01592	1.49544	2.1813	1.97283	1.96527	2.13357	1.57366	2.23089	1.79445	1.21927	1.95208	1.6242	1.54301	1.62593	1.81072	1.81611	1.5835
Bcin01g04370.1	1.66203	1.62862	1.85988	1.78736	1.65367	0.536449	1.71822	1.89533	0.747053	1.31504	2.2113	2.08055	1.95166	1.59569	0.930873	2.01162	1.62022	1.84348	1.77003	1.97212	2.07959	1.70336	1.6101	1.84894	2.22256	2.07356	1.55443	1.77323	1.43897	2.0675	1.38416	2.03885	2.06781	2.18735	1.87712	1.3025	2.04893	2.30086	1.98231	2.66519	2.12942	1.37501	1.88663	1.94835	1.71182	2.11888	2.58507	1.74059	2.03237
Bcin01g04380.1	1.63144	1.39341	2.04919	2.05288	1.11542	0.33549	2.05255	1.92108	1.53703	1.59342	0.927558	1.51814	1.44613	1.12925	0.196053	1.61629	1.517	1.46407	2.1429	1.42497	1.67552	0.981353	2.42336	1.79441	1.28557	1.53666	1.62764	1.66487	0.567749	1.60359	1.70481	2.02764	2.26564	1.7333	1.40641	1.71463	1.90408	1.27883	1.86526	1.40994	1.85001	0.571818	2.15378	1.89976	1.95372	1.62583	1.52524	1.74347	1.12354
Bcin01g04390.1	0.285994	-0.115778	0.088998	0.303415	0.179418	-0.31166	0.904023	1.24196	0.34514	0.586663	0.649666	0.498807	0.680708	0.035496	0.210994	1.22119	1.03337	-0.0155254	1.5433	0.776744	1.03999	0.654186	1.22746	0.65794	0.61237	0.692265	0.604391	1.22599	0.220399	-0.0236645	1.14007	0.946855	1.30692	0.185129	1.2987	0.142804	0.928113	0.93691	1.56863	1.00222	0.0442066	0.722761	0.838152	1.11368	1.27643	0.908265	0.380208	-0.00101011	0.738784
Bcin01g04420.1	0.918275	-1.25669	1.36921	1.33801	0.85942	-0.966816	-0.120364	2.14693	2.16749	0.779406	-2.62178	2.96596	0.204643	-0.90733	-1.07752	-0.259051	-1.53114	0.573137	-1.39521	-3.54959	0.363595	1.64753	-1.06364	0.962077	-0.351147	-1.52434	-0.648041	0.574351	-0.115548	-3.11082	-2.60974	-3.29702	1.05765	0.251508	-0.358291	-0.914085	1.63065	-33.9009	-2.93169	-1.06061	-1.04151	-0.517103	0.603957	-0.380989	-1.92259	-3.0303	-2.04045	-4.27774	-0.409725
Bcin01g04430.1	-4.85954	-4.02536	-1.37476	-0.95491	-4.49095	-3.59509	-1.47439	-1.14024	-2.06393	-3.88035	-4.71684	-0.648309	-36.7632	-2.96017	-3.27744	-4.01403	-3.47021	0.588547	-4.87685	-2.0398	-1.35339	-4.7918	-4.01169	-1.25518	-4.70048	-1.56825	-4.81284	-6.89014	-3.93589	-5.90703	-4.67579	-2.94829	-1.3059	-4.45602	-4.82618	-4.11414	0.680197	-0.230478	-5.17098	-5.94355	-4.42783	-4.04925	-5.02607	-5.33027	-4.26082	-5.25372	-6.80348	-6.26927	-5.20221
Bcin01g04440.1	2.25774	1.70507	2.39863	2.3969	1.87291	0.534057	2.15233	1.95218	2.24232	1.54779	2.25956	2.38948	2.20081	2.05222	1.12974	2.01922	1.85452	2.37013	2.27761	1.91925	2.21808	1.65082	1.76467	2.27734	2.28927	2.267	2.21736	2.22931	1.46509	2.07386	1.75628	1.91095	2.25634	1.43706	2.27801	2.29301	2.36515	2.26477	1.82665	2.06499	1.89051	2.03569	1.73072	2.11896	1.52445	2.2059	1.9909	2.02424	2.15419
Bcin01g04450.1	-2.66529	-1.01099	-0.813235	-0.976645	-3.88299	-2.37541	-3.99261	-0.600321	0.138696	-3.12333	-3.95788	-1.60429	-1.70392	-3.52253	-3.14688	-0.460309	-3.22034	-1.25197	-3.62307	-1.00719	-2.88605	-4.12597	-1.46379	-1.35219	-2.83579	-5.16336	-2.32326	-0.362693	-3.33895	-5.31058	-1.38523	-0.987019	-0.998966	-2.03132	-4.2144	-0.524233	-1.97374	-36.8585	-3.65729	-0.373734	-1.41116	-3.1307	-0.855495	-0.887862	-2.95798	-1.45283	-5.74548	-1.28779	-1.37414
Bcin01g04450.2	-0.223649	-3.65565	-0.482557	-2.71087	-4.07085	-2.74737	-1.45738	-2.08872	-3.62561	-3.17755	-2.03483	-0.493416	-1.1305	-2.91916	-3.22108	-0.543686	-1.1783	-1.01462	-3.60012	-1.85168	-3.26298	-4.11682	-0.650043	-1.04875	-1.21857	-0.88005	-3.88502	-3.75479	-3.56769	-5.49836	-4.27359	-2.51066	-1.76956	-0.709034	-2.62136	-3.12386	-2.21619	-36.9906	-3.93535	-1.34516	-0.942458	-1.17987	-0.18311	-1.25473	-3.2575	-4.1356	-1.68047	-3.79647	-2.22613
Bcin01g04460.1	0.870465	0.857149	0.00608585	0.790867	0.276366	-0.835885	-0.278473	0.391079	0.343226	-0.067044	-0.00181256	0.677597	0.256575	-1.08919	0.278482	-0.0303297	-0.634036	-0.297491	0.268303	0.922072	-0.615616	0.268303	1.10922	0.605335	-0.334312	-0.885301	-0.267161	0.0210394	0.012147	0.531062	0.778367	-0.0715662	0.688323	-0.610375	0.469798	0.930834	-0.154414	0.538731	-0.546739	0.558055	0.210738	-0.518631	-1.81696	-1.18949	-0.711477	-0.517903	0.0507002	0.913193	-0.212442
Bcin01g04470.1	0.906015	1.00818	1.60865	1.07091	0.877927	-0.379043	1.21914	1.19982	1.43273	1.23409	0.489618	1.43225	-0.490461	0.948003	0.690159	1.15891	0.613165	1.02238	1.04778	0.865867	0.595635	0.629333	1.72716	1.25917	0.12796	0.808167	1.39922	0.663363	0.376612	0.859598	1.02584	0.883424	1.66508	1.01347	1.10646	1.1702	1.35385	0.890701	0.448609	0.336235	1.43162	0.570207	1.23426	0.719639	0.064287	0.971794	0.423073	0.793673	-0.15972
Bcin01g04480.1	2.21281	1.27332	1.28075	2.53057	2.15074	1.72132	2.60672	2.9049	2.46536	1.89639	2.43104	3.08901	2.08858	1.13978	1.90039	2.47488	2.22755	2.37875	2.33571	2.17938	2.8656	2.34662	2.93579	2.94764	1.6286	2.24035	2.03132	3.03476	1.51567	1.09438	2.80695	2.67407	2.61374	1.64301	2.51762	1.94196	2.91224	2.01725	2.50418	2.10476	2.6862	2.47593	1.91366	2.52864	1.77132	2.20441	1.78193	1.77456	2.34259
Bcin01g04490.1	0.946109	-0.528939	0.55953	0.594911	0.399643	-0.911778	0.281937	-0.0609737	-0.536897	0.419787	-0.389935	0.0794152	1.21749	-0.0292488	-1.18075	-0.149489	-0.698617	0.288037	0.812576	0.318111	0.287291	-0.552379	0.626159	0.773636	0.264131	-0.704456	-0.0239154	0.511558	0.917416	0.138385	0.808871	-0.092051	0.0698057	-0.785335	-0.0236855	-1.30838	0.695406	-0.37102	0.952978	-0.892188	-0.40082	0.415101	-0.00919687	0.215364	-0.662032	-0.280175	0.431904	0.918726	-0.203807
Bcin01g04490.2	0.386572	-0.511671	-0.00187835	0.442559	0.325155	-0.826614	-0.193923	-0.151313	0.34476	0.838471	-0.599958	-0.0318531	1.16847	0.303844	-1.13485	-0.157686	-0.65459	-0.385175	-0.130731	0.239744	-0.378177	0.437228	-0.0279886	1.04714	0.603219	-0.494718	-0.546399	0.16062	0.216383	0.734817	-0.135992	0.629539	0.558293	0.126277	0.100103	-1.26955	0.233553	0.24353	-0.606293	0.798157	-0.102632	-1.25537	-0.315452	0.830119	0.524942	0.378935	0.234522	-0.849026	-0.0934379
Bcin01g04500.1	0.526019	-2.90905	-0.113197	-0.69394	-3.50332	-2.44198	-3.56835	-0.698857	-3.17672	-2.9333	-0.590294	-0.777181	-35.7247	-2.74279	-0.556966	-3.82692	0.25693	-3.03889	-3.37051	-2.64012	-1.73399	-0.406458	-0.365494	-0.936876	-0.826604	-2.06826	-1.17989	-0.874675	0.432258	-3.25688	-3.66609	-2.23843	0.127417	-0.916975	-1.20489	-2.81995	0.619231	-0.805605	-3.70914	-0.482166	-1.12558	-2.81784	-4.54208	-4.67463	-1.23688	-0.267215	-0.882975	-0.743404	-3.89265
Bcin01g04510.1	0.573364	-0.403736	-0.652096	-0.340384	0.127745	-0.879369	-0.0345978	-1.88258	-0.388682	-0.952389	0.380395	0.757442	-0.084089	0.596277	0.65094	1.32376	-0.0855959	0.00735823	-0.568572	0.942937	-0.716966	0.649999	-0.472439	0.0805674	0.627935	-0.280365	-0.545352	0.0812202	0.92064	-2.00665	-0.459297	0.145899	-1.05537	0.428656	-0.22605	0.478859	0.880019	1.22328	0.104714	-0.807192	-0.624213	-0.567023	0.169363	0.106518	-0.821873	0.00376663	0.280335	-0.530751	-1.53699
Bcin01g04530.1	-4.2198	-2.78885	-1.84666	-36.8499	-3.78145	-2.46863	-1.29778	-1.63681	-1.09623	-0.442249	-3.6607	-36.5971	-37.3285	-3.31319	-3.53057	-4.13289	-3.14627	-1.16894	-3.31557	-1.02844	-4.32117	-3.62688	-1.6121	-37.2829	-4.96193	-4.41958	-2.08244	-5.49668	-2.75424	-2.34347	-0.0038856	-37.0407	-0.776294	-3.69454	-4.02257	-2.72315	-4.87741	-37.5922	-3.63441	-1.17826	-3.78704	-0.213387	-5.407	-5.03164	-1.48919	0.529897	-0.778955	-0.371815	-0.724446
Bcin01g04540.1	-0.744746	-0.144676	-2.13852	-0.711069	-0.740128	0.291388	-0.637188	-1.39354	1.01235	-0.164599	-0.838786	-2.06474	-37.4331	-0.90671	-0.742442	-1.05185	0.0645832	-0.153878	-0.974613	-0.259485	-0.38898	-0.537805	-0.164512	-38.154	-0.805049	-1.54945	-0.950896	-0.669392	-0.238275	2.15801	1.32831	-1.79485	-0.37537	1.16993	-1.47276	-0.279141	-2.39052	-3.8004	-0.148591	0.543447	-1.66923	-0.643472	-0.21383	0.10392	0.170809	2.49205	2.25352	2.0434	2.00295
Bcin01g04550.1	1.212	1.34405	1.19317	1.79221	1.29846	-0.00219863	1.98313	1.63844	1.34754	0.843805	1.11258	1.36969	0.991242	1.28717	0.80732	1.2265	1.19676	1.10664	0.638657	1.2373	1.49834	0.701647	1.65689	1.59771	1.202	0.916306	0.928732	1.77052	0.4242	1.0276	0.705729	0.978258	1.59638	0.542771	1.38477	-0.444303	0.956205	0.935358	1.16852	1.07992	0.810128	1.20184	0.847144	1.05857	0.529668	0.980976	1.0664	1.17462	0.447294
Bcin01g04560.1	1.03855	0.638724	0.458025	1.19994	0.814661	0.248924	2.37512	1.42836	1.43054	0.502391	1.73649	2.05797	0.551954	0.954647	1.54405	1.36104	0.515263	0.480213	1.92769	1.47179	1.83404	0.815129	1.62935	0.815493	1.76725	0.601982	1.30457	1.73395	0.800165	0.449914	1.55767	1.55917	1.65267	1.32522	1.8401	1.05388	1.7183	1.27875	1.7436	1.64038	1.12985	1.69462	1.95039	1.24151	0.782162	0.425138	0.828247	0.0322232	1.65712
Bcin01g04570.1	1.45575	1.53571	0.610923	1.33185	0.916226	0.332551	1.78852	1.21027	1.99772	1.09168	2.25319	2.27334	0.859224	-0.120417	1.18093	1.97694	1.21231	1.45256	1.59583	1.05706	1.73248	0.366286	1.95743	1.17256	1.49672	1.183	1.7537	2.26387	1.5508	0.446771	1.69654	1.52576	1.59039	0.917838	1.25227	1.71334	1.22778	1.18392	2.04516	1.89249	1.3986	1.58315	1.26079	1.34606	1.1729	1.27803	0.920126	1.10548	0.898769
Bcin01g04580.1	0.548375	0.205339	1.13451	-1.00832	-0.561553	0.158421	1.03835	0.38798	0.645287	0.843338	-0.797315	0.338401	1.5851	-0.592948	0.00226687	1.04018	0.462864	-0.122128	-0.437752	2.46328	0.925367	2.29652	1.73016	0.797246	-1.76205	1.2479	1.76734	0.231761	-0.514861	2.5926	1.7166	0.859861	0.137934	1.25065	1.25353	-0.0896158	1.31156	-0.0300891	0.0681992	1.23733	-0.544181	0.852203	1.73253	-1.58341	0.547769	2.50554	2.39406	2.60293	2.64576
Bcin01g04580.2	1.05441	1.01905	1.76143	-0.3278	0.320176	0.00750813	0.0305779	0.552839	-0.422877	0.334047	-0.0531328	-0.284369	1.3769	-0.840673	-0.640977	1.29019	0.418173	0.228196	0.420078	2.18047	1.44206	2.38559	1.55566	0.354544	-0.598289	0.891276	2.14144	-1.29254	-0.0822006	2.76275	1.16516	0.775306	0.771749	1.12798	1.63179	1.21642	1.29529	-0.353747	0.233767	0.846846	-0.101313	1.71471	1.40718	-0.367322	0.941769	2.60062	2.05969	2.42144	2.42486
Bcin01g04600.1	2.51903	1.78369	2.05785	2.2514	1.67731	0.31754	2.04012	2.46886	1.52788	1.64414	1.73979	2.22487	1.60044	0.540151	-0.336511	1.78405	2.0242	2.32451	1.9796	1.70155	1.63263	1.1087	1.64874	1.87857	1.32518	1.99459	2.02949	1.8064	0.622722	0.619336	1.2899	1.25654	2.00236	1.60369	1.98328	-0.179385	2.14096	1.55261	1.79904	0.73444	1.74569	1.08206	1.67761	1.58782	1.33592	0.596709	0.75518	0.840439	1.28623
Bcin01g04630.1	1.67794	0.490085	1.79463	1.59236	1.51796	0.0612226	1.46962	1.41676	1.29321	1.6474	1.22847	1.50844	1.80842	0.207654	1.01353	1.34684	1.59985	1.44645	0.942206	1.50444	1.04272	0.866739	0.902945	1.60382	0.934883	1.41606	1.28262	1.58871	-0.156246	1.5716	1.52484	1.36517	1.54961	0.939633	1.63203	0.652091	1.6444	0.222691	1.34094	1.80941	1.24376	1.52805	0.736636	0.961056	-0.125068	0.907323	1.56241	1.49783	1.30871
Bcin01g04640.1	4.21332	3.60019	3.80271	4.16105	4.20261	2.06281	4.19521	3.98184	3.90375	3.7906	3.73682	4.46082	4.31247	3.63491	3.71228	4.21782	3.76014	3.65935	4.19841	4.03398	4.13089	4.23325	3.83988	4.10823	4.20509	4.10828	4.07157	4.4333	3.77047	3.98637	3.82343	4.08026	4.15449	4.10105	3.89298	3.36381	4.28944	4.28271	3.66489	4.28277	4.18469	3.94229	4.26731	4.29604	3.55926	3.69665	4.07245	4.21075	3.90235
Bcin01g04660.1	-0.10355	-0.828278	-2.29559	-0.482697	-1.25942	-1.88652	0.0154776	0.519575	-1.76404	-1.85059	-3.4788	-0.594254	-1.91621	-2.22897	-2.62883	-1.99569	-0.899061	-1.38602	0.301713	-1.49605	-3.23977	0.225892	-2.62299	-0.902252	-2.5954	-4.38071	-3.4002	-0.613591	-2.6689	-4.67115	-3.45564	-0.85879	-2.25356	-0.435099	-0.575005	-2.55258	-1.18769	-1.95782	-1.43224	-0.644516	-3.16616	-2.70236	-4.62912	-4.21982	-2.63245	-3.60815	-1.22283	-1.38659	-0.0512084
Bcin01g04670.1	2.63619	1.9563	1.47106	2.81876	2.40486	1.23721	3.45055	2.97837	3.25908	2.0535	3.45255	3.55628	2.39117	2.61832	3.10386	3.08234	2.8546	2.84677	3.34327	2.93065	3.48967	2.81523	3.19688	2.97464	2.73928	2.93316	3.1805	3.84444	2.47881	1.5698	2.99334	3.46228	3.22994	3.10671	3.58169	2.87643	3.65918	3.01632	3.6914	2.91485	3.46642	3.3843	3.02409	3.16984	2.24901	3.05133	2.83957	2.63862	3.37752
Bcin01g04700.1	0.715072	1.43424	0.857023	0.644581	1.23993	-0.275351	1.12654	1.31715	1.38702	0.754494	0.701542	0.404629	0.967744	0.610239	0.46176	0.577867	0.585623	0.82265	0.962226	1.30184	1.13508	1.12	1.12356	0.782349	0.88895	0.839822	0.137497	1.07849	-0.0680094	1.08073	1.20212	0.673295	1.23832	0.965351	1.0103	-0.731516	0.551413	0.785519	1.28307	1.15239	1.04136	-0.0338221	1.10778	0.497007	0.629708	-0.330205	0.331871	0.509364	-0.132268
Bcin01g04710.1	2.35966	1.37532	2.46162	1.19181	1.46216	0.497542	1.81535	0.447697	1.16169	1.03773	0.320492	2.06936	3.09174	2.33938	1.29786	2.21595	1.89391	0.58614	0.932464	1.66783	1.45125	2.52745	1.87894	0.748723	2.38005	2.16548	1.9004	1.66386	1.95041	2.51552	2.12045	2.10293	1.42574	1.58602	1.77586	1.11266	1.91818	1.63009	0.826157	2.73081	2.00116	1.0452	1.73802	1.63726	2.00676	2.45347	2.86628	2.61347	2.59578
Bcin01g04720.1	1.38724	0.669154	1.9041	1.62532	0.954475	-0.0647029	0.650486	1.41533	1.27703	0.360981	0.904903	1.01297	1.47108	0.185888	0.0409645	1.26517	0.545257	0.625145	0.339694	1.40756	0.812547	1.13869	1.66595	0.987088	0.982898	1.3439	1.34353	1.10044	0.204504	1.45028	1.30954	1.4211	1.2556	1.31003	0.950993	1.32623	1.3578	0.768627	0.810031	1.19188	1.21237	0.820778	0.964066	0.858285	1.0517	1.20404	1.67353	1.63237	0.185923
Bcin01g04730.1	-4.20589	-1.02588	-4.69088	-0.938891	-4.09037	-2.7027	-0.0316249	-1.37216	-3.53456	-0.845148	-1.61749	-37.7435	-1.39228	-0.163355	-3.30289	-1.13578	-3.54794	-3.34278	-0.613657	-5.38541	-2.77906	-2.27785	-0.773538	-37.184	-0.55345	-2.17624	-4.00781	-2.05731	-3.45241	-1.39977	-1.04134	-3.39938	-0.832762	-1.30451	-2.03422	-2.83026	-0.768781	-0.888451	-1.74121	-0.771739	-1.48697	-3.39002	-0.532957	-1.95349	-3.17447	-4.31787	-6.11648	-2.55212	-1.74464
Bcin01g04740.1	-0.586012	-0.408895	-0.680849	-1.47525	-1.69436	-1.52558	-0.267607	-1.08342	-2.37847	-0.476451	-0.034679	0.213454	0.46414	-0.966149	-2.0147	-1.0184	-0.301593	-0.688181	0.0624737	-0.202062	-0.749826	-0.307799	-0.338779	-0.797105	0.133083	-0.474054	0.111274	0.383205	-0.461401	0.230081	-2.7579	-1.73928	0.140846	-2.59507	-0.396172	-1.87864	-2.34173	0.708399	-0.666761	-1.49006	-0.7111	-0.788379	-0.127449	-1.90962	-0.176881	0.0517813	-0.0243826	0.656634	0.503362
Bcin01g04750.1	-2.01033	-1.07658	-4.52169	-1.85674	-3.68455	-2.788	-0.552877	-0.27002	-1.63137	-1.14251	-1.27517	-1.68873	-1.47992	-3.36877	-2.75741	-1.06985	-1.23088	-3.19011	-0.993613	-0.938926	-3.16602	-2.06232	-0.503683	-35.5907	0.115984	-2.5587	-0.688357	-0.880142	-1.73395	-1.24607	-4.17155	-2.49448	-0.692781	-3.79912	-1.44938	-3.1084	-0.560909	-0.140403	-3.82748	-4.55718	-4.39523	-2.97024	-4.38693	-5.19113	-2.76103	-1.39053	-5.56258	-3.75866	-2.11632
Bcin01g04770.1	-4.41619	0.00410135	-4.86246	-0.0548701	-1.33923	-2.86266	-0.707526	-0.960383	-3.42807	-3.37637	-1.66584	-36.6817	-37.1952	-1.56919	-3.04169	-1.5226	-0.645751	-3.451	-3.92539	-1.54462	-4.59443	-4.01827	-1.51883	-41.537	-2.58338	-5.18189	-1.3358	-5.60176	-3.21473	-2.60267	-1.37675	-0.07561	-2.04644	-1.2018	-2.49313	-0.756805	-2.32601	-38.0522	-3.88269	-4.90034	-1.04258	-3.08092	0.497939	-5.25738	-0.976667	-0.723001	-5.72862	-5.73535	-4.49459
Bcin01g04780.1	1.27081	1.33607	1.72266	1.12609	-0.647395	-0.417986	0.886361	1.94617	0.831324	1.15047	0.841636	0.878939	1.57274	-0.542613	-0.157084	1.25179	0.981456	0.77886	0.987612	0.905196	0.643346	0.32156	0.469728	1.69195	0.338033	0.859345	1.01917	0.425505	0.637572	0.549041	0.473263	1.2611	1.15682	0.361978	1.41396	-0.706279	1.75516	1.14768	1.59019	0.971723	0.802064	0.0932035	0.686972	1.10653	0.431592	0.47145	0.555019	0.665757	-0.630288
Bcin01g04790.1	2.09871	1.14963	1.53241	1.80457	2.10635	0.549417	1.69301	2.17402	1.49798	2.07646	1.77716	1.88638	1.74802	1.52877	1.61749	2.03843	1.06113	1.58043	1.80345	1.94218	1.72019	2.08048	1.41084	2.06342	1.2249	0.998116	1.55063	2.11206	1.57081	2.03276	2.3013	1.66758	2.31882	1.54187	1.40681	1.52624	1.57127	1.41505	1.9949	1.48749	1.60031	1.76101	1.64811	1.65583	1.1612	1.43384	1.99153	1.65257	2.41009
Bcin01g04800.1	1.49805	0.873258	1.46879	2.06908	1.81933	0.333927	1.65276	1.57635	1.20294	1.05523	2.23747	1.95771	1.71202	0.869587	1.56299	1.93574	1.11995	1.43532	1.16362	1.7421	1.62259	1.49307	1.54724	1.84229	1.76257	2.13085	1.86685	1.87996	1.42876	1.94928	1.99548	1.67889	1.8294	1.23036	1.67375	1.54094	1.51203	1.94052	2.35913	1.90294	1.55124	1.78724	1.50217	1.92109	1.14434	1.92749	1.61645	1.94845	1.47407
Bcin01g04810.1	0.49666	0.747545	0.457381	0.728732	0.00930948	-1.26995	0.238925	0.493909	-0.0118622	0.433058	-1.37406	-1.61168	-0.418717	-2.07148	-1.70628	0.0251994	-0.172517	0.537025	-0.592195	-0.103465	0.451476	-0.269464	0.238449	0.617776	-0.741105	0.202112	-0.582194	-0.595301	-1.78104	0.452416	-1.03427	0.308044	-0.629604	0.429083	-0.977457	-1.47605	-0.593837	-0.752483	0.54286	0.185588	-1.44302	-1.73502	0.182533	0.585151	-0.27505	-0.36162	-0.374296	0.102543	0.596225
Bcin01g04820.1	-0.626242	-2.42875	0.0786644	-0.56138	0.0591132	-1.85549	-1.79334	0.497605	0.720665	-0.99308	-0.845236	-2.63543	-0.95441	-1.38591	-2.18323	-2.55208	-2.37837	-0.957258	-0.687427	-0.288075	-1.68805	-1.25116	0.023769	0.90205	-1.74381	-0.0309979	-1.09638	-1.14694	-2.32933	-0.77116	-0.0491391	-0.806264	0.166704	-1.32769	-2.11025	-2.09621	-0.132324	-0.193356	-1.91864	-1.43889	-1.19766	-2.2715	-1.78747	-0.802774	-2.08195	-0.450765	0.334884	-0.138676	-3.4842
Bcin01g04860.1	-1.59778	0.199566	-0.620512	-0.755055	-1.91324	-2.26872	-3.13064	-0.949509	-2.47166	-1.59002	-2.96311	-36.9212	-0.85982	-2.81093	-0.608799	-1.25172	-2.37481	-2.85428	-2.78824	-1.09318	-3.60148	-1.33984	-3.39921	0.000265064	-1.29321	-4.28361	-1.58321	-1.07331	-2.29157	-0.563972	-1.02238	-1.86033	-4.35191	-1.34887	-2.39069	-1.95066	0.577227	-1.31554	-2.84143	-4.24381	-3.81771	-2.3535	-1.99253	-2.10416	-2.24332	-1.76288	0.136748	0.246527	-0.887282
Bcin01g04880.1	0.4932	-0.527076	0.274403	0.366574	0.469632	-1.32504	0.120724	-0.203147	1.3942	1.28185	-0.246044	1.2677	-1.15388	-0.337704	-1.62067	0.083054	-1.75562	0.110174	0.322926	-0.284999	0.0478957	-1.51104	-1.60087	-36.3138	1.20994	-2.17603	-1.13021	0.746064	-2.29967	-3.42585	-2.89734	-1.40083	-3.95431	0.0114771	0.978108	0.301907	1.33816	-0.265281	-0.178797	-0.953174	-1.4221	-1.70055	0.0302856	-0.775235	-0.828311	-2.84382	-4.98762	-4.7438	-3.37516
Bcin01g04890.1	1.42408	0.956989	1.38273	1.3819	1.60638	-0.227268	1.56926	2.17025	2.24122	1.68069	0.526159	1.84257	0.99272	0.877407	-0.704978	0.705595	1.13869	0.549492	0.830736	0.617333	0.848938	1.04004	-0.282145	2.34407	1.99827	0.493992	0.0834034	0.76331	-0.0933512	-3.43157	-0.923953	-0.671696	2.43096	0.443514	1.55788	0.739719	1.69823	1.29819	1.07741	-0.332052	0.935023	-1.00495	-0.423482	-0.0483842	-1.06621	-2.23791	-0.994473	-0.943579	-0.62784
Bcin01g04900.1	0.754207	-0.942415	1.19241	1.44066	1.38134	-0.203626	1.56216	2.14958	2.48733	1.74579	0.263304	1.55545	0.254366	0.311499	-0.0750972	0.20509	0.614445	1.05733	1.02992	0.821102	1.22688	1.15209	0.757986	-0.575817	2.40904	0.898529	0.801765	1.74373	-1.00291	-3.42963	-1.03877	0.594647	0.267763	0.163287	1.53049	-0.0207824	1.6633	1.25399	1.57574	-0.66502	0.969139	0.604153	0.671924	0.240839	0.886572	-2.06353	-1.08168	-4.06142	-2.32184
Bcin01g04920.1	-0.898895	-3.26302	-5.11701	-2.3766	-0.533016	-2.57788	-4.07262	-0.392534	-3.46114	-0.500269	-3.96091	-36.8593	-2.27597	-2.32092	-3.34013	0.181192	-1.07518	-3.54601	-0.727881	-0.0577811	-1.12373	-4.28215	-2.26197	-2.41764	-2.24441	-1.84531	-2.6843	-2.12041	-3.33588	-2.14726	-3.92446	-2.46233	0.216625	-3.70075	-1.23109	0.0362004	-1.31077	-1.50025	-3.86047	-1.11799	-3.04372	-0.816716	-5.31472	-0.702917	-3.14771	-0.90059	-6.12469	-1.10537	0.141363
Bcin01g04930.1	2.37558	-0.256303	2.79902	2.72233	3.2606	2.03073	1.83289	1.09834	3.76656	3.15183	3.52668	3.28993	3.41741	1.41682	3.88585	4.26824	2.61336	1.29702	1.31353	2.06075	1.76097	3.96478	0.998392	1.30279	1.66698	0.62484	2.06458	2.67731	0.726875	2.67979	3.33315	0.653113	3.9796	3.22543	2.38756	1.92603	2.08975	2.8876	1.95422	0.466352	2.61619	1.61997	2.81019	2.17652	2.17833	2.79181	3.89755	3.28749	3.93574
Bcin01g04940.1	0.614297	0.694808	1.22876	1.53992	0.681774	-0.739893	0.0181255	-0.149928	0.302389	0.0538287	0.585712	0.0352903	-0.175561	0.178933	0.571937	0.365332	-0.538772	-0.271218	-0.817439	0.569827	0.466877	0.108234	0.569855	1.046	-1.11735	-0.0665578	-0.589639	0.568679	0.442584	-0.0548344	0.469577	-0.614379	1.26863	0.197582	0.214446	0.896634	-0.498726	0.183831	0.440212	-0.245893	-1.97928	-1.16036	0.559588	0.0380278	-1.06474	-0.873697	0.92768	-0.228556	0.403
Bcin01g04950.1	1.53915	0.712192	1.77404	1.11969	1.1842	-0.0846974	1.0878	0.679237	0.459074	0.630799	0.969516	1.45829	1.83489	0.941639	0.0414414	1.29075	1.28597	0.307726	1.37378	1.41637	1.24198	1.75697	1.22072	1.21727	0.899887	1.07035	0.483785	0.841232	1.24162	1.49586	1.62792	0.699702	1.11122	1.1852	1.0408	0.524917	0.997276	1.15599	0.736654	1.61889	0.8834	0.71141	0.899422	1.16848	0.951325	1.40572	1.76017	1.49967	1.74989
Bcin01g04960.1	0.795921	1.42476	0.414819	0.816587	0.708342	-0.161466	0.339676	0.267366	0.471962	0.998233	0.91616	-0.0606021	0.658516	0.720196	-0.899715	0.589396	0.314727	-0.261563	0.458131	0.518402	0.936257	1.37256	0.733454	1.007	0.813015	0.664975	1.11689	0.855368	0.30609	0.875693	0.976465	0.610364	-0.15092	1.15345	-0.0437401	0.842939	0.505384	0.811732	0.443225	0.58385	0.461299	-0.136272	1.02307	1.03546	0.176441	1.13839	0.84669	0.944889	1.23775
Bcin01g04980.1	4.12449	3.74449	3.81583	4.05041	3.8036	2.42592	3.98026	3.76965	3.491	3.30923	4.32707	4.13624	4.10761	4.04104	3.41472	3.9971	3.48677	3.3625	4.12811	3.74475	4.15284	4.11288	3.79873	4.11939	4.09461	3.75461	3.91071	3.84834	3.46171	3.83316	3.51151	4.13353	4.39253	3.83836	4.09629	3.36563	4.16484	4.22085	4.28156	3.8212	4.13283	3.82029	4.22853	4.12015	3.7958	3.92413	3.68789	3.86	3.93136
Bcin01g05010.1	0.5597	-0.459363	0.808994	0.567916	-0.00588062	-0.918214	0.589902	0.48609	0.445391	-0.568105	-0.100633	-0.535602	0.160589	-0.586595	0.281375	-0.413275	-0.173662	-0.0683136	0.996569	1.23317	0.561585	0.492125	0.302215	0.0343403	0.269526	0.936251	-0.248715	0.75183	-0.4683	-0.11364	-0.0464729	0.339521	1.11641	-0.112348	0.181966	-1.20932	0.703269	-0.382307	0.229499	-0.301102	-0.184628	0.381012	0.268789	0.357391	-0.131956	-0.440595	-0.0669216	0.201232	0.0799192
Bcin01g05020.1	0.528154	0.47386	0.129532	0.338826	-1.83435	-1.20582	0.820615	0.770568	-0.990842	-0.24704	-0.024135	-1.59365	-0.742197	-1.77544	-0.548961	-0.973615	-0.434509	0.371405	-0.202231	-0.348821	-0.13775	-2.4371	0.275639	0.0469494	-1.83082	-1.07544	-1.34119	-1.01605	-1.68988	-1.39644	0.24391	-1.03285	-0.972174	-1.22738	-1.48937	0.194476	0.444143	-1.72481	-0.58749	-2.16277	-1.0709	-1.74851	-0.817371	-1.81948	-0.845377	-2.59516	-0.516052	-1.57034	-3.01509
Bcin01g05040.1	0.293854	0.742154	0.910987	0.0591758	-1.63897	-1.33454	-0.160457	1.14275	-0.0932649	-0.150702	-1.60634	-0.00158318	1.00484	-0.125461	-1.62335	0.354415	-0.601507	-0.119155	0.164784	0.446404	-0.664978	-1.9092	0.145054	0.284765	0.132463	-0.29743	-0.415157	-0.101343	-0.355451	0.0630411	-0.693072	-0.429021	1.45608	0.665808	-0.684605	-0.467376	0.345522	-0.252529	-1.77298	-1.55076	0.243256	-0.656549	0.302202	-0.139155	-0.31066	-1.40097	-0.531666	-2.00764	-0.956178
Bcin01g05060.1	2.65868	2.77086	2.89272	2.97972	2.631	0.936523	2.61972	2.95532	2.18437	2.38703	2.77905	2.90804	2.849	2.12925	2.00355	1.98093	2.04076	2.52277	2.7795	2.69038	2.86683	2.57264	2.55545	2.96109	2.41693	3.02869	2.5939	2.93909	2.3891	2.90713	2.92806	2.80096	2.70712	2.82894	2.76603	2.57295	2.96035	3.10134	2.68602	3.04563	2.05672	1.97302	2.66495	2.65802	1.95551	2.85012	3.14122	2.89151	2.65608
Bcin01g05060.2	2.98173	1.86566	2.81519	3.0581	2.56244	1.71284	2.78257	2.72726	2.1506	2.17706	2.71403	2.92879	2.93587	2.43278	2.48314	2.61025	2.39383	2.93534	2.94536	2.41224	2.93535	2.52157	2.50384	2.62474	2.65715	2.91614	2.4044	2.91545	2.61461	2.99688	2.9793	2.82068	2.63767	2.82697	2.6925	2.13627	2.91001	3.10042	2.87001	3.19468	2.34172	2.02632	2.84651	2.69942	2.13404	2.92837	3.01186	2.86622	2.80911
Bcin01g05070.1	0.219577	-0.275904	0.836608	0.366677	0.141706	-0.561098	-0.0209956	0.930758	-0.126027	-0.902703	-0.253256	0.454615	0.866943	0.916363	0.154828	-0.101095	-1.40007	-0.362927	0.737937	0.345665	0.696667	0.824406	-0.129881	0.578114	0.82425	0.557025	0.716118	0.740438	0.162611	0.827918	0.661549	0.456916	1.04457	0.57272	0.949421	-1.11736	0.716829	0.545062	0.374516	0.825373	0.0560068	0.202885	0.351815	0.817474	0.254434	0.256184	0.98158	0.832904	0.981705
Bcin01g05110.1	1.62259	1.9589	2.32554	2.01523	1.45503	0.33246	1.71513	2.01708	1.46271	1.38785	1.40728	1.37506	1.37724	1.25415	1.20488	1.85517	1.27106	1.88741	1.23452	1.84716	1.45648	1.26419	1.30207	1.56755	1.17989	1.61708	1.48779	1.70789	0.533133	1.62574	1.17235	1.34263	2.36281	1.63802	1.40118	-0.143148	2.07525	1.60188	1.37663	1.59954	1.85141	0.606387	1.95514	1.81966	1.01126	0.87562	2.03255	1.85668	1.61377
Bcin01g05120.1	3.85636	3.93954	4.30729	4.44987	3.81864	1.38212	3.96754	4.01405	3.85265	3.92175	3.8607	3.71684	4.25386	2.9064	3.44611	4.04202	3.75653	3.67307	3.72768	3.82192	3.9599	3.7068	3.42921	4.01604	3.63542	3.99869	3.95602	4.09845	2.90336	3.95282	3.59729	3.96696	4.02995	4.10256	4.03224	3.22979	3.88578	4.13003	3.67382	4.01194	3.82099	3.56448	4.22893	4.16928	3.66135	3.44275	4.55192	4.05447	3.86608
Bcin01g05130.1	2.44911	1.84674	2.44251	2.00822	1.91455	1.47291	1.24668	1.77699	1.99567	1.10148	2.37625	2.15388	2.40854	1.91163	2.22429	2.56392	1.73899	1.51912	2.21207	2.18092	2.0291	2.46805	0.932123	1.98492	2.45753	2.11844	2.28227	2.01827	2.22621	2.05464	2.35788	1.9774	2.25357	1.84398	1.58514	1.49507	1.90392	2.3074	2.00142	2.13189	2.03239	1.4295	1.82706	1.9057	1.82343	2.44492	2.59337	2.39705	1.9995
Bcin01g05140.1	-1.36908	-3.53299	-1.33918	-2.45785	-4.12822	-2.82163	-3.9884	-1.85038	-3.62701	-3.40626	-4.07797	-1.24323	-1.9733	-3.46463	-3.27551	-1.54529	-3.51719	-3.68881	-1.69712	-2.60231	-2.7879	-4.3266	-1.32991	-36.3672	-2.76426	-2.11339	-1.74593	-5.85707	-1.52681	-1.66009	-4.04092	-1.12037	-2.01831	-1.50262	-1.14361	-3.13265	-1.58795	-0.920901	-4.01831	-5.25379	-4.14011	-3.4636	-5.09253	-5.13187	-3.38661	-4.31413	-1.65178	-3.92955	-4.56233
Bcin01g05140.2	1.50906	0.0810467	1.61815	1.40292	1.45777	0.0249861	1.21076	1.33626	0.96866	0.782498	1.21589	1.39875	1.13799	-0.425894	1.02002	1.38543	0.73678	1.03086	1.43203	1.79432	1.75354	1.36603	1.2728	1.22291	1.55043	1.33389	1.17681	0.860518	0.817109	1.6904	0.766934	1.34714	1.03758	1.21263	1.51573	1.39099	1.35962	1.81896	0.900215	1.24973	1.27755	0.0156345	1.59567	1.51073	1.52075	1.18254	1.31763	1.42654	1.49733
Bcin01g05150.1	-0.0225555	-1.53419	0.434302	0.056183	0.181636	-0.751053	0.278038	0.0919928	-1.19649	0.875475	0.406331	-0.102535	0.776232	0.50222	-1.28953	1.21888	0.59638	-0.453448	0.382497	-0.735137	-0.282405	0.134322	-0.222996	0.236424	0.568698	0.407398	0.267061	-0.081906	0.346324	0.278354	0.476828	0.624219	0.102513	0.378723	0.452409	-1.17967	0.530833	-0.0221495	-0.144813	0.780584	0.751151	0.376188	0.337029	0.0358101	-0.0466125	-0.777545	0.784283	0.314293	0.774339
Bcin01g05160.1	3.9102	3.5623	4.09173	4.21043	4.18935	2.33348	4.08857	4.38805	4.162	3.63202	3.8657	4.06834	3.80155	3.70445	2.81405	3.83488	3.79249	3.85119	3.83645	3.97925	4.00299	3.82592	4.11195	4.36346	3.93841	4.03286	3.814	4.22201	3.21228	3.79516	3.5873	3.8465	3.98954	3.93426	3.6563	3.63809	4.164	4.06572	3.83261	3.73559	3.8337	3.57339	4.41185	4.20935	3.4301	3.48147	4.02273	3.94414	3.73255
Bcin01g05170.1	0.57585	-0.27735	1.31602	0.810659	1.20501	-0.590802	1.08248	0.984933	-0.972944	1.16415	1.32826	-0.186113	-1.30064	-0.34704	-0.255205	0.139677	-1.28115	0.0440131	0.692048	-0.462177	0.745437	-0.145172	1.19587	0.458915	-2.24889	-0.0655061	0.479637	-0.260194	-0.916528	-0.416968	0.717496	0.351184	1.7502	1.09041	-0.550207	0.151072	-0.41885	0.207746	0.335126	-0.314375	0.754124	-0.366022	1.30549	0.675772	-0.399584	0.426385	1.37409	0.365926	-2.46358
Bcin01g05180.1	-1.1765	-0.457389	-0.387903	-36.8151	-0.429903	-1.76093	-1.01409	-3.84841	-2.54543	-0.616254	-1.27526	-35.2253	-0.263993	-1.67671	-2.38869	-0.545235	-1.01176	-1.50259	-1.12931	-0.420681	-0.631657	-0.348532	-0.887036	-0.78745	-1.11333	-0.548189	-0.30077	-1.45209	-0.482928	0.0468963	-0.641259	0.53483	-0.40606	-3.05949	0.161728	-1.96587	-4.5636	-1.67651	-0.332911	0.012711	-3.22513	-0.749638	-0.878865	-0.535512	-0.326158	-0.970518	-0.737381	-0.690122	0.042342
Bcin01g05190.1	0.861017	0.757209	0.699435	0.100248	0.86675	-0.0961101	0.9486	0.512698	1.11019	0.0575101	0.650038	1.59983	1.69033	1.2462	1.15352	1.27487	1.22401	-0.389768	1.16257	1.11995	0.754362	2.06951	1.02243	0.207954	0.660977	0.544142	1.24449	1.2939	1.13751	1.55021	0.930686	1.52188	0.811493	1.59435	1.40769	1.05487	1.42146	1.54446	1.48456	1.67202	1.29263	1.16519	0.771535	0.323162	0.24977	1.60758	1.52149	1.11511	1.75117
Bcin01g05200.1	0.324905	-0.479477	0.307893	-0.292406	0.103549	0.62204	-0.398846	-0.488858	-0.316021	-0.489828	-0.616161	-0.596103	1.03268	0.109725	-1.34563	-0.545254	-0.826266	-0.123242	0.650342	-0.215111	0.454483	-1.07033	-1.2029	0.71883	0.275364	1.10805	-0.362122	0.120606	0.056847	0.88738	1.05111	-0.269938	0.0592795	0.869481	-0.00354641	0.0238946	0.342885	0.841783	0.235308	0.440768	0.0208073	-0.0751483	0.143989	0.375804	-1.36433	0.542501	0.791625	0.856156	0.996606
Bcin01g05210.1	1.44191	0.926107	2.32426	2.02189	1.86192	1.29229	1.72533	1.79126	1.88268	1.43246	1.79755	1.89685	1.8887	1.55534	-0.300983	1.8796	1.6373	1.4826	2.0896	1.59776	1.98337	1.31973	1.67039	2.14574	1.77717	1.58321	1.79737	1.92132	1.45469	1.83301	1.61898	1.66039	2.36419	2.01388	1.64453	1.49868	2.15879	2.12488	2.04935	1.30057	1.43154	0.245026	1.37759	1.33926	0.102313	1.48248	2.06677	1.56682	1.86834
Bcin01g05220.1	2.11987	2.07003	2.20115	1.87905	1.67637	0.569243	2.05748	1.92797	2.01575	1.98366	1.17122	2.29335	2.489	1.48099	1.0729	2.24147	1.92522	1.14666	2.38235	2.30696	2.16047	2.22538	1.77494	2.3276	1.84629	2.08696	2.54104	2.24863	0.78465	2.08126	2.31669	2.17779	2.45936	1.8924	2.16903	1.35965	1.85269	2.27711	2.46594	2.0489	1.86532	2.04933	2.30522	2.13594	1.18706	1.90068	1.89609	2.18478	2.01907
Bcin01g05230.1	1.52596	1.94899	1.63721	1.16631	1.29172	1.39164	1.38099	1.60635	1.61021	0.481613	1.63207	1.32619	1.6688	1.67255	2.25735	2.00147	0.779151	0.611821	1.85906	1.36449	1.30569	1.87825	0.827497	1.3854	1.44574	1.52199	1.76343	1.77416	1.78664	1.58351	1.9168	1.33147	1.65576	1.55288	2.07761	1.9354	1.89465	1.77414	2.2345	1.80343	1.01895	1.4463	0.952617	1.45105	0.985906	1.88917	2.45086	2.03259	1.6997
Bcin01g05240.1	1.31333	0.223436	1.08063	0.912047	1.56237	-0.0339956	0.11121	0.255621	1.34773	0.221197	1.45537	0.961206	1.66344	1.15443	1.36495	1.33678	1.7613	-0.358895	1.08069	0.981124	1.15857	1.52117	0.375527	0.0266587	0.28868	0.826604	1.53545	1.07547	1.71749	1.09453	0.662179	0.484923	1.26156	-0.479078	1.02537	1.3084	0.982934	1.44362	0.648949	0.733696	1.53442	0.552357	1.21014	0.992835	-0.710677	1.29885	0.740869	1.17215	1.46816
Bcin01g05250.1	1.78705	1.17921	2.01725	1.47565	1.61502	0.441269	2.13706	1.7871	1.93121	1.44682	1.97657	1.94843	2.26924	1.66267	2.10897	1.97676	1.85384	1.40796	2.05612	1.96644	1.76531	1.86056	1.96411	1.679	2.01729	1.46998	2.17325	2.12786	1.30597	1.83363	2.15525	1.77691	2.16803	1.74446	2.14042	1.22222	1.63136	1.87668	2.16667	1.43908	1.44396	1.79842	1.55001	1.82627	1.73528	2.08683	2.42818	1.9647	1.86581
Bcin01g05260.1	3.27939	1.82629	2.67686	3.11377	2.70038	1.06547	3.1499	3.22749	2.80289	2.70692	3.00252	2.71374	3.10315	1.94742	2.38007	2.97621	2.55935	2.61105	3.27091	2.78963	3.114	3.02383	2.74916	3.12773	2.92464	2.87711	3.43601	3.26431	2.2253	2.57227	2.97094	2.97421	3.07148	2.49055	2.73567	2.44405	3.0095	3.01658	2.95977	2.96902	2.7857	2.85631	3.05542	2.67289	2.62203	2.85322	2.56791	2.83914	2.41556
Bcin01g05270.1	1.70624	0.841085	1.25198	1.16216	0.304842	-0.266182	1.12358	0.469617	0.807446	-0.415003	-0.00452794	0.546087	1.38616	0.601551	1.09456	0.907213	-0.0448878	0.0182147	0.293699	0.766599	1.10789	1.3294	0.624627	0.780896	1.1151	0.882655	0.975959	1.21331	0.163368	1.46997	1.16999	0.98763	0.600948	0.877202	1.21545	0.160139	1.26621	1.32675	1.22007	0.930938	0.15862	-0.261312	0.556737	1.0776	1.24016	1.62527	1.89846	1.07268	1.49344
Bcin01g05280.1	-4.60217	-3.29497	-1.28614	-1.41777	-4.07957	-2.782	-2.1489	-2.53943	-0.987543	-3.47496	-1.18195	-36.9145	-39.8201	-3.60627	-3.24492	-0.166894	-3.2503	-0.293791	-1.94781	-1.69796	-4.66041	-2.09211	-4.17561	-1.38622	-4.67128	-5.22317	-0.838136	-0.954644	-3.49534	-3.76962	-4.14735	-1.80366	-5.18535	-2.29614	-4.48784	-3.20562	-2.24876	-37.1749	-1.10909	-1.21399	-4.15502	-3.28625	-1.66778	-4.89516	-1.33684	-3.98752	-0.844471	-2.61394	-3.77096
Bcin01g05290.1	-1.14866	0.601623	-0.171832	-0.16065	-0.839301	-1.34702	-0.624878	0.149958	-1.49028	0.039088	-2.79613	-2.09026	-0.00946114	-2.43896	-2.04961	-0.910827	-0.663152	-0.779934	-0.0566724	-0.785351	0.096103	-0.920817	-0.523025	0.184499	-2.02166	-1.68072	-0.315682	-0.489426	-1.99305	-0.265439	-1.11353	-0.682691	-0.875207	-1.88426	-2.09507	-1.74828	-0.283441	-0.550428	-0.0816808	0.159206	-2.41403	-0.645854	-1.03612	-0.580055	-0.308102	-0.657047	-0.683779	0.573477	-0.494345
Bcin01g05290.2	-1.00341	-2.32534	0.503713	0.315483	-1.18345	-1.55935	-0.511612	-0.14487	-0.97684	0.280635	-1.526	-0.767269	0.307942	-2.3802	-1.92156	-1.29479	-2.22916	-1.07065	0.172438	-0.26902	-0.10833	-1.64393	-0.623387	-0.634631	-1.31407	-2.0777	-0.924648	-1.89073	-1.15732	-0.0904523	-0.865562	-0.343562	-0.2642	0.325915	-3.30108	-0.382397	-1.06688	-35.5695	-1.9652	0.223726	-0.791749	-1.97842	-1.89885	-0.980101	-1.91807	-1.0881	0.0309431	-0.463544	-0.707373
Bcin01g05300.1	-0.279364	0.118613	-1.55871	-0.782229	-1.27901	-2.25647	-1.87306	-1.0929	-0.817031	-0.150493	-0.493155	-1.79218	-1.66092	-2.19207	-2.66483	-1.45239	-1.0291	-0.422229	-1.83456	0.0531152	-1.24242	-0.412336	-0.338859	-1.22619	-1.33798	-1.5769	-2.06485	-0.648546	-1.38677	-3.32918	-3.28478	-2.11501	-0.769789	-0.328713	-1.01799	-2.37051	-0.579984	-1.89238	-1.00071	-4.37247	-1.89479	-2.56692	-1.59524	-4.45544	-2.39031	-0.801403	-1.40633	-0.449721	-1.6865
Bcin01g05310.1	4.16263	3.74208	4.12753	4.05447	4.32837	2.29209	4.05599	3.68729	4.13361	3.78135	3.69977	4.5647	4.58377	3.23704	3.82836	4.44457	3.76232	2.98855	3.99098	4.03545	4.0998	4.24624	4.09477	4.03172	4.15267	3.66561	3.91929	4.03296	3.29146	4.16351	4.35826	4.16382	4.82769	3.75351	4.66426	3.54423	4.65656	4.16354	4.18006	4.4461	3.84505	3.74958	4.29994	3.62089	3.66155	3.84478	4.25194	4.29625	3.88374
Bcin01g05330.1	2.76885	2.81819	3.07325	2.8648	2.42305	1.47213	2.67536	3.2521	2.23729	2.40123	2.72369	2.88067	1.40898	2.102	2.30699	2.29086	2.38734	2.80981	2.79943	2.57002	2.60298	1.64076	2.11602	3.21055	2.19676	2.54713	2.04164	3.03463	0.415621	0.230972	2.50859	2.10028	2.73729	2.29509	2.6799	1.39323	2.56073	2.51702	2.79682	1.47855	2.16823	2.55221	2.19495	1.59428	1.63417	0.63177	1.62016	1.31077	1.48681
Bcin01g05340.1	0.566579	0.106261	-0.0755725	1.13189	0.346465	-0.215889	1.54366	1.30953	1.05445	1.09779	0.776138	0.865506	0.997774	-0.634387	1.15721	1.05857	0.427848	0.220074	0.914893	1.3966	1.27898	0.744655	0.641161	0.851974	1.07002	1.00706	0.520407	1.18739	0.718012	0.125233	0.183547	1.20277	1.03762	0.524808	0.549902	-0.65718	1.37242	1.09952	1.1001	1.11918	0.0700522	1.19962	0.862347	1.40755	0.513726	0.409294	0.071459	0.20661	0.555238
Bcin01g05350.1	1.54278	0.878847	0.808487	2.37815	1.48885	0.70332	2.45969	2.76767	2.43424	1.7714	2.12434	2.29175	1.00253	1.34986	1.5741	1.99095	0.720905	1.97613	1.63257	2.01597	2.28032	1.18855	2.61053	1.94669	1.09262	1.82594	1.67569	2.54244	0.404273	0.759486	2.60702	2.16406	2.50234	1.48655	1.52992	2.16369	2.2275	1.1559	2.13735	1.27485	1.46618	2.21827	1.80971	1.51789	1.5747	0.946386	1.23782	1.1414	1.36279
Bcin01g05360.1	0.587746	0.480113	0.467686	0.551474	0.210668	-0.670525	0.598317	-0.398632	-0.791842	0.438324	-0.976175	0.650343	0.0739104	0.738988	-0.144344	0.773712	0.456002	0.0291924	0.488389	0.188162	-0.0769904	0.627166	-0.204343	0.706889	0.94971	0.490888	0.117683	0.254852	0.632528	-0.126577	0.149715	0.342629	0.755821	0.343019	0.238042	-1.08822	0.61364	-0.932043	0.329858	0.510099	0.349685	0.164682	-0.199584	-0.17282	-0.193195	0.664585	0.17277	0.440037	0.535347
Bcin01g05370.1	0.940689	0.254357	0.645572	1.08916	0.473305	-0.525402	0.873117	0.936337	1.13827	0.985946	0.0906439	0.971145	1.32972	0.305663	-0.910142	1.00044	0.165767	0.267159	0.130607	0.811943	0.861158	0.634596	-0.145616	0.979394	0.800545	0.503751	0.765983	0.776776	-0.720615	1.43639	0.923642	1.26682	1.36641	1.26845	0.872811	-0.0121833	0.794684	0.977277	0.397487	0.361117	0.469338	0.417627	-0.0229226	0.437885	-0.485925	0.459895	0.705743	0.959859	1.29762
Bcin01g05380.1	2.39021	2.17464	2.7698	2.67528	2.79533	1.6185	2.40193	2.31042	2.30296	2.27255	2.49832	2.87181	2.69562	1.93579	1.86134	2.36943	2.9519	1.93824	2.23339	2.65367	2.51377	2.15384	2.15493	2.54041	2.6349	2.47905	2.24409	2.63929	2.17805	2.83538	2.66171	2.74158	2.24282	2.65114	2.72835	2.14115	2.69895	2.60847	2.35557	2.78421	2.22058	2.10373	2.22116	2.57197	2.67771	2.38351	2.42004	2.49604	2.53567
Bcin01g05390.1	3.24699	2.39186	3.00782	3.13415	2.81869	1.80028	2.69564	2.94937	2.93674	2.38005	3.04015	3.24464	3.20902	2.74214	3.05771	3.20637	2.67531	2.4798	3.29545	2.84099	3.28342	3.29342	2.80016	2.80841	3.5013	3.12198	3.01537	3.15143	2.79184	2.99213	2.99552	3.16186	3.0757	3.27009	3.36194	3.12627	3.0976	3.20073	3.12157	3.14588	3.3654	2.94118	3.05029	3.02979	2.73564	3.31123	3.33584	3.07944	3.23381
Bcin01g05400.1	0.0413136	0.106428	0.558869	0.247888	-0.056737	-0.638727	-0.180499	-0.758949	-0.728604	0.296729	0.432817	0.802584	1.33411	0.979295	0.786857	-0.413603	0.900776	-0.595951	0.640013	-0.54038	0.712463	0.949368	0.318868	0.383914	0.685158	0.848991	-1.03304	0.166142	1.06045	0.419343	1.00712	0.385364	-0.0419155	0.329209	0.48729	0.309815	0.0810018	0.953024	-1.80284	0.998773	0.369133	-0.477442	0.120643	0.357792	-0.7	0.411692	1.38824	0.941816	1.21574
Bcin01g05410.1	1.07603	1.26354	1.48545	1.16853	1.42448	-0.0472429	1.46724	1.42579	0.505104	0.603871	0.904319	0.649959	1.34622	0.781707	0.903911	1.23234	1.29315	1.14722	1.11562	0.843676	1.32847	1.25191	0.966032	1.30585	0.883293	1.498	1.14241	1.53876	0.29193	1.07561	0.753938	1.02578	0.665934	1.11388	1.03403	-0.531222	1.09823	1.59076	0.936472	1.15908	1.44893	0.201383	1.48489	1.25667	1.15339	1.24757	1.77378	0.922872	0.996725
Bcin01g05420.1	0.240642	-0.040396	0.831764	-0.568269	-1.22859	-1.2936	-0.610421	-0.218124	-1.88872	0.565103	-2.49002	-0.540918	0.437877	-1.94315	-1.82704	-0.24876	-1.94071	-0.109657	-0.210268	-1.67402	0.223785	-1.30609	0.332587	-0.127487	-1.64758	0.0849352	-0.33697	-1.83349	-1.24472	1.1344	-0.467234	0.53955	0.197292	-1.13127	-0.754036	-0.0444121	-0.407826	-0.79302	-0.0679389	-0.0090101	-2.421	-0.610255	0.02512	-0.734955	-0.139673	-0.807389	0.782637	0.634507	-1.50753
Bcin01g05430.1	2.40407	2.79289	2.85092	2.80788	2.68223	1.02087	2.37514	2.39772	1.8541	2.68613	2.47277	2.98996	3.24663	2.85418	2.22741	2.88649	3.16862	2.04047	2.76839	2.45336	2.84199	3.00541	2.48183	2.36014	2.95144	3.05275	2.57899	3.00961	2.7478	2.89675	2.91999	2.92418	2.43222	3.06316	2.72022	2.39123	2.87118	2.91101	3.04234	3.20543	2.99328	2.84137	2.45851	2.81252	2.52412	2.9995	2.93796	2.98809	3.17112
Bcin01g05440.1	-1.34438	-0.61771	0.28144	-0.0506252	-0.227961	-1.1537	-1.04599	-0.00599312	-2.13745	-1.31579	-1.03683	0.110119	-0.103589	0.580609	-1.82746	0.509994	-1.94676	-0.948567	-0.846985	-0.429479	-1.39456	-1.1255	-2.69915	-0.592545	-2.07778	0.782813	-0.252896	0.258368	-0.306935	-1.08001	-0.0319341	-0.54268	-2.10075	-2.42061	-2.23451	-1.76134	-0.620325	-37.3699	-0.135068	-0.535015	-0.659499	0.469179	-0.380829	-0.188407	-1.0116	-1.11027	-0.6291	0.21603	-0.919727
Bcin01g05450.1	1.58712	1.66807	1.55027	0.737247	1.03026	0.0548662	1.50925	0.518922	1.29003	1.18158	1.30154	1.32134	1.80637	1.51001	1.41331	1.20657	1.30544	0.389788	1.17022	1.37538	0.753915	1.40488	-0.174954	0.0806049	1.5394	1.48344	1.28674	1.36901	2.12244	1.35243	0.871643	1.2758	1.04753	1.08349	1.44605	-0.641342	1.26231	1.13935	-0.0854363	1.83813	1.15898	0.450662	1.1991	0.96178	1.00003	1.72395	2.14753	1.4609	1.12114
Bcin01g05460.1	-0.4481	0.80912	0.982855	0.189989	0.328813	-0.762266	0.92401	0.279536	-0.11193	0.0894949	-0.588994	0.888776	1.26273	-0.14945	-1.19534	1.0579	-0.0959315	0.434201	0.67678	-0.246631	0.361077	0.274765	0.623112	0.499424	0.457208	0.131484	0.944461	0.482229	-1.37117	0.474131	-0.334054	0.337418	0.0601101	0.289127	-0.276323	-1.1556	0.516647	-0.000795042	-1.72035	0.781503	0.702233	-1.34597	-0.136497	0.502074	0.244149	0.368253	0.175035	0.889575	-0.0618601
Bcin01g05480.1	2.06644	1.81059	2.60709	2.03396	1.65741	0.423062	1.46566	1.73542	2.04678	1.88108	1.39564	1.82575	2.6949	1.08162	1.59494	2.0512	1.65326	1.45906	2.00394	1.6681	1.8534	1.90793	1.6679	1.85476	2.16281	1.59618	2.20232	1.73246	0.592726	2.38759	2.28886	1.77058	1.88543	2.03825	1.56729	1.48281	1.63199	1.40449	1.49343	1.91905	1.78307	1.57992	1.55605	1.35485	1.1742	1.63771	1.99875	2.24431	2.12052
Bcin01g05490.1	0.948342	1.44026	1.53182	1.42286	0.881897	0.25625	1.49395	1.6512	1.64543	1.04399	1.4153	1.45448	1.34228	1.61293	1.07739	1.6557	1.00897	0.924192	1.4827	1.36748	2.05087	1.4432	1.50141	1.30175	1.40023	1.29844	1.61654	1.73917	0.550233	1.34814	1.47231	1.64225	1.80714	1.65452	1.92364	-0.321362	0.978802	1.85778	1.5941	1.39048	1.49957	1.51631	1.96679	1.41709	1.04861	1.72189	1.89022	1.5112	1.963
Bcin01g05490.2	1.2652	1.41342	0.750619	1.30573	1.43956	0.349705	1.83155	1.37767	0.560483	0.929237	1.95989	1.76905	1.00972	1.36249	1.4894	1.66842	1.16183	1.07965	1.64026	1.85489	1.75213	1.65736	1.74613	1.32186	1.64289	1.53785	1.51511	2.04737	1.03841	1.52791	1.33056	1.60658	1.42663	1.29155	1.33652	0.987889	1.85217	2.06615	1.75726	1.79626	1.90416	1.35443	1.72273	1.93175	1.37895	1.91675	1.84342	1.76406	1.35362
Bcin01g05510.1	1.53002	1.86422	2.93689	2.97117	1.34848	1.54076	1.7654	2.69275	2.32548	2.61518	2.44191	1.27069	1.29424	0.782213	1.22232	1.6512	1.42998	2.08386	1.68344	1.98784	1.92175	1.1941	2.40274	1.79044	0.480528	2.00957	1.9135	1.70476	0.41519	1.08321	1.4686	1.70718	2.83159	1.73784	1.73446	1.44542	2.08992	1.73475	2.34535	1.84636	1.21858	1.28617	2.05668	1.89355	2.0553	0.697861	1.27648	1.42538	1.16937
Bcin01g05510.2	2.21254	1.74863	2.82458	3.01636	0.769312	0.633641	1.68175	3.0333	2.24843	1.92521	2.19625	1.62751	1.11383	1.06716	1.23426	1.67092	1.3273	1.83283	1.43973	2.05542	2.00834	1.67294	2.06772	2.07221	0.254342	1.99115	2.18317	1.65235	0.705778	1.31139	1.8152	1.51958	2.77065	1.51136	1.88965	0.696584	2.07691	1.92358	1.88593	1.82667	1.40329	0.516731	2.26114	1.85698	1.72909	1.68928	1.43713	1.11977	0.806244
Bcin01g05520.1	1.81194	1.73978	1.75041	1.69985	1.06343	0.498293	1.4531	1.85837	1.88297	1.3751	1.63798	1.11239	1.86157	1.51982	1.67884	1.92445	1.09763	1.06985	2.10317	1.99848	1.2254	2.15934	1.60608	1.32435	1.00882	1.5292	1.5981	1.96988	1.13729	1.94745	1.07654	1.56648	2.07386	0.923265	1.71804	1.60816	1.69137	1.71609	2.11921	1.99142	1.4417	1.89349	1.66486	1.92874	1.75751	1.44714	2.0302	1.76963	2.2575
Bcin01g05530.1	2.57612	2.09372	2.99771	2.91407	2.95014	1.04263	2.55307	2.96987	2.88012	2.51777	3.19547	2.73253	2.45756	2.7821	3.3961	2.36965	2.87401	2.12806	3.44672	2.55759	2.80634	2.60654	2.37951	2.92941	2.7306	2.84386	2.79913	3.21744	2.14139	2.48828	2.47192	2.54733	2.98869	2.99586	2.71466	2.25947	2.49205	3.10864	3.16889	2.685	2.75178	2.88415	2.79502	2.68695	2.03945	2.79754	3.19386	2.65431	2.50353
Bcin01g05540.1	0.395381	0.466387	0.568986	-0.064769	0.283001	-0.830604	-0.420502	-0.525545	0.00626206	-0.390036	0.682331	0.932919	1.19645	0.695405	0.258891	0.407839	-0.0909896	0.0519082	-0.0432047	-0.461695	-0.210048	0.92048	-1.64353	-0.0858272	0.592708	-0.244618	0.203883	-0.280767	0.438261	0.284398	0.599615	0.228438	0.287082	-1.63624	-0.040449	-1.25144	-0.162023	0.584758	0.564187	-0.849298	-1.06107	-0.10989	1.00851	0.539981	-1.38124	0.29168	1.263	0.958509	1.06605
Bcin01g05550.1	3.42032	2.75058	3.43796	3.13112	2.64364	1.11881	2.76795	2.48249	2.77043	2.65762	1.67987	2.67456	4.33641	2.82606	3.02277	2.79823	3.32089	2.57993	2.18532	3.45144	2.73736	4.01768	3.65405	2.55903	3.30195	3.38789	2.95088	3.0514	2.76567	3.61405	3.14393	3.47723	2.55367	3.22961	2.93226	1.86381	3.08645	3.44178	2.48063	4.03363	2.40428	2.7577	2.56899	3.12776	3.02797	3.72836	4.03926	3.66945	3.76488
Bcin01g05560.1	0.186626	0.58511	1.00693	0.902056	1.05251	-0.431556	0.113028	0.925049	0.917677	1.0035	0.390741	0.547653	0.990055	0.665624	0.879632	0.373253	0.273065	-0.0390155	-0.0101332	0.628917	0.520079	0.0362681	0.26109	0.38276	0.956548	0.599469	0.688216	1.12953	0.328853	0.829536	0.754983	0.571078	0.915211	0.442461	0.554041	-0.904191	0.86029	0.785161	0.096109	0.736624	1.32515	-0.318155	0.324281	-0.426605	0.494192	0.784001	0.220253	0.729585	0.428544
Bcin01g05560.2	1.27076	0.947399	1.14607	0.858382	0.811527	-0.0927466	0.586498	0.693634	1.19541	0.482654	0.851739	1.5213	1.4155	1.10857	-0.818083	1.21455	0.379482	0.364815	1.49694	0.184014	1.14979	0.841935	0.351837	1.17739	1.00384	1.45927	0.975999	1.3185	0.990763	0.934024	0.745842	1.00378	1.08716	0.412499	1.08363	0.1251	1.20989	0.317762	0.901209	1.09461	1.08172	0.819752	1.04719	0.985201	1.35114	1.597	1.22727	0.413594	0.234517
Bcin01g05570.1	-0.436369	-1.82631	-3.43703	-0.567085	-0.709971	-1.17538	-1.56641	-0.340343	-1.23002	-0.585481	-0.226277	-0.653982	-0.644531	0.0204514	-1.61033	0.52433	-0.748126	0.234935	0.0207699	-0.70433	-3.11735	-0.316794	-0.210508	-0.38006	-0.409055	-0.454044	0.143233	0.273791	0.470744	-0.404361	-0.635285	0.156915	-1.34717	-1.22464	0.23927	-1.5266	-0.692395	-0.702579	-0.0327846	-1.30844	-0.0511639	-1.71074	0.0279245	-0.960331	-0.736925	-0.675505	-0.198937	0.223713	-0.780543
Bcin01g05580.1	0.998202	1.28266	1.05391	1.48118	1.00569	0.0581784	1.0605	1.40099	1.38623	0.77951	1.20244	1.38265	1.36612	0.880672	0.431651	0.305073	0.534512	0.668914	0.990059	-0.0628536	1.28178	1.78763	0.993826	1.19243	0.812415	0.844468	0.897776	1.41382	0.0289342	1.23589	1.00184	1.34241	0.757494	1.04555	0.712079	-0.560118	1.24665	0.0816815	0.413676	0.817849	1.96642	0.702847	0.899717	1.09662	0.953582	1.66566	1.61247	1.06516	0.676585
Bcin01g05590.1	5.17885	4.76024	5.46177	4.99517	4.82008	2.60809	4.96859	4.82807	3.93899	4.55528	4.69451	5.51895	5.99808	5.20368	5.09475	5.57706	5.13664	4.75681	5.33449	4.92665	5.43243	5.45082	4.90361	4.96218	5.59691	5.37719	5.38389	5.3313	4.90363	5.45187	5.45876	5.51044	4.68373	5.35287	5.33194	4.98498	5.40941	5.49245	5.06684	5.52483	5.19255	4.93634	4.7055	5.07482	4.88198	5.43159	5.71482	5.44941	5.46063
Bcin01g05600.1	0.0774036	-0.459506	-0.797963	-1.97088	-0.31743	-1.72461	-2.66832	0.537778	-2.24908	-0.785784	-2.94161	-0.455885	-0.0733456	-0.541478	-0.33502	-0.036728	-0.815157	-2.49719	-0.468749	-1.65521	-2.03838	-2.098	-1.70951	-0.114757	0.0908365	-1.21858	-1.04361	-1.85906	-1.22431	-0.567238	-0.753214	-1.71863	0.24216	-2.84414	-0.956913	-1.9508	0.023662	-1.63417	0.194823	-0.38192	-1.74285	-2.12412	-0.113195	-0.0139194	-0.317321	0.220835	-0.700371	-0.152509	-0.172075
Bcin01g05610.1	0.769059	0.421645	1.03239	1.19514	1.26247	-0.0376507	0.878131	1.34895	1.02794	0.453598	0.804589	1.00957	1.18906	0.948193	0.460657	1.08036	1.01475	0.711411	1.02528	1.23203	1.35027	0.658289	0.273988	1.13704	1.02958	1.09562	1.07317	1.18247	0.652233	0.983814	1.55527	0.935	0.817252	0.597433	0.403737	-0.602387	0.864053	0.483695	0.69886	0.652948	0.615177	0.69297	0.991182	0.847125	-0.0298242	0.347908	0.659237	1.18014	0.65201
Bcin01g05620.1	-0.89502	-0.694456	-0.135119	-0.180496	-2.95712	-1.47771	-0.173619	0.437737	-0.418302	-0.263141	-3.03034	-0.0642834	-2.81954	-1.46687	-2.45737	-1.23451	-2.50651	0.0515934	0.00426823	-4.2159	0.0427465	-0.28621	-0.628182	-1.93738	-2.1054	0.324952	0.0424728	-4.76911	-2.23265	0.463545	-3.01434	-0.564729	0.142357	-2.83981	-1.82467	-0.442737	-0.43474	-0.509095	0.660471	-0.584156	-3.08535	-2.37262	-4.34438	-1.81829	-2.26009	-0.958711	-1.52931	-0.586091	-1.59141
Bcin01g05630.1	0.836086	0.232081	1.2633	1.54904	-1.25872	-0.0808745	1.11968	1.34154	0.961652	0.835715	1.23999	0.917935	1.63852	-0.356181	-0.0405663	0.934662	0.586842	1.24523	2.00672	1.05035	1.91138	1.4444	0.967556	1.12645	1.54115	1.34378	1.9571	-1.5336	0.710294	0.229386	0.860315	1.01876	1.81053	-0.416736	1.62758	-0.632829	1.10528	0.0618577	0.059004	0.0691164	-0.561913	1.12724	-3.01768	0.76753	-0.692139	-1.41411	0.290819	0.219119	0.10499
Bcin01g05640.1	-1.46979	-0.66247	-0.268522	-1.6861	-0.729934	-2.48476	-2.41638	-0.348425	-3.15938	-3.0151	-3.64217	-1.28447	-1.65722	-3.11049	-2.77313	-0.669546	-3.07058	-3.09852	-1.9582	-1.29649	-1.70661	-3.68031	-0.757119	-0.849833	-2.84644	-2.32736	-0.832044	-0.845199	-2.84645	-0.923153	-3.61189	-3.74663	-4.85019	-3.59921	-4.00712	-2.67014	-1.7764	-1.74315	-1.92936	-0.685866	-0.977508	-0.825667	-4.66439	-4.95532	-2.64469	-0.40828	-5.54087	-1.95649	-0.42537
Bcin01g05650.1	1.89359	0.771405	1.76877	2.18687	2.11411	0.421947	1.31432	1.46714	1.61029	1.48651	1.71321	1.84057	1.868	2.19779	1.57605	1.75375	1.03668	1.10302	1.68807	1.45781	1.85575	1.72873	1.80014	1.7694	1.91331	1.87659	1.98548	1.87995	2.22454	1.56093	1.86513	1.64721	1.78885	2.00161	2.01567	1.47163	1.43763	1.95861	1.88915	1.76543	1.71394	1.05731	1.49145	1.57024	0.99444	2.07065	2.23055	2.10701	1.99041
Bcin01g05660.1	0.405788	-1.64338	0.337304	0.108373	-0.946984	-0.920481	-1.137	-0.800784	-0.498091	-1.50408	-0.841255	0.08269	0.0865472	0.20398	-0.439563	0.279559	0.571778	-1.88595	-0.945042	-0.504528	-0.908496	1.21907	-1.7708	-2.20387	-0.467272	0.0739375	-0.080536	0.427326	0.492011	-0.719924	-0.126002	-0.00156053	0.53305	-0.902968	0.562069	0.0730682	-0.603553	-0.874165	-0.636227	-0.385589	-2.66462	-0.567746	-0.949041	-0.206571	-0.70592	1.02412	0.156488	0.212627	0.259984
Bcin01g05670.1	0.818944	1.46456	1.39839	1.58229	1.00514	-0.0498107	1.45359	0.969984	0.527535	0.865275	1.42474	1.33201	1.3785	0.807456	0.739935	1.14779	0.37095	0.346884	1.03216	1.19368	1.37136	0.970083	0.242996	1.03569	0.904078	0.861536	1.19453	1.34667	0.887174	1.55784	0.935093	0.709841	1.08031	1.2764	1.19585	-0.529559	0.917335	0.806619	1.42015	1.57985	0.689855	1.36107	1.41053	1.03055	1.27267	1.25069	1.41403	1.49912	1.39222
Bcin01g05680.1	1.72284	1.09579	0.548177	0.940435	0.65995	-0.559177	1.47967	2.05588	1.4405	1.65788	1.94107	1.28782	0.250814	-0.53069	-0.878602	-0.443235	1.72733	1.56444	2.23195	1.77415	1.32989	-0.602271	1.20834	1.29143	-0.90179	1.74767	1.83292	1.02058	-1.19312	-0.49105	1.76748	0.122396	0.834378	0.785778	1.78278	0.16252	1.27875	0.555457	2.38129	-0.986879	0.975979	0.720962	1.13129	-1.0895	0.16263	-0.241249	1.19697	-0.819657	0.148589
Bcin01g05710.1	2.35398	0.97379	1.65812	2.24912	1.43269	0.900513	2.65577	2.0988	2.51636	2.08484	2.04782	2.58236	3.43924	2.14916	2.07685	2.82126	1.79041	1.52935	2.59007	2.31858	2.61684	2.71413	2.29249	2.00933	1.99212	2.39445	2.40356	1.5884	2.78031	2.73567	2.00547	3.37874	2.52135	2.45612	3.09467	1.21569	2.85789	2.75564	2.91366	3.35366	1.74157	2.22188	1.60768	2.98396	1.80203	2.40156	3.06434	2.56691	2.71027
Bcin01g05720.1	2.50819	1.80507	2.09415	2.11001	2.33881	1.01697	2.39509	2.14137	1.69385	1.56192	2.2567	2.76044	4.00374	2.14163	2.05556	2.33542	1.75639	2.01183	2.28314	2.55156	2.53104	2.41724	1.88574	2.07683	2.21637	2.19271	2.04098	1.32212	2.41808	2.57331	3.12279	3.29092	3.1072	1.92376	3.09067	0.660194	2.70263	2.75892	3.24152	3.38334	1.53018	1.97564	1.86619	2.66534	2.01581	2.20659	3.38157	2.65779	2.54828
Bcin01g05730.1	1.96932	2.01384	2.05495	1.99417	0.839662	0.390557	1.59102	2.10518	1.57487	1.30742	1.57401	1.92356	3.04344	0.469794	1.04316	1.99672	1.13013	1.55356	2.43087	1.83375	1.81006	1.63141	1.92458	1.66379	1.05564	2.02913	1.79327	0.794714	1.39731	2.0549	2.13603	2.17416	2.19463	1.79386	2.18284	1.1608	1.896	1.38776	1.35716	2.09306	1.22247	0.618227	1.70935	1.46396	1.88084	1.87034	1.79846	2.03697	1.7141
Bcin01g05740.1	-0.249515	-1.52652	-0.172897	-0.980429	-1.05793	-0.860027	0.371241	-0.719926	0.441517	-1.09389	0.724289	0.370707	1.31545	-0.71309	-0.361867	0.639329	-0.224464	-0.815381	-1.05924	-0.254363	-0.268138	0.247768	0.211888	-1.76253	-1.37083	0.00618866	0.101291	-0.76835	0.266367	0.428226	0.219634	0.813178	-0.752866	0.529911	1.20673	-1.23863	0.978558	0.969144	0.158927	1.21602	-0.576285	0.324391	-0.466711	-0.210022	0.31826	-0.652188	0.830929	0.572427	0.899354
Bcin01g05750.1	0.573404	1.02182	0.825604	0.607593	-0.598108	-0.153325	0.222441	0.525894	-0.814615	1.24024	0.434123	0.651293	2.55649	-0.00933736	0.510712	0.837659	1.09236	0.13085	0.444142	-0.0496315	0.637791	1.00453	0.458549	0.0725894	-0.661595	1.13047	0.982575	0.770742	0.606713	1.77975	1.37273	1.94755	1.19607	0.794174	1.01008	0.17349	1.32572	0.499534	1.07994	1.67845	-0.23882	1.09459	0.34296	1.39752	-0.181322	1.09576	1.35836	1.59349	1.65176
Bcin01g05760.1	0.995619	1.11752	2.09403	1.51513	0.328219	0.16691	1.59919	1.9708	1.44727	2.36245	1.1304	1.63538	0.512336	0.96409	-0.0752562	1.2594	1.37097	1.76954	1.90719	1.28397	1.54664	1.05722	2.4488	1.53121	0.294831	1.40587	2.50456	0.795475	-0.428569	0.766813	1.1224	1.86917	2.47901	1.37728	1.6526	0.866236	1.53555	1.62205	1.77689	1.74704	1.88104	1.45591	2.1511	1.00606	0.8943	1.19599	1.51869	1.66439	0.454094
Bcin01g05770.1	-1.82297	1.16863	-0.0136416	-3.4812	-0.063277	0.347661	-0.289871	-0.00053292	0.662647	-0.122634	1.1613	0.670615	1.64498	-0.488205	0.621834	1.23859	0.48149	-0.0954621	-0.411143	2.081	-0.526982	2.15761	0.472486	-0.270387	-2.19769	0.0452588	-0.457328	1.37646	1.64638	2.69605	2.37349	1.16204	-2.66278	2.49437	0.177965	0.610433	-0.542316	-1.63031	0.323327	0.624955	-1.61135	-0.0394925	-0.651248	-0.671218	1.10019	3.65841	2.53365	2.13393	3.71219
Bcin01g05780.1	3.03223	2.36655	3.46336	3.21765	3.0914	1.80468	3.08797	2.71463	3.3959	2.30178	3.05905	3.39553	3.36574	2.5305	2.70542	3.7309	2.69985	2.60496	2.40592	2.91735	3.05826	3.20638	2.5348	2.93035	2.93033	2.49761	2.89987	2.97901	2.43239	3.12606	2.95281	3.04708	3.45639	2.92626	3.14911	2.64104	3.22789	3.25643	2.9086	2.92751	2.96979	2.49757	3.16322	3.13246	2.56743	2.98281	3.45595	3.24668	3.00927
Bcin01g05790.1	0.58985	2.85963	-0.0187998	1.23724	2.24572	1.84175	2.35773	-0.124004	3.18857	2.71973	1.44723	0.924361	1.59555	0.983384	0.454885	2.34516	0.953706	0.67417	-0.195563	0.771766	-0.266126	1.5353	2.34585	2.60472	0.315204	0.853498	0.208436	2.77603	0.914368	2.61972	2.73971	1.59745	3.63979	2.91553	0.58242	0.394667	1.52498	-0.0255095	1.18496	1.87919	0.39712	1.08083	2.93824	3.45996	3.0767	0.498099	0.222919	1.67379	2.46002
Bcin01g05800.1	-0.312655	0.107941	0.413364	0.527688	-0.112115	-1.65764	-0.235631	-1.69757	-0.271527	-0.934854	-2.92633	0.078116	-1.18397	-2.32006	-0.710398	-0.0823938	-0.132385	-0.356556	-1.03551	-4.28249	-1.03194	0.25914	0.411751	0.448072	-0.945404	-1.91331	-0.721897	-0.913704	-1.25788	0.144785	-2.91232	-1.18649	0.347633	-1.32059	0.273287	-1.94805	-0.852467	-1.97629	-0.248384	-0.309844	-1.35648	-2.16021	0.741088	-1.03865	-2.01332	-1.35705	-0.853983	0.298909	-0.550467
Bcin01g05810.1	-0.0342239	-1.02558	1.13451	-2.78313	-2.85441	-2.02319	-1.03333	-0.301195	-1.1804	-0.726359	-1.38536	-0.825138	-1.11353	-2.07319	-2.23216	-2.86562	-2.46975	-0.26883	0.253784	-0.860869	-1.4951	-0.453155	-1.60694	0.264935	-1.25216	-0.427918	-0.0400637	-4.50958	-2.56893	-2.35957	-2.78591	-0.23171	0.923598	-0.373998	-0.703154	0.00290861	0.301593	-0.598254	-0.563811	-0.53635	0.0860943	-2.34347	-0.708397	-1.38337	0.313031	-1.77114	-4.72327	-1.6616	-1.43393
Bcin01g05830.1	0.494378	-0.492308	0.37788	0.625573	0.652993	0.549878	0.844285	0.358406	0.218379	-0.301257	0.302105	-0.334502	0.173178	-1.02337	-1.22871	-1.8269	-1.32842	0.295651	-0.262633	0.49782	-0.649451	0.707956	0.435186	0.965044	-2.77244	0.512377	-0.362708	0.830939	-0.0944865	0.737821	1.14476	0.0261586	-1.5931	-0.572412	0.360374	-1.04773	0.139935	-0.292528	-0.294259	0.551674	0.910381	-1.30135	0.511592	0.368252	0.481649	0.820158	-0.747608	0.336549	1.01695
Bcin01g05840.1	-3.73513	-2.98388	-1.11125	-2.80694	-1.34376	-2.14273	-0.502676	-2.7463	-3.09277	-1.13368	-3.5602	-1.307	-1.16718	-2.85083	-1.05433	-1.59875	-3.05306	-3.19279	-3.12465	-0.652847	-1.33252	-3.7717	-1.84958	-0.464659	-4.41313	-2.16299	-3.58248	-1.14447	-2.78256	-0.678762	-0.922312	-1.02658	-4.80302	-2.33095	-1.91542	-2.69223	-2.73236	-2.52494	-1.33416	-4.59761	-1.28431	-1.00233	-2.19428	-0.472776	-2.68589	-0.846913	-0.551788	-1.8018	-0.535946
Bcin01g05850.1	-1.03608	-0.626856	0.0674889	-0.0361697	0.675748	-1.04528	-0.614647	-0.0333737	-0.335427	-1.26077	-0.185516	0.33598	-0.149309	-1.86582	-1.67521	-0.370576	-1.87806	0.0945624	1.44831	0.332265	-0.200131	-0.42847	-0.238145	-0.432318	-0.6332	-0.783768	-1.04722	-0.72988	-1.65624	-0.0104222	-2.36882	-0.302952	-3.73897	0.0186197	-0.16607	-1.37263	-0.189039	-0.64918	-1.24969	-0.674075	-2.24388	-0.573406	-0.0886769	0.282157	-1.48878	0.197451	-0.56477	-0.180815	0.105868
Bcin01g05860.1	-4.91877	-1.25647	-5.96847	-36.711	-4.42821	-4.7436	-3.88766	-5.48227	-3.58644	-3.95573	-4.57881	-37.0021	-37.753	-4.14666	-4.05457	-3.05667	-3.88437	-4.60538	-3.01184	-6.08138	-4.96772	-4.88247	-0.598608	-1.62989	-5.47324	-5.50583	-4.58653	-5.75126	-4.16316	-5.83748	-4.5377	-3.5822	-5.74129	-4.52758	-2.1717	-3.41532	2.11271	-36.5577	-0.144413	-0.910678	-6.05407	-4.0102	-5.96927	-1.99183	-3.62741	-4.89803	-6.11344	-6.49895	-5.06467
Bcin01g05880.1	-1.19773	-3.00384	-1.01683	-0.913131	-3.13771	-2.30437	-3.31614	-2.35947	0.120433	-2.61362	-0.697145	-2.53995	-38.1776	-2.85459	-2.72357	1.92402	-0.136259	-0.132604	-3.12937	-4.51573	-4.09255	-1.73676	-0.954295	-2.6356	-4.17185	-2.46615	-1.20784	-4.60739	-2.54832	-4.61612	-3.09878	-2.25117	-4.6939	-3.21824	-1.29592	-2.23709	-2.36352	-36.8551	-1.52244	-3.15882	-3.82291	-2.55034	-4.88627	-4.56565	-2.33965	-3.81032	-5.09797	-5.48072	-3.5961
Bcin01g05890.1	3.18845	2.58204	2.87271	2.97529	2.23718	1.74996	1.89181	3.24676	2.75152	2.74538	1.83522	2.33238	4.08936	1.91311	1.83007	3.16404	2.34985	2.50821	2.38322	3.00621	2.46762	3.24397	3.31743	2.92568	2.16462	2.80825	2.77739	2.97789	3.4068	4.2882	2.97427	3.41014	3.04577	3.69583	2.46189	1.91752	3.66898	2.15295	2.92991	3.56121	2.38941	2.20668	3.18642	3.0393	3.30451	2.99209	3.40465	3.87935	3.44218
Bcin01g05900.1	9.1426	10.3979	9.98343	9.1412	9.77088	12.5844	10.3524	10.0508	10.2022	10.1529	10.3756	9.45651	9.22868	11.7557	10.8233	10.2418	10.5825	10.1007	10.3587	9.33645	9.33592	10.4127	9.19693	9.65728	9.71824	9.00968	10.2548	10.21	11.2581	9.37175	10.7183	8.95987	9.81074	8.92953	9.71578	9.31756	9.5014	8.92201	10.3251	10.1956	10.1079	10.2257	9.51876	9.84078	10.7109	9.9592	9.69109	9.09621	9.98422
Bcin01g05920.1	1.64875	0.884636	1.8095	2.13965	0.979229	0.170951	1.86269	1.71658	1.48566	1.47583	1.41058	1.60754	1.57794	0.780145	0.58486	1.51221	1.41437	1.23704	1.49316	1.3722	1.53667	1.54248	1.39406	1.48994	1.42489	1.26961	1.22217	1.67297	-0.10374	1.75281	0.991459	1.48573	1.47719	0.589039	1.44611	1.16273	1.72012	1.78227	1.36707	1.53504	0.971257	1.82084	1.45213	1.3665	1.18669	1.09403	1.73296	1.41918	1.36424
Bcin01g05930.1	-0.109893	-0.604158	0.488572	0.430402	-1.10884	-1.13248	-0.0993735	0.459899	-0.0868569	-1.17454	-0.60779	-0.894872	-0.0896311	-1.29739	-1.47723	0.960575	0.727207	0.366925	0.716056	-0.219191	-0.281355	-0.62093	0.690863	0.505191	-0.172368	-0.911957	-1.23879	-0.710899	-1.56424	-0.312859	0.0987948	-0.700401	0.403865	1.02693	-2.1187	-1.33297	-0.293879	0.41002	0.562616	-0.0763364	-0.828229	0.319768	-0.1871	-0.578179	1.00133	-0.215034	0.184038	0.0621844	-0.683213
Bcin01g05940.1	1.21565	0.579929	0.037022	1.15153	0.0983407	-0.667899	-0.529317	0.789958	-0.655086	-0.637779	0.679652	0.0510681	-0.178222	-0.561542	-0.373081	0.763018	-1.29016	0.494978	-0.4835	0.359884	0.314879	0.183155	-0.297716	0.39051	0.42851	-0.250269	-0.259829	0.0980149	-0.150931	-0.117845	-0.351521	0.11143	0.715449	0.514125	0.721062	0.109683	1.07647	0.54962	-0.0912234	0.854888	0.284797	-1.29498	0.165546	-1.7205	0.325641	0.880075	-0.351315	0.766754	-0.258895
Bcin01g05950.1	1.36113	1.31682	1.59421	1.5354	0.865363	-0.111623	1.19916	1.61804	1.28448	1.41974	1.09435	0.415518	1.34906	0.247075	1.19697	1.25418	0.559822	1.31235	1.23701	1.06258	1.4118	1.32405	0.927671	1.15565	1.06984	1.14886	0.959173	1.3682	0.0864212	1.68194	1.2658	0.745753	1.37982	1.32219	0.657366	0.312352	1.01291	0.796463	1.06682	1.1582	1.06933	0.362263	1.45781	0.83006	0.604929	1.30627	0.776993	1.6517	0.896737
Bcin01g05960.1	1.56392	1.07756	0.983501	0.360464	0.296725	-0.414645	-0.129437	0.911753	0.624938	0.362538	-0.70038	0.309711	1.67049	-0.878175	-0.113183	-0.291816	-0.0580228	0.389904	0.312626	0.670674	0.338286	1.07009	1.27218	0.896302	-0.71129	1.06852	0.0925039	0.215825	0.00399718	1.94644	0.260014	0.49911	-0.0741669	1.65536	0.769037	-0.648128	0.835567	0.322724	1.52418	1.40068	-0.628888	0.205624	1.19757	0.943999	0.54671	1.47881	1.19689	1.72291	1.79904
Bcin01g05970.1	1.91364	2.11466	1.76152	1.08576	1.54681	0.277949	1.75913	1.02376	1.22332	1.17914	1.0517	1.3042	2.74744	1.82614	0.945344	1.81723	1.26392	-0.137607	1.71579	1.77593	1.5786	1.84297	2.25914	1.33389	0.870886	1.71866	1.32992	1.94296	1.21646	3.06591	1.9831	1.98903	0.601569	1.39949	1.60216	1.49183	2.14852	1.4222	1.92062	2.39467	1.32008	1.99285	2.01494	1.4593	1.93892	2.52446	2.41076	3.06283	1.99187
Bcin01g05980.1	1.46157	1.57347	1.91162	1.63007	0.295602	-0.535209	0.733942	1.41604	0.91077	1.02659	0.260004	-0.280231	1.70377	0.288333	0.227072	1.24626	0.320478	0.42266	-0.335385	1.01452	0.324666	1.04488	1.08592	1.07752	-0.613171	0.912906	0.609373	0.190272	0.49714	1.31244	0.386145	1.32265	0.564344	0.111229	0.269929	-0.768249	0.864466	0.496362	0.999938	1.22784	0.332456	0.723535	1.2433	0.584509	0.356708	0.238485	1.39713	0.979476	1.05631
Bcin01g05990.1	-0.563109	-2.08002	-0.702454	-2.03889	-1.26916	-1.66416	-3.10616	-3.79939	-1.71721	-1.38468	-0.292786	-0.571359	-1.50375	-0.317678	-0.558085	-0.236634	-0.762028	-1.68609	0.512843	-0.564904	-0.0170577	-0.835584	-3.18663	-2.7704	0.339154	-0.575212	-1.2438	-1.11175	-0.75264	-1.02895	-3.01471	-0.196564	-0.37857	-0.948147	-1.89559	-2.00815	-1.21023	-1.00501	0.235999	-1.16884	0.0682267	0.246803	-1.80756	-0.683273	-1.02765	-3.14003	-0.644288	-1.4918	-1.25049
Bcin01g06000.1	0.676651	0.0924381	0.0602977	0.199688	-0.181447	-0.692652	0.516368	0.701017	0.598136	-0.0100398	0.673589	0.468281	0.699488	-0.740363	-1.19403	1.21744	0.108801	0.269547	-0.0074683	0.171542	0.301935	0.114849	0.0196341	0.939857	0.417312	0.0496667	0.262796	0.658245	-0.447993	0.417453	-0.110843	0.0518223	0.867169	0.452692	0.179873	-1.18478	0.103475	0.668942	0.790939	0.640147	-0.422762	0.792994	0.260088	0.530898	0.0496021	0.527945	-0.32331	0.581785	0.784637
Bcin01g06010.1	2.0025	1.79746	2.51304	1.94352	3.21007	0.693373	1.50663	2.18524	1.77787	1.52964	1.32891	1.37666	2.93824	1.23529	1.07754	1.95316	1.75839	1.68494	2.28595	1.58576	2.04114	1.86537	2.27188	1.85566	0.901925	1.96485	1.52751	1.41908	2.17228	2.34283	2.35969	2.52282	2.75304	1.61518	2.29568	1.31518	2.11739	1.7218	1.74657	2.49795	1.84794	1.76407	1.86428	2.15891	2.03791	1.43352	1.30389	2.04039	1.61392
Bcin01g06020.1	1.99266	1.71022	1.82271	2.20506	1.11009	0.227239	1.74211	2.10791	2.18726	1.66493	1.00562	1.72922	1.47112	1.31748	0.145429	1.80423	1.2833	1.68398	1.60999	1.98769	1.59919	0.983275	2.29627	1.98401	0.897681	2.01239	1.74095	1.96895	1.48127	1.80596	0.928905	1.93566	2.49322	1.46906	1.73737	0.690384	2.02472	1.75593	1.55235	1.75532	1.57653	1.16813	1.70208	1.80571	1.37723	1.3434	1.34741	1.51549	0.62891
Bcin01g06030.1	0.720846	0.667616	0.660371	1.58293	0.665072	-0.397172	1.44056	0.240196	0.725929	1.27598	0.423147	0.914942	1.08846	0.185677	0.976555	0.646149	0.384379	0.622651	0.484451	0.320845	1.1481	0.843891	1.16275	1.24248	0.628445	0.820396	-0.560304	0.430011	0.895759	1.04048	0.361058	1.22027	0.880928	1.23829	0.593874	-0.0171667	0.881325	1.11356	-0.661589	1.23061	0.851665	-0.973074	0.414235	0.825812	0.208955	0.887569	0.485409	1.44272	1.29492
Bcin01g06040.1	1.05686	0.749666	0.551902	2.01584	1.54764	0.267923	1.44408	0.83316	1.14497	1.38276	0.681971	0.686984	1.18581	0.90404	-0.548493	2.36057	0.725506	1.41143	0.887444	0.665055	0.0436561	1.03224	1.91723	1.7671	0.90312	0.172008	0.920482	2.12363	1.52752	1.07294	0.360607	0.090333	1.29168	-0.315914	-0.196994	0.758758	0.639934	0.948087	0.592512	1.96259	0.597271	0.241791	1.68625	2.29036	1.96271	0.265152	1.035	1.22429	1.21887
Bcin01g06050.1	-0.866401	-0.430747	-2.1193	-2.56178	-0.934884	-2.7535	-0.356439	-0.964398	-1.69778	-0.909526	-1.78076	-1.81437	-0.837806	-2.07226	-3.37255	-1.15478	-3.3159	-1.02182	-1.90899	-5.24212	-4.97667	-0.370634	-4.43304	-0.747833	-4.79833	-4.95373	-1.93177	-1.70441	-3.31209	-0.743115	-4.12597	-3.48492	-2.08654	-3.80237	-0.197351	-3.21781	-0.590374	-2.19448	-4.29132	0.0323617	-4.03141	-3.39006	-0.636186	-0.849996	-3.35404	-4.51308	-5.82299	-2.39433	-0.765802
Bcin01g06060.1	-0.5591	-0.0338676	-0.223256	-1.13864	0.340419	0.626433	-1.76647	-0.563206	0.31109	-1.23391	-0.0612126	-0.116244	0.379245	-0.90702	-1.32425	0.0572029	0.394906	-0.717154	-0.446395	-1.3183	-0.886655	0.872375	-1.75661	-0.999226	-0.478615	1.20541	-0.883163	0.273111	0.700821	0.285638	0.734654	0.493503	-1.52911	0.379412	-1.66647	0.232786	-1.46963	-1.46149	0.279388	0.755833	-0.79421	-1.24068	-1.25937	0.668223	-1.12519	-0.165643	1.81223	1.14061	2.14492
Bcin01g06070.1	3.15133	2.7904	3.35316	3.02481	3.14473	2.17994	2.73898	2.9969	3.22308	3.00836	2.83699	3.09705	3.52991	2.49128	2.57693	3.00677	3.05798	2.15185	2.73855	2.70348	2.7144	2.74961	2.69528	3.05734	2.77957	2.88167	2.9293	2.87655	2.28358	3.19231	2.96832	2.93418	3.46279	2.90369	2.87824	2.97473	3.23217	2.8927	2.82771	2.97641	3.28332	2.50444	2.98816	2.71599	2.59538	3.10935	3.18045	3.11668	2.92945
Bcin01g06080.1	2.34594	1.84056	2.26086	2.67116	1.94292	0.677672	2.77556	2.50393	1.99608	2.05745	1.61835	2.52105	2.33118	1.48393	1.77874	2.23911	1.67874	2.09393	1.85472	2.44592	2.07698	2.06104	2.22785	2.37478	1.88546	2.37369	2.09149	2.37951	2.1783	2.45568	1.96864	2.35579	2.27107	1.3019	2.05604	1.55606	2.41253	2.19574	2.42376	2.34149	1.81525	1.69851	2.15514	2.28714	2.2909	2.20378	2.29672	2.39727	2.37657
Bcin01g06090.1	0.86706	0.813755	0.716204	0.197478	0.454257	0.646689	0.670317	0.252229	-0.751241	1.33733	0.0468688	0.408468	1.29915	-0.362911	0.216742	0.303192	-1.41545	0.263577	0.456646	-0.00287778	-1.21625	-0.239903	-0.177426	0.732111	-1.20963	-0.304073	0.274441	-0.112266	-0.93421	0.525341	0.333112	0.632499	0.537305	0.694238	0.727855	0.333316	-0.466261	0.484103	-0.276288	0.770891	-0.217094	-0.540254	0.535084	0.190952	0.775568	0.391944	0.160631	0.536931	0.312864
Bcin01g06100.1	2.25884	3.12584	2.6187	2.05987	2.47286	2.75507	2.51361	2.28913	3.24821	2.64723	3.06627	1.86589	2.78509	2.40477	1.37824	2.11832	1.64081	1.20782	1.44412	1.80939	1.76525	2.15935	2.66736	2.63193	1.63184	2.02029	1.35373	2.91361	2.52127	3.40654	2.25588	2.06651	3.19373	1.72456	0.975292	1.82388	2.07591	1.66208	2.20416	1.81375	1.49955	1.51712	1.6863	2.16663	2.49567	2.01386	1.81168	2.62389	2.08611
Bcin01g06110.1	-0.380354	0.55865	0.613141	1.08532	0.390159	-0.977805	0.592904	0.704823	-0.215841	-0.696052	0.223943	-0.597935	0.355213	-0.722111	0.0812216	-0.301213	-0.0404439	0.76843	-0.669347	0.0702502	-0.578922	-0.693901	0.215104	1.19112	-0.535509	0.682182	0.127024	0.80283	0.48558	-0.078085	-0.924671	-0.255106	1.1724	0.740012	-0.0352044	0.771891	0.61614	-0.0175316	-0.311896	0.381979	-0.12537	-1.39715	0.23159	-0.403234	0.228694	-0.0672537	0.476555	-0.0543289	0.414463
Bcin01g06120.1	1.93095	1.58793	1.80832	1.85763	1.90559	0.418069	1.36053	2.06127	1.65027	1.7398	1.62867	1.71544	2.07876	1.27363	1.24749	1.86465	1.33971	1.31263	1.48833	1.88354	1.70066	1.33195	1.51921	2.04492	1.80279	1.29366	1.81071	1.88219	1.42469	2.13396	1.6097	1.81023	1.95113	1.27119	2.18724	1.51458	1.9895	1.80154	1.88508	1.78288	1.95582	1.797	1.52915	1.93049	1.52863	1.93678	1.89026	2.09003	1.83531
Bcin01g06130.1	-0.829263	-0.302009	-0.297548	-1.20909	-0.370921	-1.3359	-1.40378	0.0352588	-1.67697	-1.35444	-0.936404	-1.05733	-0.548691	-1.47793	-2.11251	0.0181362	-0.787254	-0.589844	-0.225398	0.0106385	-0.734464	-0.319868	-0.517007	-1.7529	-0.566159	-1.69115	-1.54934	-0.304926	-0.484239	-0.144551	0.0952621	0.0472979	-0.555631	-0.532833	-0.763278	-1.8351	-1.18663	-0.20377	-1.92976	-0.598069	-0.531518	0.160833	-0.660049	-0.694105	-2.05598	-0.72528	-0.0229773	0.0867299	0.0440417
Bcin01g06140.1	1.5311	0.596213	1.24618	1.245	1.21664	0.187342	1.22028	1.05648	1.82049	0.22624	1.435	1.64008	1.39916	0.66672	1.61463	1.42367	0.861571	0.439215	1.4929	1.66571	1.31384	1.46209	1.03443	1.75587	1.24197	1.42022	1.59988	1.3396	1.11224	1.1233	1.25756	1.51143	1.2094	1.14081	1.49334	1.05221	1.78598	0.90873	1.67181	1.35375	1.10484	1.28402	1.6791	1.39805	1.6239	1.31039	2.02206	1.46004	1.14265
Bcin01g06150.1	3.43993	3.51309	3.50716	3.52547	3.16305	1.19761	3.33521	3.35866	3.12108	3.09643	3.43279	3.2542	3.23841	2.52798	3.45698	3.30901	3.05277	3.09873	3.39207	3.48782	3.34331	3.44453	3.0945	3.22696	3.19844	3.43753	3.39087	3.426	2.90064	3.29119	3.3751	3.32197	3.38956	3.21926	3.35002	2.9121	3.43486	3.38215	3.72713	3.32044	2.87946	2.83147	3.39249	3.27722	2.65575	3.28673	3.71545	3.46924	3.19068
Bcin01g06170.1	-0.484685	0.631164	-1.21774	-0.954708	-1.15595	0.321574	-2.5964	-1.09883	-0.171306	-0.495365	-0.664873	0.180552	-1.55618	-0.755325	-1.68154	0.0631035	0.0314571	-0.946888	-0.459026	-1.46786	-1.85476	0.458022	-1.69953	-1.46871	-0.219685	-1.39794	-1.1168	-0.684276	0.864395	-1.28478	-0.361795	-1.10557	-0.443844	-0.945013	-0.80947	-0.322488	-0.0405501	0.224255	-0.580361	0.581924	-1.29006	-0.689197	-0.555152	0.827985	-0.975532	-0.416936	0.348059	0.358798	0.203511
Bcin01g06200.1	0.643553	0.0924754	0.872268	0.504377	0.849495	-0.600704	0.790268	0.306098	0.559947	0.993098	-0.333194	0.876686	0.748492	-1.04971	0.32849	0.57276	0.778403	0.366387	0.753876	0.570905	0.405581	0.246684	0.604653	0.525137	0.820501	0.931606	0.267045	0.971554	0.084756	0.907592	0.950734	0.103128	0.597617	0.619546	0.158041	-0.0906958	0.282418	0.841086	-0.0208089	1.45726	0.862746	0.863661	0.703018	0.58915	0.130225	0.446496	0.380444	0.803583	0.532102
Bcin01g06210.1	2.27964	1.34547	2.04378	2.48108	1.84666	1.61091	2.03405	2.66385	2.23526	2.80476	2.93203	1.95337	2.72562	1.85344	1.82046	1.70648	2.06133	1.46429	2.63738	2.65118	2.61025	2.39534	2.65362	2.38308	2.04478	2.36499	2.38066	2.75124	1.3974	3.21254	1.81256	2.70151	1.6685	2.09919	2.75005	1.94031	1.92108	2.33687	2.85543	3.04169	2.19508	2.01821	2.23738	2.26048	2.25741	2.98054	2.7794	3.04608	2.60317
Bcin01g06220.1	3.80939	3.22378	4.0386	3.79899	3.56964	1.36298	3.50274	3.70599	3.63628	3.04876	3.80094	4.00706	4.02242	3.77286	3.74616	4.12887	3.81534	3.29947	3.98485	3.63531	3.9425	4.07461	3.6534	3.76172	4.06649	4.03546	3.93228	3.82758	3.75098	3.78909	4.08116	3.88968	3.63175	3.77502	3.77061	3.51818	3.64925	3.98651	4.08975	3.99779	3.93834	3.52753	3.7248	3.61034	3.72723	4.14092	4.31432	4.1667	4.11155
Bcin01g06220.2	3.88452	3.07508	3.96549	3.94217	3.43139	1.93722	3.81303	3.70093	3.37327	3.4114	3.85822	3.97819	4.10807	3.7411	3.62869	4.05242	3.56623	3.66495	4.04595	3.68797	3.85117	3.89464	3.7192	3.74023	4.16388	4.05523	4.05335	3.79871	3.46716	3.86174	4.22138	3.87387	3.71266	3.8195	3.74862	3.29551	3.87566	3.89276	3.95192	3.90253	3.91887	3.70412	3.72523	3.50631	3.28325	4.21676	4.39408	4.06064	3.94628
Bcin01g06230.1	0.999513	1.51854	1.1283	1.16085	1.20791	-0.0608812	0.788255	0.91237	1.09565	0.275929	1.28375	0.96922	1.12364	0.701117	0.882807	1.19313	0.923004	0.755186	0.458387	0.719864	1.29671	1.10821	-1.12494	0.587493	1.50535	1.14745	0.968995	1.36922	0.625785	1.19543	1.51551	1.07405	1.34685	0.141293	0.891219	0.4938	1.48427	0.4803	0.837922	1.20442	0.308199	0.651696	0.51868	0.463904	1.26281	1.34968	1.60574	1.01753	1.34763
Bcin01g06240.1	-1.03918	-3.29172	-1.57082	-0.395312	-0.871955	-2.69374	-0.579999	-0.313343	-1.75527	-0.885198	-3.64556	0.188154	-1.16233	-3.28621	-3.36065	-4.19922	-3.41022	-1.11136	-3.43291	-5.01491	-2.80246	-1.52103	-4.08758	-2.19871	-1.83749	-1.57514	-3.81455	-1.27841	-3.0797	-2.49428	-0.451404	-2.34463	-0.944969	-0.291674	-1.97414	-2.67313	-1.17919	-35.4942	-0.32832	-4.9566	-3.20648	-3.26661	-1.08015	-1.4496	0.301373	-4.11768	-5.84104	-1.28314	-3.42528
Bcin01g06250.1	3.43091	3.32583	3.41778	3.6941	4.22267	1.30647	3.16687	3.91551	3.79178	2.71469	3.61453	3.81867	3.28186	2.98303	2.47741	3.57741	3.24385	2.97934	3.69503	2.9686	4.04381	3.24253	3.50023	3.84509	3.60834	3.22528	3.53352	3.52885	3.085	2.90672	3.23047	3.7481	3.21197	3.27681	3.73299	3.46317	3.78595	3.07435	3.46494	2.98117	3.35807	2.99193	3.59131	3.12588	3.06089	2.52035	2.91446	3.2249	3.04104
Bcin01g06260.1	1.95082	0.918048	1.15116	1.77784	0.582283	0.153481	1.21771	1.4298	0.513009	0.853735	1.22533	1.00127	1.49955	1.29932	1.14448	1.65182	1.03596	0.800994	0.335504	1.43253	1.10728	1.46618	1.43598	1.75588	1.66565	1.22488	1.15156	1.07077	1.06385	1.59948	0.825648	1.38761	1.17333	1.18318	0.954547	0.918981	1.06395	1.37375	1.344	1.30487	1.40442	1.09088	1.68147	1.43319	1.01523	1.68612	1.39932	1.58683	1.67973
Bcin01g06260.2	1.45282	1.30716	1.0236	1.69738	0.925851	0.171748	1.29585	1.29146	0.578317	1.09081	0.685685	1.33989	1.32201	1.10938	0.811122	0.845202	1.60263	0.872607	1.00876	1.45286	1.31906	1.4757	0.872494	1.5037	1.26674	1.44285	1.46308	1.56109	1.40064	1.60815	0.362864	1.44625	1.65626	1.44318	1.38483	0.965916	1.63039	1.17171	1.16519	1.0344	0.31031	1.1655	1.78794	0.825848	0.808531	1.39858	1.15056	1.13955	1.11563
Bcin01g06260.3	1.51823	1.36449	1.34743	1.43454	1.03446	0.107988	0.876978	1.73582	1.12171	1.26172	0.600997	1.30109	1.66351	0.843339	0.449257	1.6399	0.705293	1.09085	1.00488	1.5311	0.978143	1.90413	1.30689	1.29817	1.05849	1.70541	1.28786	0.965341	1.46011	1.52343	1.1355	1.63494	0.90959	0.889792	1.03926	0.915683	1.13564	1.32463	1.40378	1.25893	0.811723	0.955705	1.29997	1.2915	0.838953	1.26884	1.17867	1.46933	1.28515
Bcin01g06260.4	1.43831	1.07906	1.47804	1.46541	1.50103	0.0524437	1.0253	1.47964	1.09129	0.8	1.16454	1.27649	1.81423	0.822647	0.464639	1.41174	1.042	1.27423	0.53165	1.61137	1.23376	1.68759	1.28235	1.50798	1.31165	1.1667	1.50676	1.31461	0.493676	1.47679	1.4459	1.73983	1.03671	1.82364	1.05943	0.63257	1.83606	1.25114	0.79042	0.898671	0.228831	0.572539	1.53067	1.41368	1.20797	1.66366	0.995481	1.12709	1.92905
Bcin01g06260.5	1.44753	1.44235	1.3784	1.35843	1.29011	0.103141	1.07226	1.50527	0.70634	0.667985	0.236153	1.21249	1.71093	0.43008	0.828144	1.53394	1.06081	1.34728	0.789985	1.18356	1.48414	1.57162	1.143	1.09869	1.30081	1.40542	1.67985	1.26054	0.0588961	1.50271	1.44909	1.68186	0.725265	1.08094	0.416265	-0.471858	1.55165	1.41238	1.16312	1.56927	0.573716	1.23293	1.19793	1.50223	1.20672	1.48286	1.59148	1.66597	0.92223
Bcin01g06260.6	1.41947	1.20924	1.41107	1.3841	0.719349	0.0137532	0.938512	1.7721	1.41477	1.02871	0.476628	1.25501	1.70477	0.752079	0.483726	1.65573	1.44565	0.835485	0.705387	1.12013	1.28925	1.22888	1.61892	1.29583	1.36592	1.52478	1.23611	1.57957	0.680419	1.52482	0.320589	1.46794	1.63328	1.26314	1.22103	1.05199	1.74714	1.10008	0.837582	1.13658	0.461571	1.02012	1.83168	1.20745	1.3423	1.71466	1.07314	1.70862	1.6383
Bcin01g06270.1	2.16959	1.96073	2.06573	2.46487	2.1726	0.480051	2.36697	1.89655	2.12001	1.87725	1.20711	2.30406	1.84337	1.74303	1.49035	2.19542	1.3319	1.69199	1.40949	1.84929	1.60119	1.41345	2.37107	2.1302	1.73316	2.00506	1.82828	2.15305	1.63388	1.75976	1.15238	2.0403	2.52129	2.04273	2.21347	1.60666	1.96082	1.92856	1.72477	2.00905	1.75872	1.65279	1.74063	2.24606	1.83282	1.44201	1.76291	1.73346	1.69524
Bcin01g06280.1	2.37973	2.00993	2.05614	2.40129	1.97658	0.465141	2.23536	2.39516	2.09697	1.84267	2.07802	1.89986	1.56944	1.17289	1.08682	2.13021	1.41213	1.62459	2.09924	2.16336	1.7731	1.55911	1.84649	2.45872	2.01383	1.79422	1.92464	2.18385	0.977772	2.14107	1.87686	2.07699	2.2022	1.75296	2.02956	1.632	1.94796	2.11583	1.85407	2.11066	2.06852	1.33393	2.07284	1.71108	1.52838	1.59558	0.877109	1.65272	1.97531
Bcin01g06290.1	1.29908	1.97876	-0.647983	0.987921	1.05223	-0.262934	0.739676	-0.801147	1.43845	0.931766	2.18317	-0.970803	-1.25067e-05	-1.11365	-0.807359	1.03746	0.239623	-0.0224022	0.105511	-0.399527	-1.15706	0.65518	1.11566	1.81641	-2.41526	-0.125432	-0.539805	0.58609	-0.907671	2.10382	0.99316	-1.197	0.645994	1.08978	-1.07153	-0.366764	-0.798117	-36.8601	-1.1745	-0.184319	-1.40806	1.34379	0.968825	3.31208	1.84241	-0.570512	-0.118891	-0.705834	0.857522
Bcin01g06300.1	-1.11966	-0.371745	-0.221174	0.783382	3.29791	-0.431464	1.11286	-0.336604	0.465772	0.828784	0.0559655	0.613299	-0.496542	0.0954488	-1.15977	0.934418	0.421353	-0.0712231	-0.796893	0.145811	-0.550704	0.4886	-1.4732	-0.282168	0.111777	0.0287544	-0.369769	-0.540022	0.166517	-1.49486	0.186182	1.48475	0.147812	-0.648733	-1.30499	1.43932	-0.768044	-0.0622041	-0.337551	-0.697262	0.825036	0.940283	1.51419	1.95389	0.387254	-1.74619	0.124725	-0.296373	0.0056313
Bcin01g06310.1	-1.7186	-3.18001	-0.618774	0.0617709	-0.254799	-2.09396	-0.19561	-4.32452	-2.82958	-0.733414	-1.37628	-1.25649	-1.40657	-2.92667	-2.98251	-3.84447	-2.86588	-1.02553	-1.65367	-2.52032	-0.435844	-2.21593	-3.91373	-1.60745	-4.42011	-1.01049	-1.31543	-4.09741	-2.67546	-0.849341	-0.761574	-1.97291	-4.7652	-3.22779	-0.930668	-2.32329	-1.19544	-1.63602	-2.01788	-1.18587	-1.49433	-2.96036	-4.90234	-0.404806	-2.75575	-4.04916	-0.564103	-1.35029	-1.04438
Bcin01g06320.1	2.33341	2.03254	2.45184	2.0532	1.887	0.588294	2.39124	1.84592	1.64496	1.63573	1.74543	2.5867	2.58605	2.01044	1.98996	2.11952	2.28473	1.6921	2.48324	1.94567	2.49578	1.93922	1.6365	2.22713	2.34008	2.23952	2.28409	2.14947	1.68428	2.23089	2.33153	2.21912	2.44432	2.06225	2.3358	1.86558	2.23673	2.51701	2.48918	2.12057	1.86779	2.50691	1.78437	2.09576	0.896195	2.06065	2.10874	2.27845	2.20494
Bcin01g06330.1	1.59924	1.55433	2.11189	1.87387	1.61164	0.386286	1.65753	1.71194	1.54397	0.955252	1.79134	1.71831	1.88535	1.55206	1.83552	2.00084	2.05824	1.11451	2.08438	1.57061	2.27905	1.79349	1.68996	1.75357	1.77928	1.79284	2.02728	2.07412	1.76091	1.92057	1.82083	1.36213	1.34331	1.17671	1.21172	1.16343	1.97274	1.86467	1.51413	2.05741	2.12309	1.38332	1.89	1.58177	1.84264	1.62233	2.20392	1.93155	1.68633
Bcin01g06340.1	2.3325	1.17059	2.40658	2.17886	1.78948	1.60787	2.04976	2.17429	1.59254	2.35645	2.31964	2.35639	2.3166	2.84854	2.73511	2.76574	2.23577	1.76784	2.27751	2.03136	2.09277	2.35287	1.34928	1.61068	2.69642	2.48443	2.16038	2.22485	1.70833	1.57524	2.24797	2.24856	2.38319	2.35095	2.57291	1.27129	2.20428	2.62714	2.13482	2.92528	2.16315	2.15905	2.29597	2.25712	2.19684	2.60782	3.11466	2.36805	2.31027
Bcin01g06370.1	1.31595	0.310966	0.944217	1.00808	0.820519	-0.353302	0.733846	1.39181	0.978836	0.3521	0.115865	0.525043	1.28176	-0.220847	0.0657115	0.668505	0.171264	1.13535	-0.0275238	1.24591	0.503516	1.00022	0.877732	1.06119	-0.158408	0.707353	1.35797	1.0049	0.36826	1.16229	0.764436	0.88514	1.22477	0.855267	0.424662	0.782393	0.798611	1.1336	0.768399	0.710364	0.308015	0.605611	0.682987	0.536871	0.651033	0.259049	1.04907	1.16867	0.709538
Bcin01g06380.1	1.5406	1.94191	2.14157	1.37322	1.7126	4.03082	1.12815	2.39264	2.11454	1.74632	1.76188	1.74837	1.85163	3.33634	2.73734	2.34392	1.90403	1.14753	2.32933	1.61459	1.87621	2.39194	1.82719	1.82338	1.65478	0.689143	2.0963	1.90166	3.0015	1.98902	2.44653	1.63113	1.99102	1.36474	1.55426	1.67243	1.35886	0.901167	2.18755	2.16296	1.89467	2.30462	1.47562	2.00014	2.49466	2.06313	1.77524	1.72638	2.16354
Bcin01g06390.1	-0.151505	-0.432769	-1.36946	-1.37737	-3.8374	-2.35777	-0.639785	-0.761727	-1.61724	-1.77881	-1.48735	-2.65887	-0.854072	-3.31899	-3.37382	-0.330756	-3.09223	-3.47136	-1.63163	-1.25002	-0.477882	-1.81315	-4.02349	-2.55888	-4.80396	-2.06938	-1.39461	-1.90082	-3.03342	-3.84484	-3.63714	-1.10346	-0.842819	-3.72881	-2.32085	-2.73791	-4.96693	-2.53668	-1.81397	-1.79552	-0.215794	-3.17266	-0.736371	-0.10213	-3.09278	-1.43164	-5.75059	-4.20138	-0.0833527
Bcin01g06410.1	3.96481	5.25137	4.36369	3.70095	4.16145	6.63874	5.09221	4.65136	4.80422	4.9938	4.66152	4.15444	4.03468	5.90452	5.31596	4.82797	4.84456	4.46434	4.87472	3.65796	3.9194	4.78991	4.09449	4.25985	4.21482	3.60543	4.89826	4.60411	5.55568	3.64519	4.99269	3.85993	4.60978	4.00347	4.5353	3.67358	3.94807	3.49638	4.89843	4.58493	4.64829	4.72827	4.05944	4.18959	5.24332	4.22477	4.3068	3.66657	4.43897
Bcin01g06420.1	1.75246	0.714801	0.85915	1.35302	1.75127	0.0308173	1.4394	1.35824	0.35276	1.59551	0.724823	1.07638	0.662748	0.714278	0.358785	1.23172	0.512695	1.12127	0.276852	1.40431	1.05395	0.772251	0.505317	1.26343	0.951692	0.760003	0.756489	1.21549	0.740979	1.17881	0.356392	1.25791	1.49006	0.674133	0.805318	1.01717	1.08059	1.38218	1.3035	0.792939	0.470955	1.40785	0.984476	1.48576	0.962441	0.76742	1.25001	1.01924	0.536402
Bcin01g06430.1	0.947318	0.214042	0.853763	1.09491	0.99687	-0.250067	1.01646	1.65062	1.38668	1.23075	0.935971	1.38564	0.710802	0.805812	0.335824	1.1728	0.449751	0.837995	0.777248	0.657639	1.05521	0.604887	1.56217	0.913473	0.341251	1.01746	1.01702	0.507529	-0.522749	0.584762	0.475821	1.0246	0.700777	0.655884	0.47508	0.848504	1.63888	0.830256	0.794404	0.84608	0.612212	0.741966	1.05123	0.869597	0.197066	1.18832	0.981021	0.890944	1.09094
Bcin01g06440.1	2.82351	2.26633	3.02846	2.43276	2.23933	0.852165	2.03869	1.97835	2.26324	1.76988	2.33036	2.74755	3.48965	2.99063	2.60027	2.60066	2.30891	1.9502	2.35588	2.37234	2.56009	2.92321	2.14032	2.64741	3.06378	2.60456	2.37666	2.71382	2.23049	2.97728	3.07436	2.86808	2.54342	2.70919	2.74219	2.11223	2.5226	2.76864	2.67004	2.97148	2.5632	2.61637	2.16559	2.54733	2.3311	2.86051	3.1849	3.17821	2.74741
Bcin01g06450.1	5.26534	5.25831	5.72647	5.59872	5.02159	3.15963	5.28022	5.51244	4.85183	5.01855	5.19545	5.21031	5.61446	4.78431	4.93412	5.23178	5.02247	4.93255	5.23259	5.46721	5.5068	5.24181	5.2367	5.35408	5.32031	5.36398	5.12316	5.47167	4.73394	5.59536	5.52765	5.43385	5.53418	5.21971	5.29983	4.71693	5.45483	5.36953	5.53111	5.42534	5.00649	4.82424	5.18066	5.09671	4.65134	5.59735	5.68036	5.6445	5.60218
Bcin01g06460.1	3.2239	3.02261	3.08624	3.43611	3.17469	1.81146	2.96343	3.16808	3.31464	2.68615	3.333	3.32163	2.87559	2.93459	2.60219	3.18654	2.77183	2.64597	3.21032	3.31661	3.32066	3.11062	3.10063	3.33427	3.18057	3.34041	3.10679	3.17569	2.97938	3.16298	3.2745	3.10156	3.33074	3.14802	3.2553	3.09678	3.42106	3.32268	3.39278	3.12111	3.37627	2.76295	3.42319	3.1202	2.90866	3.5203	3.58181	3.26083	2.89376
Bcin01g06470.1	4.53252	4.26026	4.42153	4.84574	4.50789	2.43569	4.61398	4.5653	3.92746	4.11656	4.50309	4.66995	4.49547	3.74438	3.64118	4.28201	4.16256	4.12897	4.66932	4.43457	4.67745	4.05287	4.32706	4.75956	4.60257	4.62326	4.4742	4.51485	3.60822	4.40942	4.42341	4.7208	4.3444	4.50216	4.69887	4.11139	4.75098	4.69183	4.49052	4.42268	4.10458	4.05059	4.43094	4.46043	3.59207	4.37933	4.62893	4.39906	4.32725
Bcin01g06480.1	1.65999	0.8398	1.57846	1.39597	1.2437	0.00326069	1.50445	1.44089	1.78869	1.05212	0.873136	1.43523	1.3311	1.17827	1.03713	1.01325	1.37318	1.15275	0.997105	1.74746	1.41162	1.54365	1.01083	1.35835	1.20615	0.979443	1.16483	1.52771	1.18644	1.39046	1.894	1.30174	1.12873	1.53445	1.17055	1.16646	1.50765	1.5548	0.343135	1.69685	0.778396	1.57426	1.38488	0.99172	1.17009	1.37812	1.65232	1.81823	0.912749
Bcin01g06490.1	1.41232	1.5196	1.5742	1.59565	1.1692	1.13897	1.42989	1.79464	1.54542	1.46189	1.82553	1.58787	1.16885	1.44624	1.52647	1.63	0.915998	0.964532	1.7309	1.7088	1.57948	1.27318	1.39274	1.30464	1.3726	1.83385	1.50539	2.00758	1.41948	1.33581	1.30149	1.4501	1.50425	1.41132	2.07652	1.19426	1.71204	1.39826	1.88144	1.65135	1.55465	1.12797	1.56406	1.11536	0.636806	1.19524	1.86154	1.50627	1.09355
Bcin01g06500.1	3.16227	2.79852	3.39237	3.4008	3.02181	1.18554	3.2491	3.52156	2.99431	3.33403	3.61109	3.29323	3.11557	2.88358	2.9243	3.16132	2.97189	2.7923	3.36805	3.22121	3.33759	3.1996	2.96891	3.28107	3.32525	3.16275	3.024	3.39451	2.56201	3.26926	3.42266	3.22035	3.2749	3.21351	3.2312	2.76515	3.28862	3.23774	3.47191	3.08716	3.37754	3.19439	3.16782	3.21788	2.60685	3.4051	3.52057	3.22315	3.23038
Bcin01g06510.1	0.372109	-0.62333	0.0709998	0.140448	-0.534011	-1.32904	-2.6187	-1.60354	-1.44838	-0.91118	-2.81674	0.294102	-1.57981	-0.899227	-0.482041	-1.76843	-0.837362	-0.912339	-1.13742	-0.927694	0.544676	-0.381832	-1.00297	0.213782	-0.137068	-0.388124	0.0801008	-0.0679775	-1.23347	-0.808384	-0.238896	-0.649104	-0.859358	-0.557531	-0.200817	-1.794	0.086058	-0.324245	0.840369	-0.668451	-1.34402	-0.70985	-0.659109	-0.642165	-1.90321	-1.05605	-1.39577	-1.38931	-1.81724
Bcin01g06520.1	0.64948	0.0271727	0.428297	0.540114	0.048899	-0.899664	-0.108965	0.307747	0.906476	0.880985	-0.0522042	0.0415755	-0.251321	-0.918457	-1.31862	0.28319	0.560197	-1.2218	0.438656	0.281037	-0.0120891	-0.39077	0.35389	0.483066	0.26355	-0.300705	0.691151	-0.0168716	0.462066	-0.495596	-2.21935	-1.13078	-0.340445	-0.00626455	0.160681	-0.173687	0.0111139	-0.185687	0.715275	0.770217	-0.215573	0.129295	-0.378343	-0.633092	0.282541	0.09208	0.874188	0.363944	0.73698
Bcin01g06550.1	1.68409	0.998651	1.68965	1.65086	1.64227	0.0247996	1.51592	1.44907	1.25548	1.46423	0.41054	1.61029	1.60795	0.568803	1.16092	1.797	1.25221	1.60829	1.57398	1.18575	1.38979	1.2048	1.13329	1.6218	1.5642	1.65046	1.21623	1.15307	1.32218	1.77846	1.37779	1.51689	1.76035	1.19908	1.17662	0.509769	1.2031	1.58423	0.945964	1.49184	1.1089	1.39381	1.22466	1.3413	1.13664	1.33277	1.57985	1.6006	1.42419
Bcin01g06560.1	-0.784834	-0.420802	-1.0584	0.558008	-0.0887337	-0.994201	0.0665271	0.265851	-1.18917	0.487388	-2.14344	-0.517208	0.0507838	-0.382156	-1.57058	0.693561	-1.64599	-0.659245	-1.39816	0.4881	-1.30889	0.478499	-0.1987	0.345633	-0.930022	-1.23059	0.287338	-0.497022	-0.558327	0.560151	-0.559009	-1.49154	-0.134236	0.649031	0.94625	-1.12725	-0.0971591	0.11689	-0.303364	0.274745	-0.328309	-1.54529	-0.342522	0.645197	0.378807	-0.483194	0.935752	0.889726	1.15343
Bcin01g06570.1	0.899671	1.47452	1.36541	2.42969	1.97681	0.443748	1.66114	1.34625	2.14684	1.96814	2.01077	1.73095	2.04197	1.13115	-0.356824	2.28873	0.600709	1.52368	0.919172	1.60559	1.48872	1.65778	2.00852	2.30689	1.56246	1.46876	2.01961	1.77451	1.76817	1.90226	1.62112	1.36375	1.88606	1.35572	1.23415	1.74111	1.79591	1.47064	1.51495	1.92345	1.26991	1.60866	1.74794	1.80989	1.69855	1.79014	1.9233	1.88949	1.90748
Bcin01g06580.1	0.199189	0.461673	0.114049	0.778194	-0.164008	-0.808383	0.96954	0.569991	0.721777	0.00401654	0.194772	-0.0921352	-0.739036	-0.0601245	0.156547	0.833057	0.414507	0.372465	-0.213999	-0.00899936	0.0831625	-1.01377	-0.537633	0.906306	0.112311	-0.0743789	0.407763	1.02256	-1.37421	0.00043603	0.453765	-0.265917	-0.789348	-0.541417	0.237989	-0.991387	-0.186641	0.673543	1.03655	-0.460249	-0.62278	0.112323	-0.111027	0.718631	0.662635	0.853951	0.358442	0.265662	0.00472027
Bcin01g06580.2	0.0934093	0.147156	-0.317022	0.720072	-0.0558519	-0.63279	0.297179	0.848057	0.718337	0.674441	0.846904	0.250274	-0.108208	-0.0811489	0.714429	0.493938	0.389424	0.3755	0.245497	-0.00897761	-0.0106319	0.18161	-0.00238372	0.922678	0.142619	0.0894447	-0.0329437	-0.642227	-1.31562	0.22489	0.245511	0.468573	0.584984	-0.105435	-0.227256	0.0314683	-0.142678	0.230287	0.357337	0.0375927	-0.753689	-0.444496	-0.207788	1.02522	0.21784	-1.02327	-0.11565	0.623417	0.364165
Bcin01g06590.1	-4.15559	-0.927614	-1.53924	-36.9109	-3.45397	-2.25326	-1.98153	0.239168	0.206941	-2.98472	-1.07651	-1.27431	-0.316319	-1.54412	-2.90781	-1.26089	-2.96856	-0.956107	-0.929471	-1.78543	-1.03265	-2.1216	-3.67731	-36.9213	-2.37125	-1.51893	-1.26418	-0.986079	-3.0081	-1.00257	-3.74292	-1.27528	-2.10773	-3.56863	-2.56791	-2.80496	-0.529627	-34.4931	-0.480097	-0.928146	-3.65358	-2.97287	-0.6258	-4.6295	-2.86078	-0.336517	-0.674557	-0.128293	-1.17062
Bcin01g06600.1	0.251301	-2.69384	-0.450905	-1.19762	-0.160383	-2.37341	0.621135	-0.681903	0.115441	-1.4071	-1.455	-0.505375	-0.981527	-2.38425	-0.44972	-0.528501	-2.48695	-1.44915	-1.6005	-4.79667	-3.91672	0.626074	-0.842614	-1.59801	-3.74286	-4.66402	-1.4896	-4.73112	-2.81984	-0.806674	-3.10162	-3.4958	-0.946654	-0.714177	-3.4339	-2.11741	-2.18117	-0.397804	-1.92866	-1.18159	-2.63191	-2.30616	0.184608	-4.45867	-2.18472	-3.59756	0.0872796	0.234119	-0.266143
Bcin01g06610.1	-2.29488	-3.39544	-0.9176	-0.664752	-1.98911	-2.7242	-1.52045	-0.814926	-3.06383	-3.15251	-1.37916	-1.05927	-2.39051	-3.2174	-3.05403	-2.41891	-3.10628	-1.54095	-3.49802	-5.14542	-2.84502	-0.822148	-1.78881	-2.36698	-4.4829	-5.05078	-3.92077	-1.47781	-3.21023	-1.95359	-0.790009	-0.566731	-1.14972	-1.0848	-1.87096	-2.75465	-2.53345	-18.3182	-2.03617	-5.01289	-1.49452	-3.10054	-2.04797	-4.81346	-2.88153	-4.32224	-0.726259	-2.11727	-0.596871
Bcin01g06620.1	2.01864	1.74477	1.79239	2.19608	2.29159	0.409756	1.88054	1.65992	1.20455	1.45866	2.34811	1.33434	2.04616	1.53784	1.22954	1.53433	1.44315	1.03601	1.31028	2.00144	1.88536	2.35111	2.44174	1.98585	1.93715	2.08164	1.80853	1.68683	1.37241	1.63278	1.19204	1.90688	1.27188	2.23411	1.51333	1.1255	1.27334	1.64682	1.56442	2.01844	2.251	1.46772	2.26526	1.83478	1.86341	2.01814	2.45412	1.62601	2.3781
Bcin01g06630.1	-2.70438	-0.640304	-1.33457	-2.61779	-1.07005	-2.46167	-2.73328	-2.64154	-3.26396	-0.672628	-3.55936	-2.04137	-1.87477	-2.42458	-3.02096	-4.2619	-3.22649	-3.45673	-3.58118	-2.45623	-2.93203	-1.37181	-2.02128	-2.35561	-0.189424	-0.757856	-3.94118	-1.64824	-2.9434	-4.98133	-3.52606	-1.03239	-1.25064	-3.66436	-1.08941	-2.76032	-4.02314	-1.49527	-2.06554	0.168884	-0.413794	-3.12628	-1.28165	-0.246218	-0.580549	-1.04657	-1.37916	-1.70714	-3.47045
Bcin01g06640.1	2.53711	2.34795	2.74731	2.58005	2.52299	0.812255	2.19648	2.3237	1.61212	1.97162	2.49593	2.67498	3.083	2.72511	2.61369	2.91495	2.65763	2.31918	2.52666	2.61475	2.64582	2.96382	1.99763	2.20306	2.70382	2.86867	2.77446	2.89574	2.62729	2.68545	2.88996	2.42425	2.29671	2.37231	2.3925	2.05256	2.70809	2.63635	2.31603	2.78071	2.77542	2.36286	2.43386	1.55972	1.97768	3.07789	3.05575	2.58713	2.95916
Bcin01g06650.1	4.57987	3.9074	5.38541	3.90296	3.98632	2.53511	4.08107	3.88113	4.00711	4.06067	4.23512	4.61978	5.26416	4.74671	5.18744	4.89726	4.4873	3.72165	4.8409	4.19544	4.45026	4.93837	4.25467	3.86283	4.8004	4.53713	4.46107	4.13198	4.00748	4.84669	4.93847	4.51663	4.28284	4.7009	4.61937	3.85841	4.26104	4.56259	4.97334	4.59788	4.67458	4.18985	4.05438	3.98592	3.62135	5.0645	5.51494	5.07502	4.89982
Bcin01g06660.1	-1.07672	-2.61021	-0.594614	-2.15078	-3.10039	-2.06672	-2.58155	-2.7272	-2.84676	-0.768453	-3.41216	-1.65942	-37.0647	-3.01561	-2.57733	-2.75174	-2.62029	-3.00407	-3.34184	-1.22591	-1.337	-0.884033	-1.88159	-0.983922	-1.72848	-0.792319	-1.07903	-0.683023	-2.63481	-1.31461	-0.676469	-1.01723	-0.638967	-1.98702	-1.76468	-2.46904	-1.02621	-1.74619	-0.494162	-2.86122	-1.54443	0.354869	-1.87497	-0.969016	-2.67603	0.0478086	-0.138683	-1.65078	-0.663277
Bcin01g06670.1	1.76266	1.32941	2.07554	1.20037	1.19379	1.38471	1.60414	1.5902	1.93656	1.54713	1.01934	1.53262	2.08559	1.94919	1.54168	1.94712	2.01294	1.83999	1.99946	1.3786	1.61267	1.48452	2.26736	1.48723	1.88273	1.50378	1.14038	1.89497	1.05722	1.56447	1.85215	1.38386	1.79844	0.888525	1.28683	1.02735	1.74439	1.70062	0.969653	1.80199	1.34613	1.38551	1.26037	1.41537	1.75738	1.50431	1.87015	1.17385	1.72195
Bcin01g06690.1	-1.15201	-2.44029	-3.876	-0.903569	-0.234826	-1.601	0.480797	-0.634615	-1.06092	-1.54176	-0.569039	-1.64892	-1.41935	-0.0412835	-0.584613	-0.356326	-2.4078	-1.44838	-1.16805	-2.76696	-1.76937	-1.6452	-1.85608	-0.637406	-3.04654	-1.88102	-1.60787	-0.757597	-0.0343941	-1.27828	-1.21653	-0.504029	-0.6905	-1.33188	-1.93164	-0.602909	-1.42765	-0.825174	-0.337284	-0.402227	-3.03508	0.13405	-1.02589	-1.63162	-0.647112	-0.796514	0.367364	0.227325	-0.664962
Bcin01g06700.1	1.71602	0.788163	2.0671	2.14544	1.55902	0.335667	1.16471	1.78654	1.85303	1.58084	1.66505	1.82089	2.21881	1.30389	1.44483	1.6831	2.22643	1.71575	1.82335	1.5645	1.28149	2.23009	1.78262	1.17361	1.49267	1.60083	1.92396	2.18744	1.22737	1.94908	1.60912	1.50884	1.77153	1.56527	1.87144	1.03765	2.03294	1.64985	1.67464	1.70258	1.37939	1.04183	2.14306	1.74978	1.28692	1.87254	1.80429	1.61861	1.71002
Bcin01g06700.2	2.13808	1.61323	1.65432	1.80324	1.56403	0.351288	1.90354	1.97882	2.08533	1.96092	1.48994	2.03248	2.15827	1.38408	1.39832	1.8667	1.373	1.70264	1.89921	1.58381	1.67771	1.80244	1.66195	1.77389	1.53565	2.07576	2.13642	1.95334	1.64623	1.68587	1.68059	1.66352	1.51878	1.52738	2.00275	0.405036	1.73383	1.17631	2.0236	2.04546	1.82945	1.46951	1.90402	1.21268	1.38695	1.99215	1.80813	1.615	1.75482
Bcin01g06710.1	1.71846	1.10958	1.24162	1.85314	1.15997	0.0952277	1.94205	1.59077	0.85212	1.20879	1.21998	1.59802	1.07993	0.148898	0.675988	0.80344	1.21451	1.68806	1.6078	1.32874	1.46672	0.750408	1.81703	1.66932	0.982323	1.52024	1.37725	1.26299	0.622365	1.43792	0.586028	1.80921	1.57782	1.23602	1.70107	1.31265	1.89615	1.11401	1.65321	1.54464	1.29589	1.57359	1.69264	1.54905	0.54904	0.728184	0.921516	1.1581	0.959225
Bcin01g06720.1	0.326676	0.457652	-0.0935761	0.62085	0.141784	-0.656684	0.0878644	-0.915987	-0.542093	0.776747	0.532293	0.670134	0.113635	-1.12893	-0.164813	0.254035	-0.371535	0.168248	-0.497989	0.974149	0.447895	0.794877	1.16137	0.358315	-0.257372	0.970963	0.359701	0.584024	0.332103	0.608011	1.02263	0.466908	1.07465	-0.138146	0.515314	-1.09473	0.593881	-0.239039	0.202693	1.04445	0.0250684	0.908084	0.891281	0.835703	-0.0772156	0.346199	0.492102	0.841773	0.708507
Bcin01g06730.1	0.493624	0.535499	-0.0251912	0.737406	-0.522793	-1.42422	-0.730672	0.137826	-0.135887	-0.117298	-0.676165	-0.996494	0.595465	-1.92232	-0.471381	-1.7778	-0.939935	0.340287	-0.511628	0.850506	-3.31496	-0.352326	-0.865746	-0.977676	-2.78539	-0.258776	-0.277046	-0.120431	-1.9438	0.15931	0.0836558	-1.10739	-0.732564	-0.610503	-0.669798	-1.67395	-1.47172	-1.36187	-1.86428	0.166391	-1.93458	-1.91289	0.670446	-1.41233	0.485218	-1.04265	-0.140473	0.394452	-0.0779289
Bcin01g06740.1	0.208942	-0.786459	-0.479459	0.058748	-0.628536	0.306913	0.0959042	-1.57021	-1.57077	0.61386	0.0502564	-1.17488	0.137364	-0.524332	-1.98952	0.0549901	-0.261859	-0.54257	-0.161188	-1.04786	-0.394943	-1.04817	-0.894893	-0.503408	-1.32838	-0.468861	-0.16732	-0.872899	-2.09861	-1.4987	0.525321	-0.644085	-0.706165	-0.092014	-1.46991	-1.86415	-0.962646	0.0452936	0.194929	-0.763543	-1.48027	-0.260501	0.247264	0.197677	0.0352351	-0.602106	-0.826679	-0.910177	-1.51938
Bcin01g06740.2	-0.159069	-0.203319	-1.0266	-0.040715	0.693723	0.264349	-0.602895	0.208124	-0.263344	-1.44172	-0.71739	-0.913178	-0.202426	-1.71626	-1.80698	0.211625	-0.650799	-0.00706417	-0.92061	-1.99257	-1.01053	-0.785073	-2.50252	-1.0708	-1.20351	0.391221	-0.960574	-3.25164	-1.13599	-0.985457	-0.79624	-1.80477	0.164736	0.0277683	-1.1212	-1.94528	-0.985437	0.531771	-0.626255	-0.101131	0.385389	-0.0225971	0.243573	0.328213	-0.185415	-1.02459	-0.728796	-1.15677	-3.35248
Bcin01g06750.1	-1.24332	-2.59934	-2.25019	-1.72314	-3.0655	0.822924	-0.185736	-2.95293	-0.890576	-2.40362	0.66682	-1.47349	-2.5181	-0.99173	-2.42371	-3.4725	-2.44982	-1.72742	-0.929103	-1.75776	-0.816772	-1.62358	-1.74576	-1.67684	-1.41638	-1.62978	-1.0026	-0.868558	-2.43203	-2.78187	-3.12716	-0.200451	-1.56897	-2.99891	-1.75902	-2.10627	-4.5362	-2.44269	-0.714781	-0.0216364	-3.52317	-2.31765	-1.0391	-0.0974827	-2.22638	-3.33489	-0.550066	-5.1524	-2.71014
Bcin01g06760.1	-3.98089	-3.18683	-1.85085	-0.69298	-3.99367	-2.45422	0.417521	-4.66395	-1.56441	-3.34587	-3.68671	-0.716576	-2.43294	-1.66127	-3.16127	-0.270175	-3.06657	-0.756209	-3.35478	-4.97638	-1.94013	-3.99333	-3.96702	-1.24476	-0.545222	-1.7578	-1.30085	-1.27282	-3.03866	-5.42582	-0.919607	-1.4793	-1.37645	-3.92619	-1.95734	-2.69562	-1.23288	-2.20605	-0.240926	-0.575401	-1.16231	-0.877494	-1.80998	-0.375116	-2.85496	-1.43876	-1.38297	-2.96783	-0.536865
Bcin01g06790.1	0.363321	-2.95556	-0.711405	0.0103183	-2.02991	-2.16248	0.060242	-0.728823	-2.615	-2.82564	-1.79293	-2.99949	-1.0698	-2.77395	-2.43937	-0.871649	-2.6721	-0.430961	-1.56805	-1.73771	-1.43322	-0.189171	-0.0471118	-0.427892	-0.670254	-1.15716	-0.911646	-4.25025	-2.85688	-0.977422	-3.48949	-1.05151	-0.758763	-3.41738	-1.47844	-2.39316	-0.317783	-1.49954	-1.86735	-0.640146	-0.343049	-2.44366	-0.0918306	-1.73952	-2.14525	-1.77575	-1.26032	-0.339445	-3.99283
Bcin01g06800.1	2.07597	1.93351	2.12809	2.00637	1.522	0.417624	1.88558	1.44935	1.45561	1.56197	1.75555	2.15163	2.23907	1.31529	2.00665	1.56054	1.81612	0.867506	2.70957	1.65357	2.32492	2.16948	1.78737	1.83676	2.34797	2.45125	2.09461	1.9997	1.08162	2.15091	2.2896	1.9525	1.72318	2.17571	2.01005	1.78876	1.87269	2.57297	2.30218	1.99702	2.22471	2.01559	0.991128	1.79937	1.62429	1.98709	2.04461	1.94953	2.15804
Bcin01g06810.1	0.205938	-1.2483	0.346345	0.421406	-0.155472	-0.534919	-0.72284	0.166557	0.829749	0.265615	0.287265	0.503295	0.853934	1.0082	0.197532	0.253139	-0.187887	-0.46588	0.826379	-0.0319762	0.0338726	0.742888	0.409635	0.415949	0.741699	-0.106314	0.958642	0.449701	0.125513	0.15791	-0.967786	0.448208	1.20439	0.0445876	-0.2892	-0.923576	0.312392	0.180507	0.906166	0.240198	0.529236	0.0233728	-1.1207	0.891651	-0.556579	-0.330123	0.759885	0.172226	0.709066
Bcin01g06820.1	0.0282273	-0.311079	-0.668798	0.648298	-0.364004	-1.40895	0.073563	0.0908348	-1.63781	-0.697209	0.472115	-0.127543	-0.875792	0.243105	-2.05631	-0.836605	-0.970936	0.176914	-0.267152	0.687481	-0.914649	0.1518	-2.58439	-0.522314	0.0270509	-0.587992	-1.70225	-0.115134	-0.128427	-2.05188	-0.73292	-0.882711	-0.540305	-0.406148	-3.22749	-1.87073	-0.580255	0.42148	0.46927	0.00871111	-1.12875	-1.97606	-0.470084	-1.82065	-0.960592	-3.07942	-1.53172	-0.563474	-0.337151
Bcin01g06840.1	1.65831	1.63229	1.43217	2.10825	2.00212	0.0015909	1.26452	1.53619	1.11056	1.15077	2.06258	1.7622	1.78184	1.22736	1.09282	1.13895	1.66641	0.536483	2.10299	0.589996	2.02329	1.34724	0.896913	1.65028	2.15167	1.58536	1.92925	1.43004	1.32041	-1.60663	-0.462815	1.78723	1.38185	1.29209	1.8065	-0.489239	1.12775	1.59722	1.3802	1.44706	1.7314	1.10493	1.41779	1.58986	0.844973	0.180824	0.396691	-0.934722	-0.773079
Bcin01g06850.1	1.46168	0.0908759	0.0760446	1.04863	-1.50907	-1.85903	0.781502	0.740629	-1.6513	-0.231095	0.491874	-1.16517	-1.53854	-2.09241	-1.88634	-3.11297	-0.701918	0.483257	0.459344	0.283002	-0.248311	-1.09752	-0.712011	-0.883266	-3.25472	0.560144	0.57774	-1.97119	-2.21789	-0.698773	-0.282158	0.34957	-0.0772361	-0.161811	-1.0893	-1.7959	0.537282	-1.49025	-1.46604	-3.47948	-1.06471	-1.89805	-0.360898	-2.18443	-1.40314	-0.468602	-0.18676	-1.12446	-1.95525
Bcin01g06860.1	-3.45638	0.0693091	-0.539769	-0.634032	-0.545627	-1.50954	-2.42729	0.403446	0.249856	-0.277257	-1.53875	-0.751869	-2.22505	-1.95205	0.369898	-0.849073	-0.747901	-0.184371	-2.6041	-1.8433	-1.18918	-1.60882	-1.19979	-0.692532	-0.711817	-0.296093	-1.21804	-0.623901	-1.17338	-1.41944	-2.9247	-0.849496	-0.0296205	-0.635728	-2.64015	-1.97849	-0.651861	-0.229943	-2.84717	-1.38546	0.49877	-2.26292	-0.971259	0.260604	-0.993676	-0.251711	-0.333884	-0.941374	-1.1277
Bcin01g06870.1	0.714928	0.430001	0.792075	0.563705	0.830761	-0.0927079	1.47487	1.19471	0.363485	0.392306	0.810522	1.3958	0.987173	0.620489	0.323388	0.944006	0.713367	0.231695	0.885943	0.985796	0.536276	1.21098	-0.39815	0.698383	1.29424	0.983277	1.63593	1.27942	1.56985	0.954261	1.22938	0.849184	1.33808	0.694148	0.780959	-0.622877	1.12312	1.25664	1.11292	0.805707	0.683514	0.457431	0.615338	0.713529	1.32739	1.59945	1.73617	1.43128	0.904417
Bcin01g06880.1	1.75925	1.32728	1.8646	2.02539	1.76373	1.31175	1.83518	1.52915	0.954346	1.67969	2.22889	1.97669	2.13584	1.57664	1.3805	2.18519	1.99663	1.37574	1.90631	1.70845	1.87003	1.87569	0.890439	1.68378	1.90304	1.74166	1.80978	2.1973	2.27507	1.79012	1.63211	1.87163	1.84413	1.87682	1.92064	0.904258	1.83323	1.97717	1.62306	1.90487	1.43063	1.63016	1.09257	1.44401	1.42659	2.28867	2.50424	2.03788	2.00692
Bcin01g06890.1	-2.36351	-3.56688	-1.29023	-2.48931	-3.70369	-2.97394	-2.44091	-0.971374	-3.36511	-1.68761	-1.66334	-0.832394	-36.9109	-3.25037	-0.837499	-1.23758	-3.50381	-1.50629	-3.71999	-1.45498	-2.91272	-4.30954	0.346309	-36.9547	-1.12801	-5.1962	-2.25139	-5.60433	-1.58849	-3.3558	-0.554186	-2.44786	-0.340708	-3.81136	-1.27644	-3.0472	-1.79445	-34.751	-3.95071	-1.51561	-3.18955	-3.37253	-4.9021	-1.99446	-0.0509638	-1.67613	-5.72099	-1.65227	-1.29148
Bcin01g06900.1	2.38898	2.14393	2.17745	1.96719	1.62641	1.50046	1.6913	2.20418	2.56488	2.17192	1.69115	2.13239	2.93093	1.32006	1.63777	2.40226	2.40185	1.33452	2.27532	2.07379	2.2231	1.66673	2.41532	2.31979	1.82204	1.6577	1.77321	2.53454	1.37355	3.02543	1.95809	2.01636	2.42736	2.11244	2.01389	1.49385	2.0684	2.10772	1.21237	2.40053	1.04604	1.51607	1.82456	1.50717	2.26807	2.36508	2.20375	2.6162	2.31691
Bcin01g06910.1	0.554975	-0.56657	-0.120009	0.644265	-1.23812	-0.70115	0.536035	0.813057	0.363976	0.514474	-0.263606	0.04397	1.28139	-1.63061	0.00158891	0.0198987	-0.874854	0.1595	-0.361993	-2.09216	0.455916	-0.255986	-0.646067	-0.661744	-0.467868	0.261174	0.110539	0.493267	0.00344641	1.45149	-0.345633	1.19574	1.36468	0.83992	-0.318147	-0.1094	0.651954	-0.763844	0.652569	1.22239	0.309296	0.162944	0.300646	0.570572	-0.709373	-0.669442	0.663008	0.92745	-1.20253
Bcin01g06930.1	2.89593	2.6348	2.68382	2.60635	2.06764	0.731662	2.31424	2.47884	1.90338	1.88979	0.886224	2.20223	3.34528	2.08427	1.79104	2.60317	2.23514	2.38675	2.00541	2.66148	2.21928	2.82131	2.74447	2.46105	2.30023	2.56289	2.12476	2.75826	1.90873	3.21441	2.97528	2.6502	2.22443	2.67043	2.51863	1.10627	2.37011	2.26939	2.02287	2.99817	2.0792	1.663	2.31103	2.30966	2.21735	2.65558	2.4664	2.82344	2.65084
Bcin01g06930.2	2.96255	2.62488	2.74835	2.68294	2.1728	0.683915	2.23326	2.25003	2.43859	1.66541	1.91286	2.00087	3.41454	2.08897	2.08727	2.44598	2.02834	1.89151	1.63006	2.73644	2.01527	2.77756	2.42235	2.67484	2.47587	2.50854	2.00319	2.51832	2.20558	3.00539	2.51284	2.55767	2.23805	2.48492	2.27558	1.85534	2.44915	2.36062	1.95515	3.15961	2.60094	2.19078	2.46749	2.17142	2.44603	2.76202	3.10895	2.86382	2.49442
Bcin01g06940.1	0.746217	0.5289	1.37814	0.976468	0.505917	-0.224443	0.799164	0.0442264	1.11562	0.248914	0.514107	1.17908	1.45397	0.889346	0.761107	1.15247	0.29769	0.28187	0.684874	1.09637	0.921872	0.985954	-0.0433314	0.693654	1.11512	0.998653	1.43886	1.57674	0.840756	1.18588	1.16883	1.32481	-0.349864	0.898866	0.42074	0.0152836	1.28802	1.32002	0.90254	1.25524	0.934115	0.955423	1.26411	0.946389	0.138549	1.24151	2.19827	1.21446	1.44012
Bcin01g06950.1	-0.654721	-2.17912	0.513146	0.208736	-1.26659	-1.58913	-1.01227	-0.314802	0.213285	-0.29943	0.200489	-1.35555	-1.19396	-1.53497	-2.09872	-0.99847	-0.0551491	-0.50466	-0.109149	-0.174445	-0.513962	-1.38472	0.642178	-0.0733588	-2.17107	-0.750065	-0.964047	-0.10983	-0.322347	-0.908789	-0.0405851	-0.413385	-0.222127	-2.71684	0.115855	-1.71138	-1.65125	-1.72735	-0.606502	-1.66289	0.450162	-0.235563	-1.26878	-0.724315	-1.91988	-1.93612	-0.436278	-1.6858	-0.352937
Bcin01g06960.1	2.26925	2.50768	2.43729	2.43738	2.54507	0.867291	1.80201	2.52426	2.53065	1.95015	2.53688	2.81663	3.03762	3.012	2.29987	2.81035	2.31872	1.87707	2.82634	2.22817	2.79758	2.59931	1.78439	2.58927	2.74871	2.65403	2.32132	2.63362	2.42102	2.59787	2.50941	2.61398	2.4426	2.15278	2.72236	1.54015	2.62669	2.99978	2.63773	2.83885	2.81276	2.07	2.29182	2.44942	2.40623	2.81795	2.64281	2.68703	2.73446
Bcin01g06970.1	-4.07589	-3.22536	-0.448114	-0.23942	-0.306165	-2.67953	-0.76128	-0.311947	-1.75822	-3.04387	-1.31406	-0.376981	-1.86212	-2.8565	-2.76701	-3.96087	-3.13704	0.152567	-0.880692	-5.11443	-4.75072	0.0932175	-3.82274	-0.850071	-4.19977	-4.86737	-4.08312	-1.84112	-3.17309	-2.43814	-4.04104	-2.48366	-0.552176	-1.41748	-2.75719	-2.9842	-2.00772	-36.7434	-3.91358	-4.33657	-1.62675	-2.46292	-1.24447	-5.12055	-2.47149	-1.57311	-5.62367	-1.94517	-1.33368
Bcin01g06990.1	1.66745	1.62568	0.0464031	1.10565	-1.24632	-1.38232	1.21167	1.79446	0.866433	0.846124	0.482127	0.509183	0.73589	-1.27487	-1.222	-0.0923596	-0.557775	0.769072	-0.204081	0.469498	0.979243	-0.289842	0.390175	1.43634	-0.469565	0.603635	1.0953	-0.0658769	-1.55954	0.256898	-0.378686	0.765019	0.663373	0.813751	0.70746	-0.103545	0.855748	-2.93762	0.993718	0.0351928	-1.92024	0.0559729	0.126546	0.300908	0.109993	0.642122	-3.84917	-2.22305	-2.66891
Bcin01g07020.1	-4.3659	-0.139331	-0.693835	-37.318	-3.77504	-2.84414	-4.02383	-1.7695	-3.35235	-3.0563	-3.76962	-36.8863	-37.0185	-2.06931	-3.42678	-2.16288	-0.834627	-1.36448	-3.90945	-2.36765	-4.59257	-1.83448	-3.98214	-0.761441	-1.07612	-0.598251	-1.25977	-0.702057	-3.13357	-1.39674	-3.7333	-0.683753	-0.882442	-0.606738	-4.05095	-2.9188	-2.07548	-1.42809	-1.97922	-1.8781	-0.762453	-0.414122	-0.995305	-5.19036	-3.16766	-1.4963	-1.28473	-3.67991	-1.51863
Bcin01g07030.1	0.887825	0.990959	0.919005	0.823662	0.749711	-0.465249	0.900917	0.513292	0.545857	0.460213	0.13774	0.730154	0.531306	0.669179	0.350251	0.114726	0.0871785	0.706145	1.02234	0.114581	0.8121	0.522642	0.800689	0.834592	0.634016	0.875456	0.528695	0.414358	-1.08116	0.60852	1.28616	0.698111	0.795515	0.729854	1.25211	-0.927545	0.83401	0.553624	0.561811	1.13625	0.657564	-0.275038	-0.0134858	0.816892	0.807745	0.774674	0.61999	1.03892	-0.101506
Bcin01g07040.1	0.174385	-0.462629	-0.250105	-0.0530437	-0.698231	-2.08303	-1.83756	-0.774125	-2.80709	-0.252502	-0.934908	-2.52771	-1.3529	-2.74653	-2.47722	-2.50335	-2.76052	-0.686886	-1.8703	-1.30553	-1.87113	-1.85984	-0.402673	-1.15917	-0.766035	-2.32103	-1.1239	-5.21477	-1.35341	-2.54154	-0.76075	-1.24229	-0.91015	-3.30843	-3.60701	-2.37818	-1.78154	-36.5106	-1.50374	-4.512	-1.41797	-2.65444	-0.531224	-1.9175	-1.09053	-1.35399	-5.2706	-1.4793	-3.82655
Bcin01g07050.1	1.83497	1.55975	1.81992	1.85829	0.0844845	0.080931	1.42992	1.72196	1.66348	1.59111	0.663864	1.41322	1.5984	0.651963	1.07082	1.60604	0.866586	1.46515	1.49534	1.32613	1.04705	0.702309	1.30785	1.86366	1.20407	1.39144	1.22486	1.65699	0.853439	1.69635	0.975947	1.36356	1.3568	0.621972	1.04824	1.1305	1.74587	1.2159	1.27314	1.73434	0.955076	0.910277	1.53348	1.1837	0.230549	1.08208	1.49828	1.28837	1.4272
Bcin01g07070.1	1.901	2.08132	2.37873	2.47433	1.92085	0.644811	2.00763	2.41034	2.27568	1.68121	2.4873	2.13093	2.34106	1.56575	2.23331	2.10933	1.5894	2.07514	1.8928	2.07019	2.13688	2.21008	2.05305	2.38203	2.13547	2.16412	1.93375	2.06149	0.808858	2.06874	1.94311	2.28101	2.2122	1.97017	1.90395	2.00815	2.36124	1.97048	2.65941	2.20499	2.09489	1.74958	1.79242	1.90272	1.43789	2.10023	2.08665	2.44465	2.14476
Bcin01g07070.2	1.64707	2.26865	2.43509	2.44412	2.00912	1.43174	1.88542	2.25089	1.88212	2.0254	1.73778	2.22935	2.39833	1.42876	0.613003	2.03648	1.8107	1.50821	1.96537	2.02516	2.22378	1.91718	1.31166	2.30037	2.03187	2.06885	1.95703	2.29975	1.43445	2.10927	1.7195	2.20644	2.43105	1.82744	1.64362	1.76363	1.95029	2.25862	2.30803	1.96071	1.96742	1.63009	1.77064	2.03761	1.56053	2.4515	2.25177	2.33633	2.22901
Bcin01g07080.1	2.90011	2.81385	3.51195	4.41165	0.618387	2.77829	2.65713	3.82416	3.07007	2.58493	3.27521	1.56074	2.41592	0.233045	0.877799	1.77629	2.26388	2.59979	2.49739	3.43469	2.57636	2.82598	3.3943	2.8698	0.63922	2.40051	2.32271	2.49861	1.05341	2.43282	1.89733	2.32588	3.04981	0.980464	2.08051	1.27043	2.60197	2.03755	3.33651	1.79057	0.973903	2.59486	2.97676	1.85646	2.73153	1.86565	0.789415	2.41014	1.6334
Bcin01g07090.1	3.30228	3.199	4.01815	5.22807	1.30738	2.09065	2.66553	4.22041	3.66666	2.8553	3.42251	2.57382	3.21328	0.932309	0.0484922	2.52735	2.64008	3.18573	2.04666	4.16113	3.18973	3.55743	3.93371	3.68965	1.62844	3.04556	2.93014	3.17282	2.21916	3.059	2.50017	3.12859	3.67382	3.21557	3.00318	1.45636	3.2939	2.8392	4.09926	2.69601	1.58396	2.10621	3.87604	3.07747	3.1873	2.68783	2.5772	3.32503	2.85822
Bcin01g07100.1	3.04158	2.5176	3.59772	4.12576	0.73385	1.55449	2.35837	4.04118	3.15172	2.51904	1.4827	-0.282137	3.00878	0.409137	-0.302835	0.596531	1.83314	2.38409	1.59642	2.72213	1.66146	2.39407	3.83554	2.5598	-0.0600291	2.99472	1.81224	2.2988	2.05553	1.32552	1.30666	1.79727	1.78517	1.56311	1.62299	0.93045	2.69473	1.85369	3.00496	1.31705	1.06748	1.30304	2.8112	2.19572	2.22368	1.17429	-0.668321	2.09661	0.600801
Bcin01g07110.1	1.89332	2.03121	1.99628	2.26455	1.89519	0.482832	1.3746	2.09336	2.3363	1.14592	2.06501	1.69153	1.751	1.14597	0.81903	1.65527	1.49049	1.83193	1.50916	2.00114	1.65222	1.91693	2.00057	1.96118	1.20276	2.04591	1.55599	2.16573	1.02588	1.92921	2.06286	1.76629	1.72806	1.36225	1.59381	0.586666	2.00491	1.711	2.12994	1.77678	1.48975	1.8626	2.25658	2.04373	1.53782	1.7985	2.13946	1.65563	1.9283
Bcin01g07120.1	2.52514	2.07225	2.37385	2.63812	1.75936	0.601159	2.49676	2.3323	2.00791	2.04297	2.22651	1.89605	1.28186	1.57254	1.20858	2.53034	2.19401	1.69371	1.55607	1.92555	2.04388	1.47847	2.02693	2.71564	2.23604	2.4662	2.04876	2.42885	1.59662	1.14709	1.6263	1.69283	2.0026	1.84726	2.00407	1.62979	1.73254	2.56183	1.78672	1.1313	1.52885	1.55619	2.39631	2.47108	2.07372	1.75882	2.01482	1.9257	1.65935
Bcin01g07170.1	1.44325	1.64341	1.25907	1.58726	1.02112	0.0565259	1.02921	1.34892	1.10399	0.963671	1.03358	0.927524	1.50972	0.842989	0.682723	1.42126	1.29859	0.983458	1.6693	1.495	1.57828	1.54174	1.08315	1.65454	1.15257	1.47219	1.36444	1.48285	1.0077	1.32841	0.740901	1.34839	1.38039	1.51613	0.767364	0.286476	1.162	1.25076	1.41784	1.02916	0.931049	-0.646953	1.39212	1.48451	1.35137	1.48894	1.21801	1.52799	1.25408
Bcin01g07170.2	1.81773	0.449313	1.00824	1.19495	1.34789	0.105282	1.13944	1.30595	1.56636	0.623517	1.04822	1.22807	1.40511	0.929327	0.0157433	1.30727	0.419189	1.12519	1.19852	1.59331	1.30387	1.12371	1.41745	1.15965	0.94163	1.60128	0.586704	1.35667	0.819435	1.4904	1.20073	1.25076	1.33229	0.569778	1.28405	-0.461701	1.81411	1.6017	1.31472	1.46244	1.20906	1.20905	1.52645	0.828571	0.752731	1.32541	0.941597	0.831717	0.982776
Bcin01g07180.1	1.69623	0.68291	2.17543	1.55211	1.63894	0.269911	1.83964	1.21009	1.32503	0.884354	2.18818	1.88398	1.83502	2.0381	1.84143	1.5732	1.39531	1.68054	1.95644	1.50166	1.62141	1.88923	1.08584	1.37329	1.66482	1.86726	1.65587	1.60481	1.35833	1.28734	2.20315	1.559	1.93334	1.81795	1.85751	0.946007	1.57686	1.78253	2.43396	1.49278	1.38991	1.50375	1.32565	0.968436	0.884932	1.66937	2.40405	1.84412	2.14451
Bcin01g07190.1	-1.48633	-1.07621	-0.976636	-36.738	-3.87135	-0.315752	-0.40384	-0.318025	-1.64763	-0.0517575	-4.05462	-2.07573	-0.761673	-2.28338	-3.31641	-2.62566	-3.4618	-3.42662	-3.77645	-2.71428	-2.88539	-0.20432	-3.99377	-1.60562	-1.03544	-5.22751	-0.0630355	-3.33891	-0.647401	-1.75792	-1.14126	-0.942072	-0.326901	-3.73964	-4.25459	-2.91007	-2.27759	-36.9476	-1.69511	-0.522072	-4.4761	-0.517541	-4.88639	-2.16414	-3.06332	-1.3456	-5.73657	-0.139181	-0.562945
Bcin01g07200.1	-0.423009	-0.620482	0.00257222	0.0907155	-3.34889	-2.45296	-3.37808	0.368092	-1.59309	-1.58617	-1.46386	-0.855258	-36.8205	-2.96213	-2.78831	-0.782455	-0.886531	-1.83444	-0.346596	-1.76092	-1.78524	-3.86057	-0.444864	-0.784497	-4.22551	-4.83185	-2.45271	-1.39849	-2.89852	-4.7955	-1.13733	-0.472582	0.182172	-3.31312	-1.74134	-2.44688	-0.571758	-1.30717	-3.27004	-4.49675	-1.12139	-2.73491	0.217683	-0.204855	-2.5056	-3.92808	-1.37563	-1.58965	-3.69506
Bcin01g07210.1	-0.377236	-2.35112	-2.05652	0.268124	-2.72914	-1.42543	0.375213	-3.7992	-0.205426	-1.32069	-1.40001	-2.05717	-2.17934	-1.92674	-2.02975	-1.15307	0.050991	-0.854012	-1.77337	-4.06577	-1.61857	-3.0973	-1.60154	0.816071	-2.0174	-1.92316	-0.466177	-1.37292	-2.06424	-2.92234	-2.75303	-0.622363	-0.194621	-2.60238	-3.07332	-1.78958	-4.11931	-2.50393	-1.99513	-1.54268	-0.906645	-2.03317	-1.95022	-0.994242	-0.870383	-1.64976	-0.439848	-2.1484	-3.23977
Bcin01g07220.1	-3.93861	-2.91435	-0.96034	-1.12616	-3.35428	-2.20143	0.0283588	-0.516209	-0.920644	-0.854683	-1.0593	0.114054	-37.516	-2.11317	-0.355747	-0.190157	-2.9672	-1.8374	-0.0649972	-2.65348	-0.856494	0.0180559	-1.85748	-36.5466	-0.07887	-3.16508	-1.55124	-1.35353	-2.73916	-0.707365	-3.52276	-1.7255	-0.348169	-3.30842	-4.0216	-2.54664	-0.851914	-2.30843	-1.30568	-0.842194	-0.137646	-0.790592	-1.63678	-1.83514	-2.61046	-0.228115	-1.6432	-1.48671	-1.18261
Bcin01g07230.1	-1.74618	-0.855913	-0.65641	-1.27384	-0.876273	-1.92715	0.201487	-0.278569	-2.57216	0.0733581	-1.55308	-1.48793	-0.503537	-2.11345	-2.56802	-1.47495	-2.6163	-1.61507	0.488176	-0.511715	-3.01269	-1.05595	-0.551575	-0.76926	-1.38924	-1.03801	-1.22465	-0.209312	-2.53381	-1.31364	-1.21343	-2.92763	0.32682	-2.93553	-1.09469	-1.95407	-2.92081	-1.22181	-0.516452	-1.55008	-2.36291	-0.140167	-1.97811	-1.08875	-2.399	-1.66142	-5.13577	-2.34672	-0.926283
Bcin01g07240.1	1.10533	1.19777	1.61497	1.23107	0.884055	0.193516	1.29377	0.940142	0.657321	0.786844	0.857654	1.71235	2.15298	2.41765	1.29969	1.68011	1.39113	0.883124	1.52315	1.60774	1.22012	2.26361	1.38883	0.879907	2.12195	1.76678	1.77833	1.88228	1.94463	1.86224	1.45108	1.71929	1.26518	1.79647	1.78896	1.63488	1.53306	1.75867	1.46944	2.24433	1.52601	1.29811	1.40134	1.94709	1.57847	2.35173	1.9629	2.04328	2.20859
Bcin01g07260.1	-0.59549	-2.43286	-0.817428	-0.646261	-1.17659	-1.74137	-2.16846	-1.02357	0.304692	-0.267792	-0.541973	-0.899471	-0.73598	-2.10043	-2.14761	-0.251171	-2.43796	-1.27233	-2.69183	-0.419331	-2.85424	-1.11157	-3.43206	-1.01424	-1.03283	-0.335986	-0.998011	-1.75357	-2.2319	-0.15189	0.169769	-1.22741	-2.23699	-2.19755	-2.33937	-2.09596	0.19127	-0.491532	-0.0425166	-1.04023	-0.560988	-2.0988	-0.915454	0.51444	-0.227274	0.321507	0.0527151	0.0949634	-0.815061
Bcin01g07270.1	-1.84944	-3.29073	-4.64797	-0.200162	-1.57098	-2.26303	-0.0617314	-0.811797	-1.74526	-0.975975	-0.653938	-1.51259	-2.52274	-3.28874	-3.06548	-0.70416	-1.41978	-0.735289	-1.85349	-0.361215	-0.789418	-4.02451	-0.310713	-1.84416	-2.49058	-1.62051	-3.6273	-0.964534	-0.458165	-1.89923	-3.45193	-2.0444	-4.98486	-1.13822	-1.13608	-2.47784	-1.66114	-31.5503	-3.57921	-3.10027	-3.96232	-1.13132	0.0856033	-4.83769	0.360967	-1.12045	-5.63794	-2.93699	-1.11879
Bcin01g07280.1	0.719298	0.508036	0.969464	0.908306	0.15727	-0.328175	1.3347	0.267446	0.755373	0.4691	0.331389	1.1737	0.287774	0.018911	0.205398	1.02323	0.831538	0.244116	0.73622	1.29817	0.405555	0.955329	1.65687	-0.12018	1.1512	0.929897	0.682544	0.204207	0.0483212	0.920584	-0.878604	1.00041	1.34834	0.772138	0.41526	0.030117	0.419715	0.850112	0.819886	1.08408	0.381428	0.921835	0.870804	0.907042	0.887554	1.28078	1.07642	1.05893	1.20077
Bcin01g07290.1	1.58468	1.3964	1.26865	1.34527	1.71492	0.14636	1.3379	1.5728	1.37015	1.01897	1.1732	1.58405	1.30122	1.04203	1.15047	1.35679	1.07173	0.843333	2.31095	2.05353	1.29149	1.27361	1.09171	1.71865	0.952299	1.15862	1.24207	1.46197	1.15834	1.53668	1.0334	1.04811	1.50458	1.94501	1.15544	0.689978	1.6365	1.83045	1.81848	1.46126	1.47707	-0.0806697	1.44441	1.74193	0.622677	1.15628	1.34345	1.43966	1.82091
Bcin01g07300.1	1.44389	0.655545	1.43636	1.22092	0.39831	-0.025979	0.931193	1.34862	-0.0960403	1.4728	1.13996	1.18904	1.13209	0.764146	0.596204	1.06324	0.880858	0.433045	1.01311	1.37384	1.27994	0.711778	0.957096	1.06422	0.709392	0.945003	1.36201	1.54879	-0.452226	0.584493	0.886154	0.502013	1.12886	0.628345	0.204082	0.841884	1.11121	0.551024	1.09054	0.881891	1.01082	1.28123	0.423338	0.191576	-0.138217	0.6954	1.01416	0.781998	0.863726
Bcin01g07320.1	5.84803	5.40157	5.47785	6.25717	5.58617	3.83176	6.15809	6.1609	5.75114	5.6313	5.81862	6.06726	5.21332	4.91777	5.19356	5.37073	5.49592	5.54777	5.88027	5.58926	6.04308	5.20522	5.65056	6.08893	5.56717	5.81918	5.95111	5.59888	4.07814	5.17672	5.55378	5.39143	5.71134	5.5668	6.02972	5.48915	6.13742	5.74861	5.54114	5.34958	5.49928	5.32763	5.90884	5.30745	4.80466	5.13124	5.92853	5.60607	5.11653
Bcin01g07330.1	0.546421	1.11591	-0.607881	-1.15185	0.805863	-1.06174	0.960632	-0.265579	-2.0197	-0.679068	0.993944	-1.55586	-35.0048	-1.33023	0.0145824	0.633379	0.403141	-1.33839	1.41007	0.131234	0.0567403	-1.11803	0.550609	0.429309	-3.04302	-1.57988	1.63929	-0.255002	-1.42947	-3.73536	-0.149895	-0.834218	-1.22887	-0.260843	-2.68049	-1.55523	-3.68937	-0.86483	-0.938432	-0.248041	1.14365	0.317567	-0.410405	-0.208429	-1.57661	-2.65068	-4.64493	-4.60096	0.0594569
Bcin01g07340.1	3.20373	3.293	2.4925	3.44028	2.53561	1.00442	2.89861	3.73071	3.55614	2.8957	2.71953	3.19842	2.05488	1.00348	0.961641	2.21939	2.07649	2.94447	2.63222	2.81655	2.62784	2.15764	3.1878	3.56746	1.85748	2.67939	2.57302	3.02762	1.59015	2.02408	2.09292	2.85704	3.22429	1.39021	2.35262	2.70648	3.0511	1.88792	3.00109	2.04787	2.46439	1.90142	2.68216	2.7046	2.39884	1.03847	1.16597	1.9963	1.41242
Bcin01g07350.1	-2.75316	-2.26145	-1.08545	-1.75662	-1.797	-0.776886	0.791927	-2.12526	-0.228109	0.840359	-2.7768	-1.10055	-0.321562	-1.35494	0.00342367	-0.834474	-0.0551262	-1.45176	0.154776	-1.29818	-1.29743	-1.3462	-1.19949	-1.15127	0.703996	-0.725948	0.281809	-0.879695	-1.8891	0.202194	1.29897	-1.55368	-0.595075	0.10159	-1.72063	0.524395	-2.58847	-1.23279	-0.905648	-0.984914	0.279672	0.362336	-0.264835	0.676153	-1.53261	-1.50041	1.12453	0.154092	-0.550098
Bcin01g07380.1	3.4636	3.24886	4.28493	3.35524	3.86542	2.22374	3.57294	3.27945	3.39724	3.59751	3.532	4.11885	4.80057	3.15115	2.99117	3.76807	3.30384	3.04645	3.44555	3.26572	3.29103	3.90536	3.60772	3.56021	3.78402	3.34836	3.29322	3.49589	2.9795	3.47522	3.20819	4.10446	3.97809	3.49688	3.62588	3.3599	4.12114	4.12962	3.58039	4.12173	3.39325	3.20261	3.80063	3.44641	3.48445	3.19003	3.58679	3.94481	3.00209
Bcin01g07390.1	1.56929	0.341374	0.843848	0.907044	0.85714	-0.346615	0.264504	0.794953	0.663792	1.13748	0.774068	1.21258	1.1744	1.33368	0.0270881	1.51436	1.00842	0.811033	0.61627	0.950759	0.472512	1.08292	0.463016	0.999304	0.796465	0.512581	-0.0650413	1.35748	0.759702	-0.613154	0.137847	1.07969	0.758562	0.750105	0.814021	0.950132	1.53831	0.674849	0.866535	1.08063	-0.203303	-0.158597	0.812189	1.16977	0.0848158	0.731238	-0.862789	-0.323381	-0.029755
Bcin01g07400.1	0.433094	0.171933	1.08285	0.335823	1.12732	-0.308224	1.27098	0.629751	0.81944	1.02136	0.802468	0.787632	0.594169	0.219477	-0.970989	0.447944	0.703227	0.440652	0.640901	1.26117	0.218563	0.277414	0.19862	0.942113	0.979366	1.35497	0.354978	0.5881	0.261553	0.201198	0.310963	0.637224	1.06737	0.18234	0.871715	0.889002	1.46822	1.18484	1.63866	1.53076	-0.371456	-0.34533	1.21782	1.12887	-0.428471	-0.761764	-0.465533	0.670748	0.227755
Bcin01g07410.1	2.36792	2.84463	1.56052	2.7861	1.58059	1.6626	2.17305	3.01201	1.09342	2.06609	2.32512	1.35849	1.17356	0.242137	-0.393747	2.5072	1.56774	2.04423	1.51205	2.38916	1.99245	1.83997	1.16259	2.34217	0.725009	2.70379	2.17236	1.84294	1.53947	1.43074	1.84332	1.9448	1.86425	1.846	1.54046	1.24358	1.66112	1.64517	1.53742	1.17544	2.05418	1.09771	1.94796	2.18428	1.72958	2.27809	2.32866	1.79977	2.2102
Bcin01g07410.2	2.58175	2.47989	1.91341	3.0777	1.24872	0.376811	2.09464	2.74231	1.43666	1.38577	2.07804	1.34151	1.34147	1.49551	0.130722	2.09382	1.608	1.94833	1.14681	2.48916	2.02321	1.42353	2.132	1.99831	0.698622	2.65	2.03717	2.08125	0.49487	1.16421	1.58495	1.73417	1.88091	1.76746	1.68438	1.29872	1.93245	1.52856	1.787	1.4796	1.56722	1.56122	2.02901	1.80309	1.6976	2.3846	2.48463	2.04204	1.87049
Bcin01g07420.1	1.67784	1.51215	2.58821	1.48271	0.987162	0.448213	1.26123	1.65484	1.44218	0.133446	0.958265	1.89996	2.68205	2.4931	1.48208	1.43698	2.11383	0.284203	1.19827	1.58368	0.945295	2.61364	1.65117	-0.129755	2.15639	1.91073	1.32058	1.7251	1.74201	1.93529	1.2311	1.52939	1.60699	1.45024	1.58752	0.665692	1.60201	1.6026	1.38168	2.07604	1.25381	-0.0635898	1.57377	0.837907	0.906574	1.9876	2.86178	1.91703	2.10705
Bcin01g07440.1	1.13922	1.26215	1.52983	1.67818	1.18704	-0.0369978	1.10072	1.27896	1.39537	0.801484	1.18001	0.705488	1.72497	0.833177	0.528969	1.28721	1.14856	0.637554	1.21198	0.850018	1.12034	1.02302	1.54376	1.37222	0.99828	1.57616	1.2519	1.13635	-0.105745	1.04886	0.818391	0.582975	1.29077	0.935299	0.501095	0.227787	0.803313	1.163	1.16736	1.46554	-0.384372	0.00788362	0.970855	0.531277	0.120719	1.29462	1.72901	1.30412	1.31717
Bcin01g07450.1	1.33202	-1.08246	0.92656	0.44921	0.379588	-0.260069	0.233369	0.725917	-0.0152664	0.406415	0.15764	0.661091	1.66637	1.68062	-0.815854	1.29612	0.841649	-0.0489521	0.618608	0.815646	0.481188	1.77711	0.919883	0.28185	1.3976	0.7544	0.395859	0.888349	0.318846	0.988526	0.807082	0.662982	-0.71097	1.10335	-0.261982	-0.900696	0.727145	0.704311	0.654189	1.13363	1.21193	0.203389	-0.961497	0.417609	0.411554	1.25163	1.63606	1.32588	1.41838
Bcin01g07460.1	4.18893	4.21904	4.13961	4.07791	3.83617	2.39559	3.8757	3.96563	3.9044	3.44055	4.12262	4.23246	4.36936	4.05029	3.62808	4.17837	4.03074	3.46341	4.17585	3.9811	4.20179	4.16085	3.89108	4.0507	4.32288	4.27903	4.13105	4.26921	3.8827	4.20763	4.10271	4.15301	4.12027	4.00357	4.16146	3.85694	4.22612	4.2646	3.98994	4.15116	4.1483	3.85253	4.14795	4.14299	3.8021	4.19905	4.08379	4.35024	4.29769
Bcin01g07480.1	0.545891	-1.06577	0.672522	1.13692	1.40024	-0.449666	0.644752	0.463834	1.45845	-0.0972111	1.00813	0.677078	0.530242	0.742368	0.220277	1.24529	0.489173	0.18507	0.687204	0.477899	0.11637	0.864578	0.298395	-0.16095	0.721928	0.86788	0.497624	1.28362	0.130228	0.0967911	1.2482	-0.267221	0.183515	1.39513	0.792659	-0.915201	0.833902	1.46658	1.53146	1.03887	0.435821	-0.241603	1.06615	0.841902	0.438739	0.633321	1.57819	0.289832	-0.211794
Bcin01g07490.1	2.46089	2.34923	2.89412	2.35242	2.06999	1.58812	2.14188	2.01388	2.46012	2.39635	2.54773	2.95481	2.99528	2.79689	2.22074	2.95127	2.56456	2.39725	2.53271	2.38764	2.49853	2.85234	2.61464	1.91191	2.94606	2.82047	2.76667	2.73811	2.79479	2.52424	2.70421	2.46625	2.25827	2.48682	2.83175	2.14618	2.72782	2.79709	2.57916	2.90521	2.8112	2.48248	2.23065	2.52575	2.39162	2.82314	3.03253	2.81841	2.95033
Bcin01g07510.1	2.74946	2.66573	3.20185	2.52542	2.66944	1.75426	2.08323	2.6016	2.70391	2.54193	2.63364	2.53223	3.34365	1.84826	2.25396	2.88148	2.08195	1.79138	2.77866	2.689	2.5422	2.84128	2.65679	2.81147	2.64928	2.76196	2.49305	2.81973	2.06152	3.04959	2.79215	2.68209	2.84827	2.48287	2.72152	2.16437	2.6218	2.58236	2.84377	2.39365	2.47125	2.37021	2.67958	2.37256	2.40793	2.58695	2.81807	2.8595	2.94786
Bcin01g07520.1	2.49219	2.03061	2.43615	2.51372	2.26722	0.662415	2.1682	2.31306	2.24466	1.72892	1.72733	2.20657	2.71104	1.83951	1.65753	2.42691	2.23526	2.09267	2.37293	2.26937	2.20378	2.02531	2.08143	2.48457	1.92223	2.57465	2.25393	2.27112	1.75507	2.7633	2.55795	2.44469	2.6221	2.64271	2.31392	1.91878	2.63102	2.50412	2.62296	2.488	2.11253	2.11041	2.15475	2.2869	2.37202	2.10826	2.7858	2.70363	2.36195
Bcin01g07520.2	2.45163	2.56807	2.97275	2.60632	2.33931	0.776702	2.70982	2.36797	2.21897	2.14048	1.913	2.39654	2.74773	2.47857	1.65316	2.66904	1.5329	2.54644	2.75459	2.38739	2.45672	2.26785	2.52518	2.2508	2.06625	2.57912	2.5708	2.48805	1.83612	2.8035	2.53947	2.53971	2.71367	2.70306	2.32057	2.47104	2.38379	2.26971	2.58241	2.7543	2.60697	2.15061	2.5183	2.15788	2.27229	2.60077	2.80803	2.71693	2.74228
Bcin01g07530.1	1.53909	0.950097	0.741662	1.60718	-1.02351	0.146261	0.643955	1.18763	-0.604453	0.0889518	-0.988623	-0.277139	1.44146	-0.309376	-0.279087	-2.7075	-0.018429	0.595788	0.613034	1.15343	0.774222	0.722879	1.58634	0.971973	-0.741146	1.53486	0.546111	-0.52611	-1.12001	0.197316	-0.704072	0.719145	0.733955	0.230236	0.463409	0.101351	0.876607	-1.46025	1.1053	-2.12119	0.0169786	-0.529892	0.209098	0.377111	-0.811505	1.42103	0.244519	0.964952	0.863065
Bcin01g07540.1	0.748861	1.03951	1.34894	1.35441	0.903225	-0.154297	1.15107	0.69977	1.55168	0.410234	0.691295	1.28448	0.918441	0.352664	0.036588	1.31836	1.63396	1.01192	1.04459	0.744531	1.70984	1.0323	0.604204	1.29405	1.39744	1.27101	0.808538	1.21702	0.42443	1.6177	0.537203	1.32733	0.792472	0.935861	1.19859	0.489612	0.664052	1.4506	1.10407	1.14215	0.616031	0.691257	0.674023	1.32932	0.483398	1.15887	1.46497	1.0901	1.3454
Bcin01g07550.1	0.904304	0.304447	1.08767	0.665743	-0.433256	-0.287873	0.34603	0.285404	-0.219958	0.487025	0.71502	0.851431	1.1649	-0.87086	0.61468	0.635963	0.0209141	0.155343	1.19028	1.24923	0.26001	1.15349	-0.119893	0.33626	0.0441028	0.684084	-0.0485939	0.979281	0.699276	0.690045	0.141842	0.563909	0.524882	0.708857	0.813317	-0.768796	-0.296467	-0.0249125	0.379848	1.4493	0.422629	0.64622	0.650188	0.518671	0.473823	0.593741	0.802922	0.441671	1.09447
Bcin01g07570.1	-4.14682	-0.675357	-4.37891	-37.8865	-1.96253	-2.21222	-1.12078	-0.782496	-1.44852	-2.7411	-3.61376	-1.64426	-0.592335	-2.37356	-2.56212	-3.71282	-2.67187	-2.92386	-3.53491	-0.610999	-2.56299	-1.88273	-3.48715	-1.76965	-0.612738	-4.79406	-1.67706	-1.43814	-1.42737	-1.13535	-0.979616	0.454635	-0.65693	-0.860692	-3.70874	-2.46222	-1.33282	-1.39941	-0.689332	-1.79493	-0.990244	-0.239934	-1.74663	-0.652179	-1.00088	-3.79036	-0.102686	-4.59002	-0.95761
Bcin01g07580.1	1.22065	1.376	1.36079	1.40911	1.32246	-0.0630138	1.8485	1.29464	1.15131	1.58844	1.24106	1.10752	1.76922	0.537462	1.02211	1.62066	1.16833	1.11582	1.21624	1.19518	1.31661	0.831612	1.06009	1.20438	1.21511	1.00725	1.262	1.23312	0.834192	0.931409	0.58845	1.30307	2.06715	1.61803	0.910278	0.585555	1.82878	1.08544	1.2194	0.742241	1.20226	0.766001	1.43975	0.462414	-0.207079	0.475322	1.26263	1.38183	0.878851
Bcin01g07590.1	1.84581	1.04682	1.57489	1.60939	1.63869	0.185664	0.690719	1.89148	1.97116	0.748237	1.91975	1.43329	2.2115	0.847411	0.412075	1.39143	0.980057	1.19937	0.597339	1.77667	1.48485	1.38717	1.47926	1.49681	1.04263	1.38107	1.15758	1.5206	0.649563	1.50331	1.4544	1.49933	1.5383	0.949514	0.812103	0.301563	1.74181	1.46249	1.51797	2.17501	0.743845	1.20213	1.56834	1.66416	1.01302	1.54456	1.88745	1.6721	1.4405
Bcin01g07600.1	1.54116	1.4999	1.27318	1.93127	1.15911	0.319464	1.88977	1.79327	1.35419	1.34404	1.4031	1.79075	1.41177	1.05281	0.535363	1.46193	0.905428	1.97411	1.69828	1.34559	1.5433	1.11345	1.96438	1.94127	1.19532	1.79732	1.43087	1.91645	0.776298	1.4264	1.36296	1.71303	1.28987	1.55216	1.66243	-0.199836	1.70863	1.52936	1.78551	1.604	1.45757	1.60607	1.548	1.70226	1.18981	1.43205	1.46743	1.36533	1.21998
Bcin01g07610.1	2.00432	1.71322	2.07094	2.20631	1.92011	0.46421	1.82694	2.21508	1.88069	1.68792	1.99572	1.8307	2.25308	0.738913	0.746765	2.03377	1.36532	1.91414	1.68637	2.16425	1.51657	1.79419	2.57525	2.09597	1.36553	1.85827	1.94409	1.93277	1.00444	2.29712	1.50809	1.73251	1.95879	1.8618	1.97152	1.71116	1.92451	1.55658	1.42225	1.79887	1.30101	1.32064	1.81199	1.9062	0.969428	1.9945	1.94522	2.05392	1.59677
Bcin01g07620.1	0.582543	0.801182	-0.554802	1.07629	0.695211	-0.144181	0.491722	1.50886	-0.0150305	0.890235	1.30227	0.793567	0.745348	1.02943	-0.128172	1.05816	1.12087	0.320455	0.181108	1.27707	0.457093	0.984262	-0.0921606	0.660574	1.21886	0.643499	0.539245	1.61523	0.903654	1.04118	0.399559	0.719985	1.02995	0.773555	0.748205	0.485367	0.597022	0.112232	1.57711	1.18921	1.17982	0.883853	1.32424	-0.131972	-0.0316461	1.02305	0.783408	1.33617	0.72704
Bcin01g07630.1	-3.86943	-2.59176	-0.785085	-0.373637	-1.95366	-2.25946	-0.916455	-1.19196	-1.4896	-1.57329	-0.033702	-0.850784	-1.29807	-2.90491	-2.9053	-2.53816	-0.208535	-0.375062	-1.67807	-1.56796	-0.773853	-2.04996	-0.59264	-0.947445	-1.65598	-0.927169	-0.889889	-1.45425	-2.64988	-1.83541	-0.82433	-2.65929	-4.49479	-1.00694	-3.58002	-0.0717331	-4.56742	-37.3384	-3.14459	-0.338103	-1.82857	-2.67445	-2.17035	-1.11518	-2.57089	-0.882465	-5.32183	-1.98654	-1.60007
Bcin01g07640.1	1.18696	0.510261	0.513334	2.35681	-0.701283	-0.660655	1.3635	1.27886	-0.598214	0.0554347	0.263354	-0.416892	-1.20054	-0.624858	-1.44077	0.271944	-0.227822	0.750833	0.688165	-3.45652	2.00956	-0.549783	-0.985521	0.41648	-0.190764	0.551197	0.851645	-3.51387	-0.868823	-3.61645	-0.411046	-0.773859	-2.22464	0.523896	-0.268462	-0.676494	0.523772	0.455844	1.42208	-0.488604	-0.534456	0.579114	-1.05086	0.983298	0.688013	-1.95888	-1.50852	-4.07394	-2.32844
Bcin01g07650.1	3.18786	3.04527	3.1331	3.56656	2.6835	1.19524	3.40238	3.49941	3.16105	2.57479	3.02474	3.56801	3.33736	2.3701	3.11003	3.37181	2.38908	3.00327	2.94932	3.10192	3.47974	3.17607	3.20683	3.31148	3.08691	3.05159	2.92263	3.36883	2.69018	3.0956	3.17515	3.53993	3.46121	3.14246	3.38586	3.21958	3.40237	3.06514	3.10706	3.16221	3.16711	3.06129	2.92557	2.9721	2.46857	2.89585	2.75767	3.13627	3.1723
Bcin01g07650.2	3.16368	2.82504	3.22427	3.31115	2.68046	1.92515	3.3256	3.45966	3.06653	2.62599	3.21852	3.60529	3.28962	2.25434	2.99615	3.07799	2.5765	2.85519	3.09971	3.28799	3.36983	3.183	3.4098	3.40359	3.1192	3.03948	3.20435	3.10634	2.70258	2.84001	2.97502	3.56835	3.44371	3.01927	3.13713	3.25415	3.44551	3.07409	3.46263	2.92997	3.19332	2.98481	3.13331	2.91666	2.4158	2.76206	2.96493	3.19686	2.80831
Bcin01g07660.1	-0.589308	-2.76581	-0.285629	0.390733	-0.367819	-1.86837	-0.295646	-1.44967	-1.41122	-0.345871	-0.95667	0.0474232	-1.32943	-2.27363	-2.30161	-0.482944	-1.05786	0.154466	-0.851372	-0.968493	-1.76204	-2.39334	-0.437021	-0.314424	-0.0628835	-2.09949	0.64145	0.0178945	-2.53404	-3.67004	-0.305557	0.22324	-0.886948	-0.745844	-1.74347	-2.02794	-0.677573	-0.574724	-3.07646	-0.349931	-0.101269	0.687009	-0.30416	-4.1989	-0.226946	-1.63889	-4.98821	-1.03684	-1.71966
Bcin01g07670.1	1.57544	1.04758	1.60631	1.72552	1.7134	0.176656	1.8451	1.72729	1.58444	1.52185	0.890064	1.87879	1.17869	1.38248	0.447657	1.92718	0.850256	0.859942	1.65085	1.35241	1.15362	1.13368	1.50985	1.57192	1.47742	1.17553	1.48539	1.2036	1.36023	1.25039	0.477723	0.973028	1.79948	0.81657	1.65481	1.27642	1.51663	1.4021	0.753074	1.82172	1.63883	0.944034	1.64794	1.48114	1.13316	1.15829	0.646738	1.40094	1.58948
Bcin01g07670.2	1.56964	1.36524	1.39817	1.82765	1.5865	0.185989	1.20471	1.51247	1.59314	1.36657	1.19472	1.71145	1.27626	1.14029	1.30242	1.42869	1.62572	1.4775	1.7351	1.17099	0.945247	1.55115	1.60783	1.47896	0.632081	1.33221	1.40072	1.45338	0.953378	1.13127	1.37281	1.12649	1.94448	1.29178	1.40555	0.646312	1.18583	1.8389	1.48333	1.27634	1.29789	1.21643	1.69928	1.26972	0.902209	1.75714	1.06294	1.4374	1.67252
Bcin01g07680.1	-1.09484	-2.44135	-0.842038	-0.352205	-0.512631	-1.83505	-1.33821	-3.0935	-0.200726	-0.0981087	-0.56408	-0.301693	-1.06247	-0.862969	-0.00513164	-2.61314	-0.974936	-2.30572	-2.82728	-0.967444	-1.39854	-0.680829	-1.0316	-34.3468	-0.873303	0.0043799	-0.522647	-0.972578	-2.31686	-0.815728	-0.601848	-1.33417	-0.756506	-1.35759	-0.746639	-0.53753	-1.07092	-0.450948	-1.21005	0.0354347	-3.12086	-0.92347	0.110778	-1.21153	-2.24989	-1.17424	-0.657699	-0.721175	-0.828318
Bcin01g07690.1	1.59351	1.26169	1.75938	1.83251	1.16455	0.217051	1.65269	1.4973	1.47319	1.33048	0.746006	1.63513	1.11659	1.09296	0.71783	1.5941	1.06888	1.05671	1.2307	1.53363	1.40539	1.77526	1.78622	1.79398	1.15779	1.53476	1.06062	1.84799	0.296343	2.16633	1.1157	1.62975	0.907859	1.2011	1.44655	0.290569	1.77292	1.29639	1.24933	1.90917	1.43775	0.607114	1.31145	1.44488	1.14516	1.82261	0.843577	1.70864	1.73856
Bcin01g07700.1	1.03421	1.01843	1.3109	0.77426	0.0440022	-1.01737	0.909779	0.885902	1.43224	0.20711	0.654275	0.353783	0.802861	-0.564379	-0.131662	-0.337486	-1.33193	0.435126	0.395368	0.700334	0.262773	0.46132	1.40199	0.579549	0.283255	0.0276578	0.413478	0.501619	-0.0869457	0.914413	-0.625648	0.279564	0.816894	-0.0538823	0.556786	-0.177115	0.773291	0.408928	-1.56766	0.808046	0.597021	-0.20589	-0.399113	0.436086	0.247458	0.389947	1.06818	0.718968	-0.227284
Bcin01g07710.1	1.63397	1.9883	1.48839	2.0605	1.66648	0.0369172	1.98382	2.0757	1.68653	1.77178	1.36364	1.98822	2.1212	1.45199	0.944249	1.65686	1.42444	1.52293	1.36483	1.73805	1.41668	0.913677	1.72958	1.93075	1.3186	1.69718	1.57878	1.76117	-0.25258	1.77914	1.22033	1.597	1.76905	1.28946	1.67211	1.42121	2.1365	1.93055	1.46203	1.53984	1.06938	0.502794	1.68901	1.40119	0.546636	1.14141	1.12447	1.78685	1.11222
Bcin01g07720.1	2.73713	2.3461	2.69837	2.64308	2.65548	0.842973	1.70682	2.76314	2.32761	2.37617	2.24976	2.11573	2.80443	1.74402	2.41986	2.2082	2.07461	2.53885	2.16443	2.32185	2.33373	2.13967	2.40824	2.54714	1.64738	2.04531	2.23684	2.97143	1.5569	2.31385	2.02782	2.47805	2.61438	1.82894	2.44147	2.02469	2.22425	1.73713	2.80976	2.54006	2.11368	2.19126	2.03447	1.90398	1.04713	2.21718	2.22479	2.35443	2.3567
Bcin01g07720.2	1.77241	2.07749	1.75682	2.29082	1.29092	0.281145	1.35356	2.10585	1.05955	1.75809	1.49377	1.37496	2.15055	-0.099328	0.603515	1.09021	1.15346	1.59711	1.41888	1.98406	1.89158	1.49655	1.97366	2.00631	1.21132	1.35663	1.06751	1.68963	0.873471	1.71648	1.71053	1.73443	1.30929	1.21099	1.28208	0.896176	1.93338	0.719834	1.7867	1.49039	1.40223	1.49651	1.55795	0.860252	0.872893	1.42585	1.3867	1.52974	0.853488
Bcin01g07730.1	0.21868	-0.894158	0.350941	0.00921082	-0.166054	-0.288448	0.729141	0.298582	-0.415178	-0.0822068	0.928176	0.797032	-0.00502156	0.543777	0.66916	0.460935	0.901052	0.211845	1.42575	0.229111	1.03734	0.61183	1.09012	0.929313	0.652664	0.849871	1.20446	1.18541	1.03035	-0.31323	0.876819	1.01243	0.855875	0.429647	1.27173	1.22223	0.594066	0.654961	1.22929	0.2381	1.10998	1.52991	0.483387	0.398539	0.630181	0.800648	-1.58314	0.723671	0.654479
Bcin01g07740.1	1.43657	-0.15999	1.14321	1.05831	1.06676	-0.131768	0.683527	1.28557	0.738964	0.6833	-0.0955338	1.22361	1.41546	0.537002	-0.724537	0.398737	0.429368	0.605187	0.991118	1.21599	1.15122	1.19924	0.824795	1.48249	0.912906	1.16017	0.384598	0.723515	0.329526	1.15195	0.717974	0.686422	1.30279	0.248802	0.988895	0.0220064	0.970143	0.99451	0.556763	1.28886	0.488088	1.48423	0.63202	0.642871	-0.326779	0.217804	1.33247	1.32127	0.985014
Bcin01g07750.1	0.105502	-2.34553	-2.20744	-0.295657	-0.653675	-1.7218	-0.541325	-0.739358	-1.51411	-0.489474	-3.01162	-2.53157	-0.772762	-1.85328	-1.93219	-3.37048	-0.987356	-1.23301	-1.60473	0.715014	-0.505491	-1.74867	-1.66855	-0.213765	-0.300821	-3.98992	-0.872303	-2.87862	-2.33509	-0.249998	-1.01302	0.0177244	0.0792261	0.0446922	-0.513232	-2.06667	0.347255	-37.0615	0.143391	-3.94156	-1.79511	-1.9633	-0.233528	-3.86303	-1.83414	-0.0980203	-0.702853	-0.324074	-1.39154
Bcin01g07760.1	3.14046	3.40557	2.94394	3.36789	2.85742	3.14549	3.20334	3.38118	3.48679	2.9003	4.05471	3.3358	3.7119	3.20803	2.32153	3.45318	2.98467	2.92036	3.1849	5.87526	3.80158	5.51994	3.60513	3.55569	2.98442	4.0082	3.40085	4.67727	3.97719	4.60399	4.11246	3.62208	3.07324	4.39809	3.75153	3.17373	3.88931	3.35062	3.716	3.95461	3.07571	2.85773	3.50571	3.99302	3.89044	5.17476	4.27957	4.65286	5.48596
Bcin01g07770.1	1.6417	1.621	1.73373	1.72698	1.0826	0.285011	2.07142	1.92354	1.4901	1.44935	1.5289	1.72307	1.45352	1.75047	1.80476	1.98515	0.609507	0.898361	1.55017	1.57194	1.39432	1.60313	1.59657	1.81864	0.634269	1.78007	1.76891	1.54234	0.746283	1.75374	2.12649	1.51157	1.76548	1.77144	1.46352	0.833261	2.24661	1.62315	2.22456	1.59047	1.55235	1.38932	1.49396	1.62636	0.605168	1.32959	1.72319	1.48791	1.38472
Bcin01g07780.1	0.653572	0.309739	1.37939	0.773462	0.923704	-0.456501	-0.176509	0.129971	0.906515	0.344344	0.882353	0.843064	1.56695	1.30866	0.776633	0.896241	0.483944	-0.222489	1.43955	0.988213	0.104687	1.08015	0.37138	0.280358	1.15526	0.912383	0.742769	1.12189	0.205131	1.22524	0.426583	0.926054	-0.287895	1.43484	0.578702	0.739613	0.467016	0.859248	-1.26208	1.38698	1.13725	0.583192	-0.602061	0.626009	0.958104	0.561235	1.62549	1.64567	1.12918
Bcin01g07800.1	1.60247	0.798183	0.864141	1.20032	0.829637	-0.0623779	1.46542	1.10838	0.619239	1.26846	0.64138	1.29277	1.58954	0.415064	1.43849	1.42075	0.688113	0.884149	1.3339	1.02826	1.87913	1.43543	1.24474	1.54869	1.61164	1.52221	0.773919	1.20351	1.22304	1.17836	1.31937	1.33432	1.06137	1.24856	1.05203	0.115675	1.53889	1.54065	0.928183	1.10225	1.38167	0.956355	1.20504	1.39698	0.762504	1.39161	0.689331	1.0558	1.15119
Bcin01g07810.1	1.79864	2.12583	1.1938	2.20275	1.60109	0.424656	1.86858	2.30402	2.01567	1.1649	2.23941	1.38179	1.18634	1.36051	1.19821	1.40046	0.866611	1.31881	1.43693	1.84185	2.13018	1.56714	2.0166	2.06964	0.917782	1.29253	1.59648	1.81867	0.781316	0.671871	1.51094	1.70101	1.83491	1.40024	1.7146	1.65257	2.16216	1.03818	1.90732	0.73192	1.46238	0.967364	1.65565	1.74352	1.92352	1.63822	1.34024	1.23727	0.927149
Bcin01g07820.1	1.12181	-0.195536	1.12978	1.20767	0.874715	-0.00894366	1.09775	0.993687	0.805046	1.04044	1.04738	0.886075	1.59337	-0.0907179	1.11107	1.06005	0.871783	0.161937	1.08151	0.551699	0.957398	0.839589	0.919728	0.664715	0.83989	0.925538	1.20106	1.22852	0.476435	0.968766	1.55687	1.142	0.89236	1.0307	0.925914	0.664257	1.11018	1.09891	1.42925	1.27643	0.189729	0.700577	1.04247	1.22568	0.87541	0.97127	1.58731	1.00984	0.862175
Bcin01g07830.1	0.267703	-1.04041	0.722819	0.808687	1.08418	-0.208321	0.716683	0.143869	-0.673554	-0.169656	0.931541	1.10117	1.21575	0.841187	1.57191	1.43041	0.669398	-0.120124	0.0529209	-0.200685	1.08963	0.863991	0.656735	0.887985	0.312398	1.13024	1.00271	0.434508	0.217404	1.21708	1.37419	0.791798	0.467327	-0.408322	-0.0865315	0.371064	0.471044	0.775864	0.629526	1.3021	0.807847	0.858146	0.64998	0.551752	0.946175	1.19405	1.44679	0.389695	1.37134
Bcin01g07830.2	0.543974	-0.0381947	1.23674	-0.302184	0.0284524	-0.300519	0.924163	-0.146867	0.796589	-0.127587	0.619182	0.788945	1.43768	1.00757	-1.02798	0.235398	0.423711	-0.243181	1.23883	0.116333	0.463089	0.749426	0.613227	0.85782	0.846894	0.885013	0.417028	0.764517	-0.615724	0.349197	1.31125	0.643172	0.0923694	-0.121735	0.814259	0.453354	0.711969	-0.110031	-1.15986	1.17253	0.357736	-1.15492	0.377918	0.0949561	1.05841	0.582057	0.952296	0.845816	0.543024
Bcin01g07840.1	0.336114	-0.372214	-0.033296	0.501308	0.571763	-0.95518	-0.0239425	0.161767	-0.734765	-0.0527032	-0.454439	0.60011	-0.297317	0.293453	-1.62396	0.184266	-0.699474	-0.487035	-1.4597	-1.46267	-0.548825	0.53292	-1.03461	0.41538	-0.673489	0.403733	0.532795	-0.0769728	-1.52925	0.757692	0.343171	0.581362	-0.43424	-0.0514654	0.268498	0.40583	0.199078	-0.712658	-0.813454	-0.151972	-1.05776	-0.0937825	-0.0336577	-0.129277	0.437647	0.563676	0.874546	0.460445	0.873969
Bcin01g07860.1	1.62795	1.37856	1.54424	1.87317	1.63552	0.473894	1.55743	2.05451	1.75116	1.54594	1.50092	1.74357	1.94151	1.56681	1.53937	1.93672	1.06722	1.62908	1.89418	1.96991	1.67734	1.7135	1.87987	1.95815	0.971031	1.77191	1.95201	1.73297	0.789317	1.90919	2.16065	1.82859	2.04463	1.48504	1.74633	1.26644	1.57085	1.62818	1.73928	1.75863	1.76244	1.73778	2.14315	1.61603	1.26442	1.40314	1.59385	2.10386	1.92509
Bcin01g07870.1	4.04675	2.66347	3.63643	4.16486	4.70484	2.24021	3.00476	3.77436	4.27626	3.13233	4.73777	4.49777	3.83127	4.52272	3.98516	4.57832	4.02044	3.38524	4.29945	4.22246	4.12947	4.45722	3.99016	3.89666	4.25639	3.96457	4.47765	5.08731	4.28107	2.78866	3.43618	3.99092	4.64047	3.38552	4.33918	3.66807	4.47461	4.03449	4.40149	4.00957	4.99026	4.30535	4.6377	4.27181	3.74573	4.351	4.546	3.7836	3.95313
Bcin01g07880.1	3.4582	3.03345	2.95509	3.768	3.53843	1.43299	3.58635	3.62258	3.7117	2.62403	4.01768	3.98818	3.31954	3.61961	3.75956	3.83007	2.67354	3.64159	4.02152	3.59953	3.98534	3.72418	3.87755	3.81486	3.76853	3.64965	3.62324	4.3354	2.92932	2.85565	3.31292	3.77296	3.87308	3.38678	3.88296	3.22606	3.84863	3.8268	4.05261	3.40474	3.86248	3.67586	3.8836	3.54128	2.89366	3.80306	3.68564	3.43494	3.50978
Bcin01g07880.2	3.48274	3.36265	3.01534	3.83552	3.55395	2.45344	3.71954	3.71202	3.79866	2.97205	4.20904	4.16063	3.44677	3.15333	3.60061	3.92049	3.31208	3.59279	3.99966	3.87968	4.20614	3.77277	4.04588	3.97289	3.80426	3.73201	3.94326	4.51548	3.22684	3.11841	3.77336	3.89473	3.96082	3.6192	3.98694	3.36766	4.05951	3.93639	4.25027	3.53032	3.98881	3.8329	3.97448	3.75133	3.47901	3.97055	3.74502	3.72043	3.66089
Bcin01g07890.1	1.40481	-0.25148	-0.00975461	0.911997	-0.374844	-0.324588	0.701718	0.272153	0.333719	0.191918	0.764261	1.46056	0.530129	-0.573082	0.179186	0.302996	0.287711	-0.314792	1.10677	1.13892	1.29325	0.501872	0.594198	1.23883	1.16473	0.988107	0.922705	0.775041	-0.686673	-0.116296	0.866578	0.864369	0.908173	0.668913	1.13321	-0.0455542	1.00924	1.12978	1.03088	0.627276	0.669668	-1.15655	1.32338	0.81764	0.418133	1.13421	0.586268	0.839149	0.486427
Bcin01g07910.1	1.32561	0.892388	0.982276	1.07286	0.863445	-0.470221	0.663955	-0.195663	0.0769712	-0.555423	0.505387	0.93856	0.919761	1.10359	0.115285	0.113297	-0.257248	-1.27744	-0.704324	0.0305267	-0.663541	-1.10371	0.644826	0.643589	1.12368	0.00599046	-0.254852	0.697684	0.125112	0.531564	0.411625	1.26424	0.737597	0.853036	1.207	0.472419	1.14738	1.34705	0.74103	1.02345	0.774167	0.127146	1.41568	1.25327	1.12979	0.755233	1.43289	0.917683	0.619655
Bcin01g07910.2	1.05981	0.666485	0.79373	0.81858	0.682693	-0.582769	0.837203	-0.0557603	0.370865	-0.177633	1.2564	0.816902	1.11399	0.498326	0.106041	0.334513	-0.394284	-0.592636	-1.31255	0.544125	-0.621775	-0.711771	0.0184845	0.453611	1.22401	-0.0374411	-1.39897	0.807401	-0.152916	0.259175	0.503418	1.14863	1.58834	1.28988	0.833634	1.02289	1.64164	1.34432	0.576167	1.02843	1.42893	0.54129	1.23295	1.03087	-0.538917	-0.0411016	0.333163	0.796612	0.405242
Bcin01g07920.1	2.0762	1.42255	1.73438	2.40446	1.60932	0.607867	1.96358	2.39381	1.50293	1.09175	2.42465	1.80379	1.97971	1.76429	1.29164	1.75893	1.66741	2.14626	2.09422	1.49033	1.54074	1.70195	1.96788	1.94539	1.37211	1.96894	1.80971	2.16574	1.59918	1.51402	1.96809	1.92895	2.22854	1.01357	2.08919	1.84323	2.1205	1.68079	2.20125	1.97925	1.15793	1.46125	2.37389	1.45566	1.27784	1.49721	2.14845	2.0211	1.6974
Bcin01g07930.1	1.83378	1.35423	2.23415	2.58395	1.86166	0.724191	1.76786	2.27696	1.74826	1.01803	2.72591	1.24422	1.55991	1.29397	2.19832	1.95408	1.80885	1.29322	2.08702	1.88976	2.04995	2.02219	2.00303	1.87494	1.8216	2.10954	2.05255	2.33182	2.06967	1.60724	1.91602	2.09597	2.32704	1.34967	2.20462	2.00793	1.97848	1.79288	2.08928	1.87124	2.01128	1.46845	1.55617	2.27031	1.52583	2.1344	2.52254	1.93435	1.40686
Bcin01g07960.1	2.66524	1.96531	2.55544	2.58069	2.39297	1.48896	2.05136	2.35755	1.78953	2.47107	2.5157	2.60726	2.65121	1.66147	2.0715	2.64251	2.37922	2.303	2.61447	2.38855	2.31987	2.37764	2.22905	2.84949	2.21784	2.34369	2.23096	2.49267	1.89688	2.48765	2.30181	2.30961	2.54826	2.57522	2.45089	2.23454	2.59527	2.52981	2.3333	2.33254	2.15963	2.42085	2.26369	2.15358	1.76687	2.4801	2.13013	2.30587	1.89057
Bcin01g07970.1	2.0152	1.51071	1.54412	1.96044	1.55659	0.240554	2.02759	1.83365	1.24967	1.65614	1.57745	1.58639	1.72028	1.46737	1.28041	1.77354	1.01122	1.30076	1.63659	1.54059	1.6676	0.964162	1.47644	1.73239	1.91317	1.49867	1.36959	1.46702	0.102684	1.84287	1.3856	1.6142	1.77567	1.21516	1.22809	1.20902	1.57179	1.48021	1.38011	1.68414	1.28354	0.684193	1.96502	1.61027	1.18101	0.833171	1.38247	1.44152	1.07716
Bcin01g07990.1	0.764434	1.5165	0.352481	1.02324	0.643022	-0.975219	0.978402	0.887082	0.481156	0.103875	-0.592457	-0.216606	0.57581	-0.922098	-1.17137	0.339128	0.602362	0.669798	-0.316384	0.563876	0.813187	-0.218677	0.855992	0.989958	-0.0123288	0.925844	0.770641	0.525416	-1.41148	-0.198401	-1.12223	-0.213187	0.041395	0.433384	0.194389	-1.20905	0.820663	-0.160761	0.372192	0.498941	0.327354	0.141183	-0.337972	0.0546333	0.457284	0.146868	-0.239306	-0.370838	-1.19216
Bcin01g08000.1	0.634699	0.293531	0.0672146	0.512935	0.71389	-0.996895	-2.47054	0.0962814	-1.27185	-0.70608	0.0629599	-0.747307	0.575085	-1.10601	-1.4521	-0.554253	-0.292495	-0.585725	-2.17526	-0.292025	-0.284386	0.653352	0.394004	0.301917	0.551987	-1.83933	-0.351989	1.08785	0.556682	-0.507968	0.307222	-0.933976	0.403757	0.681384	-0.32057	0.791185	-0.381714	-1.47976	0.772461	0.479435	-1.04081	-0.402321	-0.368841	-1.11238	-0.569844	-0.738405	0.630412	0.0528485	0.305397
Bcin01g08010.1	2.65105	1.61818	2.27383	2.2282	1.7953	1.55227	1.41971	1.99492	1.83541	1.29678	2.29156	2.30737	2.77341	2.38961	1.92034	2.37886	1.20457	1.77375	2.24169	2.33909	1.68564	2.49738	1.74978	1.31638	2.31843	2.43628	2.01311	2.39594	1.84433	2.16885	2.57255	2.06118	1.88283	2.21339	1.66886	1.74363	2.09417	2.09518	1.99456	1.96278	2.01545	2.0771	1.7508	2.03609	2.13514	2.4613	2.24465	2.15918	2.58001
Bcin01g08020.1	0.416384	1.259	1.22597	1.58122	1.43441	0.0867202	1.2564	1.28463	1.55886	0.597012	0.603455	1.56825	1.49721	0.3148	0.734743	2.07699	0.780844	0.182792	1.0399	1.22037	1.30653	1.47292	1.17729	1.70594	1.17955	1.53448	1.46758	1.99881	1.06502	1.57316	0.885481	0.879665	1.43561	-0.190632	1.09984	0.279239	1.661	1.4697	2.0779	1.69418	0.54478	0.243438	0.835587	1.5263	1.41233	1.06945	1.17255	1.09736	1.41671
Bcin01g08030.1	2.18707	1.20815	2.09278	2.16949	1.5279	0.559507	1.78648	1.57935	2.19564	1.93933	1.7995	2.16442	2.45165	1.62182	2.1676	2.25551	1.87609	1.41229	2.14431	2.05709	2.24074	2.47562	1.76104	1.89118	2.22857	2.23217	1.82396	1.95414	2.17414	2.20014	2.42102	2.21698	1.68746	2.0324	1.90826	0.394493	1.99123	2.24248	1.85444	2.21928	1.80912	1.63483	1.79411	1.59782	2.01807	2.25448	2.12437	2.22586	2.11383
Bcin01g08040.1	4.41175	4.21202	4.56457	4.51689	4.29463	3.84989	4.27793	4.46337	3.98515	4.06081	4.8358	4.42719	4.74301	4.326	3.89255	4.33183	3.86868	3.97479	4.42062	4.16231	4.41315	4.21591	4.25682	4.5536	4.16941	4.31351	4.29172	4.29938	4.22632	4.35802	4.4213	4.51299	4.29579	3.95571	4.33457	4.04222	4.54703	4.36696	4.33089	4.16642	4.17721	3.6605	4.18811	4.01109	3.78102	3.90317	4.11544	4.36687	4.18415
Bcin01g08050.1	3.9253	4.14361	4.24048	3.6593	3.92091	1.89564	3.70432	3.47999	3.33245	3.26051	3.92303	4.23945	4.62741	4.15319	3.78205	4.46494	3.84679	3.24378	4.30261	3.85722	4.24003	4.24896	3.55999	3.85168	4.52895	4.42451	4.01659	4.4048	4.01447	4.43791	4.4191	4.1772	3.9591	4.2265	4.08154	3.59111	4.14009	4.48286	4.18081	4.5698	4.21707	4.11462	3.59899	3.85171	3.50793	4.28263	4.40871	4.1992	4.35516
Bcin01g08070.1	0.330187	-0.528041	-0.51518	-0.0705886	0.304508	-1.17559	-0.356248	-0.882533	-0.167407	-0.51918	-0.0155714	-0.22893	-0.4759	-0.0451286	-0.132551	-0.288918	0.218286	-0.590036	-0.184376	0.171098	-0.259178	-0.0616791	0.0191732	0.162787	-0.890168	-0.287063	-0.525978	0.703345	-0.36008	-0.840168	-0.653563	-1.57042	-0.0512179	-0.402679	-0.224247	-0.291891	-0.604468	-0.461155	-0.0280709	-0.594142	0.43595	-1.76563	-0.288863	-1.10165	-0.786766	-2.73855	1.02267	-0.213932	-0.0342416
Bcin01g08080.1	0.358684	0.686711	-0.166634	0.497321	2.90696	-0.707892	-0.522401	1.43136	0.5335	-0.0878584	0.86505	0.0583728	-1.33632	-0.348279	0.329836	0.446512	-0.311158	1.11264	-0.749485	0.6244	-0.0917456	-0.0699958	0.503969	1.16807	-1.26692	-0.326199	0.640607	0.849124	-1.37005	-0.0236458	-0.757298	0.387407	1.08733	-0.628039	-0.749324	-0.108867	0.602273	-0.414687	0.542651	-0.615857	-0.932368	0.255887	0.505713	0.341935	0.12933	-0.893456	-1.45142	-0.313321	-0.892594
Bcin01g08080.2	0.646657	0.0289963	0.404521	0.715378	2.8232	-0.792836	0.166669	0.852072	0.748749	0.568822	0.417887	-0.252196	0.113864	-1.57744	0.303046	-0.522638	-1.32325	0.416844	-1.51797	0.414999	-0.134876	-0.567214	0.211305	1.09281	-0.0352783	-0.399602	0.361819	-0.320995	-0.280469	-3.51924	-0.126872	-0.372157	0.642936	0.440571	-1.37979	0.998622	0.227879	0.126544	-0.763512	-1.73657	-0.686939	0.0647904	0.114367	-0.901133	-0.516481	-1.26912	-1.42745	-1.85157	-1.23551
Bcin01g08100.1	1.4742	0.621296	0.237277	1.22859	0.99595	-0.228539	0.396383	1.04898	0.972621	0.548748	1.35902	0.611112	0.886688	-0.370417	-1.00632	0.801391	0.338212	0.426123	1.28235	-0.490636	-0.103597	0.157253	0.424925	0.429091	0.802333	-0.257504	-0.246792	2.0081	-0.443664	-0.876317	0.0898992	0.0675718	0.612821	-0.735439	1.43159	-0.752575	0.532392	0.962932	1.14728	-0.0659873	-0.570807	-0.300206	-0.799401	-0.633268	-0.926923	0.458976	0.0481439	0.392855	-1.07157
Bcin01g08110.1	-1.01227	-0.544977	-4.86058	-37.3841	-3.81478	-2.7651	-1.37467	-2.35571	-1.25282	-3.43926	-4.03551	-1.81576	-36.8759	-3.37889	-3.17433	-1.59298	-3.52648	-1.12006	-1.0777	-1.21241	-2.9475	-4.09759	-1.24384	-2.20341	-4.6016	-2.82993	-3.80421	-1.81475	-3.14288	-1.03078	-3.99994	-1.39225	-2.00513	-4.01726	-1.7574	-3.2427	-5.32194	-1.62813	-4.10304	-2.04568	-4.19447	-3.28776	-4.94239	-1.39866	-3.2412	-4.01077	-6.01193	-1.21506	-4.51934
Bcin01g08150.1	-1.52566	-0.528703	-0.432528	0.0569481	-1.44133	-1.50579	0.00373076	-0.849295	-0.365501	-0.0064203	-0.222664	-0.538916	-0.879104	0.00375185	-2.58351	0.0563891	-2.50992	-2.65146	-2.35471	-4.4584	-2.32922	-0.3944	-3.14071	-1.30199	0.945914	-1.38078	-0.185825	-1.19655	-2.40371	-4.67129	-2.81618	0.781497	-0.392532	-2.57603	-0.197461	-1.65836	-1.73753	-0.10024	1.01856	0.223801	-0.724669	-2.5914	-0.745794	-0.68832	-0.897278	-2.79447	-5.36978	-5.10773	-3.28528
Bcin01g08160.1	-2.65702	-2.21445	-1.65386	-0.693416	-3.69919	-2.1509	0.272875	-1.549	-3.07645	-0.897556	-3.37164	-37.2057	-1.43668	-0.615382	-1.61916	-2.63749	-2.91977	-3.34794	-3.06531	-4.96441	-4.15702	-3.9402	-4.35071	-1.39722	0.667797	-4.84802	-1.68139	-4.92061	-2.92051	-3.39207	-3.36773	-0.566207	-4.63706	-3.15517	-1.03408	-2.3151	-0.727653	-0.561214	-0.723728	-0.385641	-1.33944	-1.40133	-1.75666	-1.49786	-3.18732	-1.63754	-1.73349	-2.75223	-1.86451
Bcin01g08170.1	-3.90388	-2.52081	-2.24684	-0.842571	-1.31298	-1.87086	-1.21586	-1.10099	-2.70739	-2.43547	-3.11148	-2.0403	-2.7255	-2.87717	-2.75994	-1.8078	-2.62362	-1.60308	-0.0340363	-1.30209	-1.72555	-0.368786	-3.64475	-0.889667	-4.20533	-0.894087	-0.977985	0.171842	-2.50889	-1.88107	-3.08758	-1.74997	-1.95704	-1.21373	-1.11403	-2.13666	-0.746765	-2.54134	-0.444709	-1.74074	-0.982726	-2.63767	-4.64785	-1.07206	-2.52133	-0.246825	-0.752704	-1.24215	-0.578909
Bcin01g08170.2	-0.78175	-0.234029	-4.3984	-2.10946	-0.405744	-1.95133	-3.38752	-0.562317	-1.05498	-2.53714	-3.24931	-1.0771	-37.1354	-1.11863	-2.71061	-1.30711	-2.71532	-1.79052	-3.09616	-1.25119	-1.9706	-0.859722	-1.54669	-0.719623	-3.07154	-0.477256	-2.3687	-1.95077	-2.47721	-1.1694	-0.296608	-1.36197	-4.31079	-2.02351	-1.27593	-2.35964	-1.54978	-1.22705	-3.23121	-2.99711	-3.07649	-0.489094	-4.52647	-1.05976	-1.18523	-0.491582	-1.53504	0.334563	-0.0867063
Bcin01g08170.3	-1.50791	-0.324401	-0.589065	-1.99868	-3.06113	-2.03075	-2.03299	-1.08347	-2.78784	-2.59781	-0.691097	-1.84076	-1.05058	-2.1463	-2.57032	-2.74686	-2.74277	-2.91187	-1.63544	-4.44845	-1.56325	-3.41958	-3.54625	-2.66547	-0.894079	-2.71717	-2.33407	-0.257632	-2.48319	-0.390412	-3.18709	-1.06212	-0.579632	-1.14644	-0.746596	-2.28571	-2.33532	-37.3486	-0.0136285	-1.03016	-0.635488	-2.54679	0.193539	-1.81768	-1.00949	-0.543723	0.0202474	-0.402877	-2.04086
Bcin01g08180.1	0.724477	0.284057	0.595244	1.08313	0.160537	-1.26763	0.611771	0.529543	-0.841369	-0.172285	-1.63543	-1.31036	0.645699	-0.358349	-0.00676379	-1.03818	0.345174	0.177976	-1.1149	-0.388435	-3.2188	-0.0303142	0.167919	0.331824	-0.880251	-0.776048	0.116085	-1.23335	-1.97371	0.186888	0.0108546	-0.6277	0.341796	-2.30505	-0.934286	-1.52284	-1.30298	-0.280619	-1.07113	-0.344806	-0.485439	-0.182906	-1.71786	-0.569627	0.312238	-1.32829	-0.71943	0.130296	-1.28538
Bcin01g08190.1	-0.678725	-0.730353	0.385859	-0.877532	0.675598	-1.47225	0.0156685	-0.125468	-0.371421	-0.310454	-1.63073	-1.06055	0.320767	-0.277154	0.630133	-0.553801	-0.29457	-0.907952	-0.439863	-3.00981	-1.92804	-0.184314	-0.0522445	-0.367978	-0.00171658	-1.57074	-1.54727	-1.6579	-1.19292	0.209124	0.492265	0.054487	0.19324	0.118925	-0.400155	-1.97923	-0.389783	0.00611705	-0.716904	0.261275	-0.939987	-2.17221	-0.479239	-1.10948	-0.398595	-0.847726	-1.49556	0.81397	0.445363
Bcin01g08200.1	-0.426478	-1.9531	-3.65396	-0.689515	-0.256403	-1.43636	-0.660871	0.829726	-0.805194	-0.275601	-2.46172	-2.95304	-1.62275	-1.96759	-1.83453	-3.0202	-0.57735	0.0556051	-2.4775	-0.089305	-3.05156	-0.51952	-0.269272	0.379747	-3.01474	-1.27118	-1.47176	2.08949	-1.90079	0.290013	0.00548074	-1.30055	0.308377	-0.403777	-2.86568	-1.55569	-1.96173	-35.7144	-0.703369	0.00847518	-1.01028	-0.696525	0.0767043	-0.998519	-0.795211	-1.78736	0.00761064	-0.0179349	-0.758074
Bcin01g08210.1	2.51292	1.82673	2.36213	2.87418	2.21798	0.740565	2.3345	2.79498	2.03351	2.03777	2.57373	2.22408	2.50739	1.92794	1.73512	2.62302	1.95047	2.0299	1.72875	2.26623	2.07352	2.5963	2.13488	2.62039	1.7026	2.2275	1.86372	2.31162	0.477018	2.15601	2.18053	2.1215	2.58269	2.04309	2.46586	1.71426	2.55937	2.02785	2.59865	2.33373	1.96146	2.3325	2.58981	2.28318	2.55782	1.84269	2.53963	2.2851	2.26055
Bcin01g08210.2	2.45128	2.64693	2.26971	2.92068	2.28396	0.69678	2.37175	2.79657	2.17936	2.37034	2.45174	2.13433	2.46463	1.94995	1.50882	2.66905	2.19507	2.09938	2.50567	2.56204	2.26268	2.44693	2.0981	2.80515	1.97156	2.13517	2.54034	2.43187	1.18408	2.13579	1.96756	1.98475	2.88343	1.99857	2.39218	2.07084	2.36641	2.22988	2.57713	2.60882	1.36007	1.43535	2.14559	2.06406	1.92936	2.39654	2.42336	2.05779	2.38311
Bcin01g08220.1	3.1902	2.41353	3.43232	2.71538	2.18498	1.89916	2.32528	2.40888	2.20298	2.0998	3.04361	3.35149	3.676	2.97823	2.18056	4.46069	2.43407	2.03758	2.78049	3.59289	2.49072	3.2978	3.24295	2.52941	2.64631	3.0085	3.10439	2.65029	3.40186	3.32503	2.88086	3.22817	2.95662	3.10078	3.16024	2.59227	3.68588	3.24533	3.32155	3.87804	2.97245	3.3796	3.15403	3.03567	2.7025	4.11325	3.75493	3.71032	3.87739
Bcin01g08230.1	2.01502	1.72457	2.3359	2.32666	2.77247	0.599738	2.40936	2.51493	1.9296	1.81998	2.09945	2.41345	1.73902	1.26543	0.820551	2.20053	1.55422	2.15341	1.93925	2.13792	2.39571	1.61522	2.2039	2.63294	2.1048	2.02725	2.15233	2.52108	1.93551	1.6822	1.70636	2.40089	2.34798	1.69142	1.86272	2.05898	2.32538	2.0425	1.70469	2.03355	2.04955	1.37726	1.99661	1.81727	1.90926	1.45615	1.82911	1.63203	1.88013
Bcin01g08240.1	1.6001	2.38614	1.80014	1.53903	1.7709	0.162794	1.53635	1.4629	1.75166	0.946495	1.33157	1.54979	1.19126	0.455504	0.500477	1.32666	0.946639	0.879353	1.79322	1.46028	1.27201	1.0814	1.66949	1.9107	1.37658	1.10505	1.17435	1.18633	0.845088	1.0857	1.50907	1.60563	2.44622	1.48016	0.954059	0.737855	1.57098	1.67365	1.65198	0.941322	1.99266	0.668818	1.34775	1.59093	1.17233	0.681812	1.16735	1.28447	0.359776
Bcin01g08250.1	1.97846	2.38023	1.92946	2.08742	1.88072	0.550299	2.06577	1.6948	1.62767	1.97136	1.81187	2.19623	1.82372	1.91399	1.41662	2.17604	1.83378	1.39715	1.85469	1.69559	1.8271	1.59832	1.92353	2.40001	1.66248	1.81863	1.70708	2.14516	1.52919	1.54169	1.91513	1.94753	2.00366	1.59833	2.03858	2.04926	2.14883	2.45344	1.85821	1.70937	1.69713	1.48185	1.67614	2.14935	0.277066	1.46416	2.02376	2.01381	1.9388
Bcin01g08250.2	2.37094	1.27701	2.14481	2.08036	2.29038	0.664399	2.00284	2.06913	2.12728	2.14738	2.50844	2.21362	2.25292	2.06341	1.64643	2.75275	1.86993	2.05933	1.69888	1.9975	1.90156	1.98147	2.35599	2.45745	2.27926	1.71146	2.20637	2.32507	1.48334	2.06019	1.50929	2.25276	2.48414	2.1047	2.09957	1.28115	2.12938	2.09651	2.19582	2.07977	1.889	1.96299	2.15417	2.21761	2.04469	1.53826	2.66996	1.89129	1.887
Bcin01g08260.1	2.20069	2.30319	2.36789	2.27268	2.33331	1.61363	2.12305	2.52628	1.94737	1.63658	2.16505	2.4266	2.2463	1.8831	1.94302	2.42602	1.82864	2.13406	2.48136	2.37437	2.37885	2.32677	2.09517	2.26497	2.11535	2.17963	2.56088	2.93344	2.23225	2.16292	2.0007	2.20281	2.38657	2.26491	2.31892	1.71201	2.14193	2.53762	2.58717	2.45089	2.02601	1.11154	2.09539	2.35913	1.02582	2.28817	2.81427	2.41087	2.21929
Bcin01g08270.1	0.460306	0.0710039	-3.52388	0.382633	-0.492435	-1.3413	-0.755651	-1.81606	-0.269067	-0.103539	-0.470701	-1.07696	-0.329698	-2.05781	-1.98515	-0.527062	0.346073	-1.9912	0.039787	-1.19545	-0.881665	0.076201	0.13951	-1.05744	-0.797684	0.349445	-1.08297	-1.47241	-0.34198	0.491906	-1.05969	-1.40685	-3.74265	-1.72715	-0.277211	-1.52361	-0.790768	-0.531549	-2.45574	-0.254027	-1.40895	-0.747008	-0.266679	-0.0294609	-0.859925	-1.10159	0.870008	-0.196079	-0.0860701
Bcin01g08280.1	1.5339	1.01239	1.86352	0.896568	0.840301	0.0620386	0.997218	1.33018	1.4559	0.269884	1.09323	1.47901	1.7449	1.96847	1.48437	2.15699	-0.30966	0.518618	1.65765	0.0966869	1.43405	1.54582	-0.118965	0.666021	1.64068	1.52824	1.41521	1.66813	1.24341	1.43278	1.77346	1.32242	1.03235	1.56097	0.896226	-0.648653	0.881184	1.1188	1.39797	1.70575	1.50333	1.07524	1.16796	1.62435	-0.0636014	1.93012	2.39782	1.87755	1.65348
Bcin01g08290.1	0.848745	1.37466	0.953727	0.879656	1.20279	-0.313994	0.383978	0.38668	0.500944	0.784116	1.37683	0.531085	0.928303	0.321712	0.337996	0.491692	0.483973	-0.023784	0.19235	-0.0454148	0.590701	0.00295583	0.340823	0.817356	0.662521	0.905751	0.571861	1.09681	-0.625803	1.01922	0.916689	0.672652	0.962422	1.14582	0.435108	0.508664	0.443319	0.512757	0.858059	0.716599	0.962134	0.723483	0.292977	0.265828	0.376224	0.482669	0.8197	0.693859	0.711463
Bcin01g08310.1	1.2195	1.97844	2.07838	1.46887	1.36028	0.0838283	1.65981	1.30977	1.65664	1.17632	1.38261	1.88211	2.23241	0.732193	0.699195	2.00824	1.53705	1.40082	0.950917	1.57231	1.22388	1.61574	1.06911	1.50679	2.11989	1.50923	1.61409	1.47575	0.847124	1.53315	1.42159	1.26867	1.31355	1.27009	1.68498	1.13488	1.66932	1.33065	1.51725	1.2771	1.43599	0.960104	1.0873	1.41971	1.16403	2.0108	1.75989	1.77906	1.71285
Bcin01g08320.1	4.72963	4.30729	4.86736	4.67169	4.5008	2.06654	4.32161	4.49747	4.52925	4.26326	4.3304	4.60274	4.89222	3.59662	3.98201	4.15821	4.07311	3.6144	4.51411	4.33029	4.23706	4.06646	4.24416	4.59487	4.2496	4.30825	4.44258	4.61627	3.26885	4.72921	4.47239	4.30302	4.65709	4.24336	4.59225	4.30915	4.55297	4.32814	4.69578	4.26717	4.28568	3.91144	3.92229	4.06025	3.33327	4.13351	4.13489	4.63249	4.32258
Bcin01g08330.1	0.352236	0.258372	0.825028	1.56843	0.60096	-0.494198	1.28605	0.995986	0.514997	0.722047	1.13068	0.229139	-1.35042	0.805342	0.457367	-0.030036	-0.334532	0.561975	0.142026	0.569011	0.878356	0.42553	0.777677	0.85026	-0.0743663	0.507643	0.266808	1.64265	-1.25989	0.679509	0.72353	-0.0111525	0.940767	0.887804	0.018138	0.524744	-0.743435	-0.327002	0.385606	0.257851	-0.488472	0.42473	0.633326	0.569225	0.586683	0.61139	0.212518	0.772471	-0.560346
Bcin01g08340.1	0.726128	0.186223	0.760884	2.04102	0.367164	-0.963594	1.03533	1.31217	1.11741	0.227165	0.674613	-0.677123	-1.658	-1.49672	-1.74879	-0.694828	-1.7498	1.159	-0.113162	-0.73094	0.827766	-0.727371	-0.0562976	-0.245648	0.329405	-0.393093	0.666765	1.40194	-1.18833	-3.93487	-2.38074	-0.389157	0.0539538	-0.413877	0.145342	0.456113	-0.735844	-2.9688	0.318218	-3.48842	-0.173866	-1.69746	-0.695113	-0.341834	-1.48849	-1.22381	-1.74425	-0.742217	-2.82147
Bcin01g08350.1	1.74568	1.63448	1.36846	1.56276	1.30825	1.2151	1.40167	1.03363	1.27984	-0.0372048	1.55342	1.64959	1.89499	1.23946	1.65723	1.78327	1.35808	1.39049	1.49423	1.319	1.6212	1.87441	1.58318	1.58418	1.98997	1.71016	1.51954	1.86413	1.35694	2.14461	1.70215	1.2804	1.36856	1.51019	1.28114	1.08362	1.98576	1.85682	1.35429	2.06394	1.22048	1.26571	0.997284	1.78887	1.98672	1.3182	2.07417	1.79171	1.6765
Bcin01g08360.1	2.65415	2.42594	2.3407	3.25428	1.41575	0.618906	2.33901	3.37199	2.15307	2.46056	1.90682	1.61257	1.97372	0.903332	0.656234	1.4714	1.63103	2.14994	0.983184	2.4406	1.73008	1.54981	2.57495	2.838	0.432212	2.17199	1.75323	2.36075	0.847021	1.71207	1.81834	1.89567	2.52286	0.691699	1.35046	1.83939	2.34744	1.18449	2.71979	1.84853	1.24458	0.66642	2.06242	1.45257	1.859	1.89409	1.46761	1.49133	1.86261
Bcin01g08370.1	0.67909	1.02903	0.0375675	1.15097	-0.0586128	-0.533864	0.656226	0.845961	1.68904	1.03524	1.22436	-0.994055	-0.406016	-0.833668	-1.15573	-0.340111	0.784954	0.197143	0.486963	0.847891	-0.653843	-0.11313	0.490706	1.49784	0.520633	0.565118	-0.468584	0.636351	-0.811674	1.67973	-0.8824	-0.254484	0.995578	-0.298589	-1.83387	-0.766705	0.0201277	-0.612136	-0.18107	-0.749115	-0.672384	0.235913	0.278061	0.493324	-0.851283	0.228533	0.174307	-0.442842	-0.272411
Bcin01g08380.1	0.668109	-0.849167	-0.443992	0.606108	0.197581	-0.236829	0.366033	-0.14559	0.852313	-0.197561	2.06187	0.759977	0.161333	0.924038	0.813358	0.808754	0.454723	0.571595	0.887624	0.302798	0.998873	0.958418	0.425738	0.202755	0.632159	0.764535	1.27503	1.47855	-0.548565	-1.2937	-1.7199	0.152699	0.872933	0.990365	0.205997	0.115165	1.01692	0.570189	0.940717	0.69171	-0.095531	0.127121	1.31249	0.873668	1.07048	1.54311	1.02136	0.675533	0.825128
Bcin01g08390.1	-1.8314	-0.498465	-1.41695	0.303955	-1.83879	-1.29946	1.58417	-1.12553	1.09917	-0.083921	-0.955202	-0.536593	-1.22597	-0.195774	-1.80207	-1.4673	-1.86253	0.179504	-2.09827	-0.284076	-0.266458	-0.535102	-2.89876	-0.829902	0.0225537	-0.755456	-1.52553	-0.273456	-1.20152	-0.795479	-0.663312	-1.54639	1.04637	-2.25689	-1.86585	-1.43734	0.364685	-0.756529	0.78146	0.30568	-1.30922	-1.85712	-0.957447	0.460853	0.613213	-0.326463	0.660481	-0.152277	-1.35595
Bcin01g08400.1	2.82123	2.51535	3.12944	2.97068	2.84002	0.990301	2.66483	2.20559	2.4334	2.2279	2.77669	2.79917	3.29893	2.20111	2.80081	2.75519	2.02726	2.38771	2.74143	2.81187	2.92471	2.72255	2.488	2.9087	2.92887	3.07748	2.92145	2.94327	2.13322	3.07843	3.14137	2.90282	3.1112	3.06546	2.69515	2.69104	2.91121	3.04732	2.94675	2.75209	2.38094	2.60072	2.54133	2.75543	2.32495	3.07612	2.85963	3.1242	3.01698
Bcin01g08410.1	1.60177	1.70608	1.93503	1.86808	1.90097	0.446526	1.43103	1.83915	1.67573	0.959588	2.42535	1.93032	1.9084	2.27413	2.05266	2.27064	2.34418	0.982411	2.44545	1.91862	2.16993	2.28002	1.23296	1.81911	2.15651	2.04709	1.97961	1.54926	1.91097	1.42349	1.67948	1.86494	2.39675	1.73746	1.43808	0.938629	1.89056	2.09592	1.72963	1.29272	1.13011	1.40638	1.12811	1.89098	1.56217	2.16372	2.406	2.19007	1.85663
Bcin01g08420.1	0.312915	0.671957	0.314881	0.929326	0.0125786	-0.50402	0.222225	0.495442	0.917932	1.11826	0.351672	0.270842	0.204078	0.422932	-1.17077	0.830991	0.561456	-0.553415	0.340641	0.301135	0.19722	-0.495223	-0.507286	0.538461	0.417611	0.148908	0.343756	0.161663	-0.127513	0.741539	0.198681	0.497672	0.296379	-0.883564	0.267224	0.434582	0.255476	0.0623673	0.353533	-0.494454	0.0420549	0.149165	0.264616	0.851217	-0.984761	0.931099	-0.402823	0.576007	0.72318
Bcin01g08430.1	2.34822	2.22634	2.45116	2.55247	2.83366	3.98541	2.70029	2.50783	2.85745	2.26391	3.94652	2.55311	2.22736	3.62877	2.62881	2.63768	2.43072	1.98665	3.26099	2.44925	2.69492	2.04204	2.5164	2.63208	2.57035	2.2528	2.6862	2.659	3.6398	2.37502	2.87241	2.34001	2.57089	2.42656	2.28814	2.17368	2.32947	2.29166	2.41415	2.36127	2.79627	2.70257	2.26248	2.53428	3.31673	2.27622	1.7853	2.46157	2.40395
Bcin01g08440.1	1.34624	0.985295	1.81945	1.29776	1.28375	0.029282	1.28338	1.18652	0.945013	1.67024	1.60742	1.33817	2.16171	1.12405	1.71134	0.964807	-0.0231588	0.469468	1.70516	1.07161	1.72914	1.85965	0.975325	1.57294	1.23436	1.61291	1.29763	1.54267	2.17086	1.70133	1.89246	1.14064	1.21526	1.47795	1.38905	0.465279	1.74617	1.50111	0.977816	1.68392	1.02432	0.591888	1.32248	1.02231	1.34433	1.50789	1.78656	1.33057	1.30366
Bcin01g08450.1	-2.71365	-3.23866	-5.1979	-37.2335	-3.96919	-2.88338	-1.55513	-2.11652	-3.10439	-3.3548	-1.70987	-2.73516	-1.10941	-3.60421	-3.07713	-4.46895	-2.99776	-3.79328	-0.43634	-2.87158	-2.80181	-2.16655	-1.15088	-1.62434	-2.80809	-2.45262	-3.92613	-1.30107	-3.47072	-5.39818	-0.391838	-1.13795	-0.287192	-3.93392	-4.35769	-2.94135	-1.58674	-2.39396	-1.02788	-2.99444	-4.30461	-3.02311	-1.41236	-4.69973	-2.94186	-4.00729	-0.731854	-1.84747	-0.927497
Bcin01g08460.1	0.562628	0.544676	1.44842	1.18821	0.943527	-0.198005	0.84031	1.40267	1.03012	0.419825	1.14722	1.23858	1.16878	0.253769	0.654505	0.571993	0.0598266	0.721302	1.09844	1.15256	1.11188	0.407176	0.726868	1.42585	0.845182	0.484146	0.977202	1.26557	-1.06307	0.45666	0.752863	0.907246	1.38215	1.3263	0.652061	0.578299	0.753029	0.778168	1.36005	0.832771	0.95791	-0.275895	0.555022	0.276662	0.723856	0.158548	0.612118	0.900031	0.766516
Bcin01g08470.1	1.62847	0.587647	1.52498	0.96203	1.46487	0.126542	0.923176	0.810704	0.822237	0.823151	1.37582	1.34964	1.72341	1.00244	1.04219	1.14201	0.934226	0.230037	1.69307	1.20953	1.31316	1.68615	0.983198	1.34995	1.31862	1.22693	0.807413	1.39461	0.849666	1.4618	1.25981	1.4065	1.05938	1.77387	1.06508	1.45785	0.991492	1.18856	1.34689	0.711008	1.56178	1.7068	0.950039	0.265036	0.677628	1.35861	1.7758	1.42994	1.641
Bcin01g08480.1	1.78254	1.74455	2.08869	1.78628	1.54051	1.32761	1.53784	1.47687	1.56218	1.76988	2.23919	1.51629	2.06164	1.34709	0.306556	1.63936	0.960728	1.5822	1.7867	1.83159	1.82879	1.72146	1.85146	1.88577	2.11821	1.95865	1.8449	2.37631	1.10607	2.02319	1.64237	1.85243	1.82816	1.20881	1.68251	1.46616	1.92298	1.65227	1.90999	2.03677	1.79121	1.40735	1.94373	1.6458	1.14248	2.37489	2.22321	1.89785	2.01622
Bcin01g08490.1	2.5867	2.12569	2.97672	2.79533	2.17271	1.02264	2.48913	2.75328	2.73413	1.80977	2.79496	2.9962	3.13092	2.85833	3.02764	3.22795	2.35345	2.04995	3.16801	2.99216	2.90609	2.97693	2.63601	2.59314	3.38626	2.91322	3.03277	3.13243	2.46947	2.76859	2.98997	2.76703	2.84815	2.9221	2.89883	2.35304	2.95442	3.20718	2.94462	2.96449	2.94046	2.7156	2.76425	2.73971	2.71015	3.01442	3.24243	3.0282	3.20777
Bcin01g08500.1	2.96974	2.685	2.95545	3.02217	2.60263	2.25558	2.87741	2.90273	2.47817	2.39138	3.28126	3.25426	2.87283	2.87045	3.4121	3.36774	2.92836	2.76115	3.16461	3.2776	3.28114	3.25733	3.07961	3.00313	3.41942	3.28869	3.32948	3.4868	2.85488	2.65803	2.82147	3.14773	3.06224	2.7818	3.13039	2.58851	3.15872	3.3564	3.21835	3.32426	3.44406	3.16915	3.09976	3.1365	2.86603	3.32741	3.60584	2.95089	3.14222
Bcin01g08510.1	2.22825	1.24665	1.57478	1.66454	1.7724	0.695382	1.76141	1.69327	1.94456	1.61559	1.73061	2.11938	2.06406	2.26438	1.88918	2.1298	2.30462	1.21908	2.29978	2.97308	2.03833	2.6941	1.86138	2.16518	2.28269	2.59053	2.09011	2.70972	1.45732	2.29122	1.95779	2.20616	1.99241	1.23587	2.26155	2.27465	2.41396	1.95615	1.69492	1.72853	2.42176	2.03453	2.63851	2.14993	1.13633	2.74187	2.60152	2.08457	2.30514
Bcin01g08520.1	3.96384	3.79884	4.50585	3.73355	4.12517	2.39331	4.3658	3.6241	4.23916	3.9726	4.28966	4.9323	4.71285	4.45025	4.26855	4.78735	4.14741	3.29846	4.45886	4.17965	4.46699	4.69088	3.7913	4.15434	4.65822	4.17388	4.19542	4.56635	3.97095	4.06957	3.97907	4.28896	4.08329	4.48174	4.67411	4.14745	4.74782	4.93118	4.47751	3.82663	4.73725	4.12547	3.95838	4.46577	3.77903	4.41171	4.74161	4.21281	4.47331
Bcin01g08530.1	1.69459	1.29179	1.69258	2.03534	1.25297	1.13894	1.64477	1.53282	1.36362	1.25502	1.54911	1.8556	1.54527	0.918411	0.123174	1.51603	0.914188	1.18663	1.56536	1.14499	1.35999	1.47868	1.54119	1.91151	1.67095	0.945019	1.88144	1.16166	0.873368	1.63728	1.48429	1.61282	1.5537	1.454	1.34545	0.365975	1.82053	1.99545	1.24958	1.40036	1.61161	1.26694	1.3377	1.24665	0.865173	1.50663	1.57144	1.18497	1.62305
Bcin01g08540.1	2.37068	0.854899	1.4823	2.21151	2.08916	1.48303	1.8881	1.99366	1.96404	0.974864	2.02061	2.14671	2.04051	2.0946	1.16873	1.95578	1.89396	1.4428	1.98947	1.62261	2.25586	2.38075	1.7956	1.67703	2.08645	2.14538	2.11099	2.69849	1.53441	0.923078	1.2202	1.80353	2.19923	1.89103	1.78499	1.89969	2.23968	2.32599	2.25417	1.60684	2.73922	2.26631	1.95041	1.88739	2.13401	2.25069	2.28061	1.76082	2.25685
Bcin01g08550.1	2.19352	1.87511	1.68959	2.27718	1.83672	0.416291	2.16966	2.1892	1.93733	1.81855	2.32791	1.63043	2.09486	1.36117	1.19257	1.89784	1.23267	1.58104	0.942064	1.97887	1.85322	1.76605	1.54239	2.10807	1.6953	1.98777	1.67131	2.15277	1.25576	1.71457	1.54042	1.99255	2.43139	1.57883	1.56413	0.461098	2.01493	1.87078	1.56854	1.97047	1.92647	1.40978	1.77364	1.98755	1.42397	1.97195	1.20709	1.47282	2.08467
Bcin01g08560.1	1.17621	0.715568	1.65122	1.65149	1.11361	-0.026125	-0.206706	0.936278	0.668038	0.800254	1.08008	1.27454	1.33781	1.16295	-0.658185	1.46018	0.937446	1.17947	0.952347	1.11416	1.0583	1.19752	1.51076	0.82261	1.71678	1.01066	0.629761	1.17021	0.926573	1.10877	0.829798	1.34339	1.33112	1.42023	0.724039	0.581269	0.921056	1.29403	1.14905	1.48646	1.131	1.04159	0.79143	1.09285	0.424825	1.54895	1.37958	1.36167	1.34717
Bcin01g08570.1	0.899282	1.29326	1.21851	1.47791	1.00902	-0.0637988	1.14559	0.92552	1.63566	1.19476	1.13448	1.25535	1.43962	1.37069	0.537964	1.73117	0.967918	0.407397	0.448576	1.05831	0.980184	1.58851	0.881434	0.637173	1.2751	1.0724	0.875809	1.43524	0.338174	0.835593	1.03114	1.22031	1.30036	0.803002	1.27415	0.668126	0.93809	1.40949	0.8365	1.46698	0.290656	1.07373	0.0544416	1.50411	0.744036	1.16223	1.27396	1.2419	1.27563
Bcin01g08580.1	0.0717088	0.399141	-1.0995	-0.929457	-0.0664575	0.922137	1.63803	-1.05106	-0.164473	0.128459	2.26705	2.32876	-0.207127	1.87284	1.50587	2.17714	-0.39051	0.191452	-1.26448	-2.95461	-1.63314	-0.30897	-0.599394	-1.63513	2.66559	-1.99338	0.203122	-0.961259	2.16387	1.78473	1.54912	-1.85663	2.11296	0.631511	2.7101	1.56142	2.36239	2.47682	2.49575	1.92122	1.65888	1.42526	-1.96311	2.48687	1.76446	1.94384	1.65521	1.46033	1.83346
Bcin01g08590.1	-0.660677	-3.56432	-2.2285	-2.33434	-1.01876	-2.68641	-0.505615	-2.04618	-1.56313	-1.66961	-3.81298	-37.3989	-1.67601	-2.32018	-3.28989	-4.37574	-3.2655	-3.57379	-0.0784534	-1.5095	-1.30089	-0.144079	-1.0974	-1.64282	-1.96883	-2.17524	-4.00433	-1.59934	-3.25324	-1.99068	-3.77753	-35.7114	-5.18356	-0.450251	-1.51216	-2.77643	-2.14696	-37.1792	-1.17997	-0.859314	-2.10636	-3.27681	-1.10518	-1.76883	-3.09361	-1.52515	-5.78249	-5.93433	-3.48569
Bcin01g08600.1	0.00281202	0.31733	0.0767172	-0.346726	-0.961099	-1.51079	-0.940758	-0.708435	0.511078	-2.01617	-0.289375	-0.50286	-0.667165	-1.42254	-0.034388	-0.820271	-2.01585	0.485753	0.151238	-0.360107	-0.73162	-1.57227	-0.021801	0.789999	-1.01255	-0.202637	0.38152	-1.04436	-0.64688	0.0550383	-2.69261	-0.0648344	-0.935733	-1.25333	-0.577615	0.187345	-1.69762	-2.61383	-0.154201	-0.311211	-1.91117	0.4705	-1.13565	-0.150677	0.557059	-0.424637	-0.322327	-0.664438	-0.16496
Bcin01g08610.1	-1.63984	1.44022	-0.0804681	-1.03507	1.18703	-1.39626	-1.5036	0.473422	0.642119	-0.770624	1.12253	-2.26928	-0.980555	-0.201281	-0.417664	-2.75448	-0.927422	-0.507362	-1.91946	-0.410722	-0.436795	-1.28679	-0.548525	-0.2606	-1.39896	-0.168724	-2.21411	1.84529	-1.89907	-0.647173	-2.388	-1.21485	-0.515017	-2.20621	-2.15577	-1.45361	-0.424239	-37.1013	0.0557986	-0.0329559	-0.421688	-2.01986	-0.311606	-1.01464	-0.93131	-3.48208	-1.04186	-5.32777	-1.05481
Bcin01g08620.1	-0.42959	0.866447	-0.413486	-0.124778	1.39071	-1.50154	0.32732	0.830604	1.23195	-0.563854	-1.03084	-0.6808	-0.606534	-0.105099	-1.63864	-2.71184	-1.83337	-0.276496	-1.77894	-0.187043	-0.324913	-1.68653	0.383618	-1.23363	-2.1863	0.687438	-1.80439	2.48338	-1.79056	-1.91988	-2.51277	-0.887308	-4.12623	-2.59947	-2.62788	-1.5315	0.430938	-1.17773	0.454918	-0.829297	-0.90999	0.722792	0.00803996	0.168117	-0.670419	-1.05497	-4.48756	-1.92332	-1.31965
Bcin01g08640.1	-4.26147	-1.17745	-1.78549	-1.79259	-1.93787	-2.93915	-3.21442	-1.61869	-3.44345	-3.41352	-1.12954	-1.96048	-2.04688	-1.94103	-0.455058	-2.69395	-3.59456	-1.6963	-3.88074	-2.96753	-1.06078	-0.524336	-1.72747	-2.08391	-4.62765	-2.41845	-4.02014	-1.09627	-3.76349	-1.41773	-4.25525	-1.56618	-5.37089	-2.19615	-0.781252	-3.27794	-5.14993	-0.629814	-4.23296	-0.944214	-4.2123	-0.633369	-0.493257	-0.796146	-2.9763	-4.54641	-5.91119	-0.342459	-1.1159
Bcin01g08650.1	1.7145	0.717615	1.48119	0.98688	0.607519	-0.23473	1.13282	1.63698	0.926528	1.03067	-0.299431	1.23491	1.62402	0.825205	0.616386	0.715524	0.861297	1.30111	0.156248	1.28586	0.800653	1.27218	1.28932	1.11977	0.113378	0.996479	0.965512	1.08342	-0.326617	1.6982	0.586521	1.04355	1.04893	0.895928	0.836781	0.669808	1.04064	0.251606	0.905327	1.28092	0.698553	0.356154	0.618647	0.698078	0.0949703	1.29917	1.2181	1.39383	1.09202
Bcin01g08660.1	2.02274	1.73751	2.23949	2.05991	2.31437	0.638273	1.97696	1.91285	2.10255	1.64589	2.18898	2.21843	2.50398	1.70362	1.9221	2.26229	2.3332	1.99216	2.05484	2.10456	1.96097	2.05662	1.9098	1.7939	2.31229	2.30432	2.36406	2.20836	2.19593	2.20599	2.04207	1.65203	2.58441	2.4779	2.34023	1.99608	2.50319	1.96678	1.63118	1.99252	1.96516	1.54464	1.71792	2.15313	1.62074	2.50162	2.44806	2.34274	2.28061
Bcin01g08670.1	-0.210083	-1.41372	0.196113	0.130387	0.434327	-0.735756	0.0323314	0.216168	-1.40833	-0.795167	-0.121243	0.206835	-0.264829	0.281129	0.219089	-0.637763	-0.44988	-0.440221	0.843404	0.427837	0.668246	0.0565376	0.238934	0.67585	-0.253084	-0.507277	-0.233655	1.02252	-0.861559	-1.92257	0.746806	-0.216427	0.482485	0.180216	-0.705066	-1.0479	0.0204738	0.715633	0.0815292	0.445039	-0.295346	-1.56595	0.469311	0.137654	-0.08686	0.521259	-0.0942092	0.161313	-0.0841362
Bcin01g08680.1	5.3212	3.94928	4.7271	5.36715	5.28892	3.21237	5.04628	5.62654	5.50643	4.7702	6.09054	5.94841	5.25987	5.68008	5.77259	5.85402	5.76782	5.06296	6.15896	5.82047	6.21335	6.04589	5.40485	5.40028	5.66672	5.70801	5.982	5.89754	5.42218	5.17698	5.87752	5.76674	6.18601	5.31817	5.81485	5.42442	5.93769	5.71151	5.94432	5.45811	5.94699	5.57639	5.66568	5.42543	5.04605	6.28236	5.97528	5.50548	6.08266
Bcin01g08690.1	1.97814	1.81758	1.43458	2.02451	-0.786141	-0.278256	1.72462	2.26333	0.41631	1.65289	0.26352	0.992438	1.85693	0.595292	0.333831	0.752573	0.519021	1.05676	1.23571	1.72271	1.98687	0.373915	1.83784	1.61915	0.0803503	2.01687	2.01495	1.44554	-0.561379	1.84391	1.2556	1.72372	0.748287	1.38793	0.847326	-0.425791	1.61696	0.444765	1.0424	1.75907	0.291726	1.1559	1.12407	1.13842	0.927237	0.801535	0.943129	1.07137	0.932181
Bcin01g08710.1	1.54435	0.384909	1.02626	0.852702	1.15211	0.0948422	1.28156	1.11321	0.684787	0.810837	1.33025	1.182	1.09886	1.53608	1.33468	1.36045	1.38261	0.992913	0.688485	0.646111	0.960099	1.14675	0.624436	1.06643	0.979101	1.56665	1.19371	1.32759	0.565615	1.44302	1.53017	0.813017	1.38632	0.879759	1.55275	0.307707	1.34327	1.57399	1.08176	1.21521	1.61859	1.16454	1.02372	1.41815	0.940312	0.979627	1.75122	1.24807	1.4862
Bcin01g08720.1	2.54806	2.71393	2.71639	2.79237	2.32877	0.910722	2.3949	2.95729	2.59732	2.60819	2.92233	2.42487	2.8503	1.96707	1.40047	2.34998	2.52245	1.89378	2.70553	2.89633	2.61333	2.66547	2.58656	2.67882	2.73837	2.74408	2.73094	2.62239	1.50396	2.81599	2.92724	2.82513	2.91118	2.45788	2.70352	2.35125	2.8127	2.73387	2.72253	2.5898	2.51643	1.86806	2.61992	2.37858	2.36411	2.82092	2.93757	2.90833	2.35593
Bcin01g08730.1	2.11238	1.5133	2.26135	1.78861	2.17979	0.304294	2.2053	2.25834	1.79232	1.72471	0.909129	2.04223	1.95053	1.3166	-0.340673	1.57524	1.39385	1.61465	1.74933	1.43653	1.57957	1.90738	1.8256	1.9799	1.79937	1.83434	1.58028	1.83895	1.28498	1.8557	1.54373	2.00166	1.86177	1.50893	1.51881	1.1377	1.93471	1.92696	1.62707	2.02166	1.61378	0.778948	1.50068	1.96461	0.854842	1.7177	1.44011	1.91513	1.55809
Bcin01g08740.1	2.56242	1.39166	2.36688	2.48672	3.25321	0.893457	2.46341	2.29936	1.60515	2.00454	3.14952	2.82459	2.57812	2.73168	2.40871	2.25531	2.54825	1.48654	2.0363	2.52859	2.40218	2.47431	2.32535	2.27413	2.3345	2.56427	2.39093	2.41219	3.26094	2.52342	2.72756	2.4889	2.51162	2.49316	2.23182	2.58418	2.40895	2.35702	2.73645	2.51789	2.26671	1.66908	2.12682	2.58076	1.60355	2.43653	2.81969	2.40809	2.56558
Bcin01g08750.1	0.0687535	-0.610929	-0.123506	0.347264	0.153136	-1.0965	0.652138	-0.0613093	-0.549391	-1.66491	-1.549	-0.606971	0.157917	-0.934957	-1.61216	0.721647	-0.189871	-0.78387	-0.1813	-0.0257053	-1.49309	0.407762	1.1558	-0.326385	-0.588433	-0.993758	-0.0018875	0.688117	-1.11848	0.38597	-0.642569	-0.0177457	0.26533	-0.230241	0.58303	0.239929	-1.03054	-0.823892	0.174335	0.0220181	-0.257374	-1.73916	-0.110327	-1.08041	-0.783053	-0.0969345	0.845081	-0.186641	-0.0427401
Bcin01g08760.1	2.73448	2.44775	2.27591	2.69643	2.22713	0.908247	2.6174	2.78885	2.29948	2.21338	2.51828	2.5109	2.40142	2.13163	2.24136	2.71772	2.17402	2.00459	2.52232	2.51655	2.46513	2.49335	2.62744	2.46942	2.27017	2.71996	2.56338	2.73906	1.53923	2.30597	2.27563	2.61015	2.48941	2.41407	2.55126	2.19271	2.45211	2.57882	2.45613	2.72652	2.33855	2.30185	2.29523	2.27582	2.88058	2.08942	2.61665	2.67416	2.36162
Bcin01g08770.1	2.12601	1.91303	1.58609	1.55578	1.58669	0.240648	1.13006	2.11393	1.60779	1.36127	1.46385	1.53843	2.08332	1.07755	1.39607	1.40059	1.14722	1.05338	1.07632	1.39511	1.61483	1.18908	1.63666	1.50084	1.69759	0.963353	1.96001	1.65477	0.917911	1.91808	1.48636	1.59519	2.10399	1.18623	1.47748	0.674756	1.56204	1.67288	1.72337	1.64054	1.52551	1.00946	1.72496	1.35936	0.402495	1.32389	2.04384	2.02207	1.38279
Bcin01g08780.1	3.19627	2.99361	3.41137	2.94574	2.86319	1.1412	2.71623	2.82456	2.83013	2.55622	2.84118	3.40909	3.9706	3.1259	3.17202	3.5765	2.79408	2.16693	3.14643	3.0798	3.09779	3.50845	3.02742	3.07272	3.6289	3.43579	3.23267	3.72334	2.85552	3.96884	3.56654	3.41992	3.06018	3.12598	3.31622	2.64817	3.45834	3.37516	3.24736	3.76555	2.89079	3.36544	2.86545	2.92086	2.91895	3.78063	4.04545	4.00168	4.04087
Bcin01g08790.1	1.0118	0.57216	1.44778	0.870644	1.25129	-0.573315	0.849803	1.1921	0.123409	0.66687	0.516105	0.709783	0.886739	0.275241	-1.05431	0.853385	0.519175	1.25753	1.46658	1.14239	0.386288	0.738614	0.649466	0.538115	-0.52554	1.29048	0.706465	1.06199	-0.390023	1.41734	0.372674	0.938789	1.31779	-0.11447	-0.342376	0.14382	0.277416	0.666671	0.48155	0.778621	0.881242	-0.349183	0.70313	0.340336	0.856226	0.678354	1.22426	1.27887	0.42545
Bcin01g08810.1	-0.553706	-0.189246	-1.30326	0.348067	-1.81995	-1.44947	-0.553144	-0.424961	-1.53329	-0.367137	-0.441807	-1.58253	-0.170175	-0.00265577	-2.19239	-0.892545	-2.27812	-0.277159	-1.58071	-1.79068	-1.02032	-1.02616	-1.10849	-0.464952	-3.655	-1.0886	-2.50726	0.0325068	-1.11057	-0.0199287	0.591025	-0.243429	-0.981284	-1.19917	-1.12593	-1.83175	0.0915745	-0.354596	-0.574654	0.248495	-0.762481	-0.648898	-4.15806	-0.653175	-2.12074	-0.312205	-1.45185	-0.0729475	-0.546403
Bcin01g08820.1	1.30063	1.05849	0.537264	0.497748	-0.645871	-0.871181	0.296871	-0.31619	-0.326457	0.0406915	-0.707162	0.838335	-0.167509	0.623275	0.273294	-0.0861656	0.420459	0.27518	-0.0834095	0.808484	0.332166	0.476361	0.811074	-0.396163	0.388782	0.233759	1.04488	1.75542	0.838269	0.643314	1.16354	-0.371435	-0.630543	0.0471418	0.623957	0.331426	0.513406	-0.177412	-0.073735	0.277963	0.448669	0.0933861	0.0715903	0.421132	-1.1479	-0.451203	0.402745	0.803672	0.645586
Bcin01g08830.1	-1.86719	-3.20017	-2.09526	-2.45319	-1.9075	-2.5026	-1.75432	-1.32865	-3.21347	-2.75611	-3.54265	-2.85667	-0.754181	-3.27335	-0.936331	-1.35981	-3.21037	-1.64974	-3.27148	-4.98798	-1.15646	-2.08701	-0.735221	-0.794985	-1.04312	-0.839571	-3.90292	-5.37366	-3.04944	-0.745419	-3.50941	-2.38271	-0.160981	-3.33679	-3.99802	-2.47365	-1.72855	-2.32573	-1.77569	-0.905221	-1.58307	-3.14643	-1.97114	-4.90885	-2.9595	-4.07435	-1.41951	-5.72099	-1.45657
Bcin01g08830.2	-4.51859	-0.390589	-5.1782	-2.12605	-1.20772	-2.8272	-3.07053	-4.76838	-3.35244	-3.26842	-3.94269	-36.9485	-2.2571	-3.52609	-3.36642	-1.55991	-3.22121	-3.68109	-3.64207	-1.62686	-4.53234	-4.15571	-1.47125	-2.00094	-2.91113	-1.51751	-2.19945	-3.39889	-3.32027	-2.00913	-3.90617	-2.69088	-1.01141	-3.84535	-2.04372	-2.97593	-5.07512	-36.8632	-3.80607	-0.907471	-3.05624	-3.30436	-1.27787	-5.00458	-3.24774	-0.0583929	-5.94265	-5.89562	-2.33119
Bcin01g08830.4	-1.87432	-0.823901	-1.4364	-1.60429	-0.720745	-3.06399	-0.874936	-0.846495	-3.09101	-1.84269	-3.83939	-1.94334	-2.3811	-2.3692	-0.682209	-4.47259	-3.12312	-3.63689	-3.68442	-5.33997	-2.78689	-4.3124	-0.547024	-2.20774	-0.778597	-2.36903	-2.21613	-5.43107	-3.40684	-1.41627	-0.435494	-1.92265	-5.01025	-2.19932	-2.08231	-3.01941	-1.43026	-0.724723	-1.95823	-0.540931	-4.39763	-3.31236	-1.17504	-4.96517	-3.13275	-0.650206	-5.80818	-2.71671	-1.7296
Bcin01g08840.1	3.00645	2.5646	2.88531	2.75533	2.84128	2.99588	2.9421	2.58126	2.69032	2.05406	2.76258	2.83833	2.77107	2.79166	2.67588	2.53872	2.39421	2.24133	2.26565	2.88236	2.73119	2.64992	2.8121	2.82714	2.67067	3.28099	2.71279	2.96785	2.64236	2.90465	2.61096	2.63943	2.66235	2.44764	2.58355	2.28086	2.73903	2.61667	2.7603	2.92385	2.77413	2.39742	2.78985	2.47228	2.5764	2.63229	2.97782	3.00303	2.92912
Bcin01g08850.1	1.81106	1.04053	2.25234	1.83731	1.14268	0.266717	1.94998	1.92451	2.20252	2.03033	1.49634	2.0539	2.54258	1.98251	1.24115	1.87887	0.272192	0.301394	1.90559	1.59244	1.33703	1.59587	1.14396	1.94319	2.13468	1.54592	1.42003	1.86623	2.06023	1.921	1.73121	1.59121	1.89553	1.751	1.03563	1.72951	1.42233	1.73774	1.35968	1.65628	1.75088	1.49416	1.05698	1.15319	2.058	1.91011	1.64714	1.80097	1.87981
Bcin01g08860.1	-0.740151	0.751963	-0.356063	0.317911	-2.73009	-1.66446	-0.701478	-0.378222	0.470907	-0.336851	-0.397436	-2.2265	-0.0145959	-2.42601	-2.1971	-3.36123	-2.19585	-1.12785	-0.519272	-2.02066	-1.14846	-0.815676	0.175161	-0.599319	-3.66259	-0.652322	-1.20083	1.51101	-2.28595	-0.301254	-0.0714141	-1.69765	-0.679154	-1.82752	-0.852523	-1.68688	-0.321156	-2.48776	-0.77669	-0.522	-3.34875	-2.08382	-0.404956	-0.68691	-1.8536	-1.42373	-4.90674	-1.35294	-1.63393
Bcin01g08870.1	2.24239	2.4781	2.01121	2.6264	2.03242	0.509854	2.57856	2.56344	1.96219	1.96931	2.04235	1.80343	1.60433	0.623868	1.59914	1.65596	1.46047	1.86583	1.74504	1.73577	2.0339	1.68951	1.8178	1.8684	0.840799	1.92706	1.45633	2.65458	0.3715	1.79714	1.93191	1.52896	2.24463	1.69166	1.39987	2.08586	1.68151	1.56337	1.95855	1.28902	1.56216	1.57589	1.92833	1.79438	1.92638	1.49242	1.96758	1.68806	0.479919
Bcin01g08880.1	1.14967	1.26352	0.73109	1.46489	0.839706	-0.323319	1.01092	0.656021	0.832745	0.585652	0.982219	1.00907	0.838225	0.0672546	0.627086	0.916167	1.05884	0.529643	0.866728	0.635764	0.876202	0.73225	1.0843	1.41305	0.541606	0.666354	0.803503	1.03144	0.267562	0.694389	0.104616	0.814524	1.30306	1.1888	0.856099	-0.704214	0.842438	1.28599	1.36104	0.88493	-0.526586	0.742373	1.2148	0.756923	0.818228	0.707438	0.998379	0.864336	0.618018
Bcin01g08890.1	-4.36447	-1.05454	-0.94116	-1.23146	-4.04049	-2.57569	-0.681965	-1.46165	-1.08362	-3.0307	-1.65242	-1.78087	-37.4561	-3.27234	-3.19594	-1.46765	-3.45755	-1.55923	-3.77835	-2.67757	-2.41652	-4.25442	-1.6019	-1.29179	0.0298725	-1.00021	-0.749322	-1.88817	-3.38267	-5.46606	-3.94498	-1.30478	-0.465603	-0.310853	-0.369301	-2.86242	-1.28701	-37.2995	-3.92496	-2.87737	-0.619301	-3.31907	-0.961717	-1.37031	-3.17739	-0.249657	-6.03902	-0.773494	-0.299807
Bcin01g08900.1	2.80308	2.51409	1.83809	2.48514	2.22965	1.56444	1.60021	1.94849	2.39751	1.98551	1.61352	3.21861	2.17209	1.78091	2.24651	1.33047	1.55498	1.87936	2.24133	1.79303	2.31288	1.58083	1.83126	2.61732	2.07535	1.60813	1.97371	4.91203	1.5713	2.999	1.00343	2.4602	2.49093	1.90262	2.66842	0.910556	2.06216	2.45186	2.02945	1.88843	1.93973	1.63717	1.84627	1.98	1.72605	1.40297	0.457001	1.81314	2.08304
Bcin01g08910.1	-0.423369	0.212259	0.279748	-0.350814	-1.76642	-0.589668	-0.19563	-0.0128816	0.403379	0.880303	-0.500996	-0.591822	-0.142602	-1.51683	-1.30754	-2.54655	-1.48315	-0.880545	1.33868	0.635552	0.902574	-0.138428	0.0230404	-0.743185	-2.21515	0.848509	0.31366	-0.0633894	-1.23402	0.632754	0.452962	-0.675524	-0.608224	-0.0611778	-0.508971	-1.03078	-0.818909	-0.0449791	1.12546	0.150031	-1.06536	0.148056	-0.436487	-0.383763	-1.07604	0.757325	-0.770117	0.998235	-0.697161
Bcin01g08920.1	2.38701	1.99495	2.29321	2.64719	2.06453	0.809743	2.23571	2.29131	1.82634	1.59619	2.31024	2.33513	2.1936	1.80817	1.65457	2.38299	1.91433	1.94672	2.27482	2.10931	2.3998	2.03393	2.13705	2.57085	2.1007	1.9459	2.01694	2.51571	2.12407	2.20557	1.72378	2.26844	2.69851	2.23388	2.31817	2.13915	2.54072	2.33056	2.1322	1.80878	2.22603	1.61787	2.20701	1.88144	1.8782	2.05646	2.0981	2.47486	2.10741
Bcin01g08920.2	2.53776	1.82334	2.11268	2.53949	1.94926	0.775934	2.29503	2.28742	2.2659	2.31075	2.34441	2.52922	2.23918	1.56289	1.73894	2.29717	1.21578	2.02866	2.26517	2.47726	2.56072	2.33488	2.06564	2.50182	2.12445	2.13646	2.50874	2.39289	2.48594	2.06982	1.89939	2.25602	2.51533	1.30675	2.30059	2.17325	2.59441	2.38609	2.08062	2.17681	2.43924	2.07274	2.25247	2.26718	1.44092	2.16282	1.9756	2.25602	1.62212
Bcin01g08930.1	0.826031	0.350329	1.06258	1.0471	-0.15949	-0.466211	0.687617	0.591758	0.0231348	0.716999	-0.513848	0.493459	0.404003	0.18102	-1.09879	-0.266732	-0.210404	0.155836	0.567031	0.798318	0.0546786	0.344176	0.791008	0.620842	0.179445	0.434251	0.848073	0.868469	0.1964	0.527864	0.329769	0.933393	0.666852	-0.0205911	0.429266	1.21667	0.710788	0.57548	0.207142	0.898717	0.941851	1.17596	0.228838	0.582319	0.625626	0.398584	0.889517	0.69726	0.237828
Bcin01g08940.1	0.434849	0.667701	-0.304766	0.750872	0.028389	-0.647503	-0.615016	0.0207858	0.487661	0.411889	-0.0217207	-0.105295	0.242098	-0.528083	0.117155	0.00189187	0.711929	-1.05988	1.12061	0.263352	0.307138	0.391623	0.342538	0.175672	0.764485	0.498981	0.447909	0.858244	0.989695	0.648985	0.0601623	0.0239491	0.454285	-0.15827	1.25226	-1.12259	0.112989	0.470908	0.290323	0.300266	-1.04326	-1.43906	-0.695521	0.255916	0.343087	0.438602	0.47047	0.385096	0.419614
Bcin01g08960.1	0.0721584	-1.21241	-0.677917	0.288209	0.501484	-0.58938	0.481412	0.824925	0.0276884	1.0011	-1.28932	0.655535	-1.07522	0.235784	0.104338	0.76002	0.368681	-1.53385	0.465186	0.797842	0.452011	0.703356	-1.69681	-2.57563	0.613326	0.754389	-0.133191	1.27226	0.125637	0.206883	0.231157	-0.442697	0.195202	-0.179687	0.0418415	-0.0793498	0.413622	0.650686	0.0808591	0.440321	0.0722648	0.572975	0.106802	0.0854615	0.707526	0.632443	-0.0266503	-0.170376	-0.230844
Bcin01g08970.1	2.96553	2.77468	3.04457	3.08933	2.9809	1.82105	3.26306	3.16093	2.5332	2.6984	2.67169	2.79671	3.01512	2.09243	2.09783	2.77202	2.53629	3.0601	3.118	2.77226	2.89053	2.44546	3.18444	3.06137	2.59539	2.63348	2.83658	3.092	1.5355	2.90415	3.10336	2.78725	2.72703	2.66858	2.7382	2.33962	2.9574	2.83512	2.62437	2.81841	2.57724	1.97424	2.97593	2.52561	2.08731	2.15631	2.67438	2.75243	2.28341
Bcin01g08980.1	2.63149	1.84324	1.85592	2.14565	1.20723	1.33517	2.06173	2.01095	2.68354	2.08123	1.6482	1.97035	2.15509	0.79803	0.90837	1.53456	1.80948	2.09503	1.89431	2.17652	2.08033	1.58378	2.05443	2.33641	1.20945	1.72126	1.67306	2.03139	0.647384	2.12665	2.06505	2.16038	2.38695	1.64757	2.2493	1.93872	2.24189	1.91901	1.96294	2.35193	1.50191	1.71575	2.29964	1.98527	1.84075	1.67823	1.80933	1.8968	1.49016
Bcin01g08990.1	1.20584	1.53302	1.39461	1.64402	1.09411	0.0325708	1.60345	1.25063	1.03014	0.832351	1.73974	0.542297	1.31952	0.929968	0.645627	0.700892	1.28689	0.945086	1.3186	1.58589	1.41303	1.25523	1.47286	1.8954	1.26489	1.27241	1.02057	1.34174	-0.176673	1.00761	1.01857	1.12551	1.43974	1.49594	1.53133	-0.462216	1.75959	0.990296	1.72248	0.888091	1.40258	1.27247	1.37644	1.1673	0.83887	0.92247	1.76853	1.15802	1.19577
Bcin01g09000.1	1.35624	0.64905	0.557247	1.28095	1.11313	-0.234233	1.1956	1.00069	0.77944	-0.0566169	1.20241	0.866185	0.393643	0.0221782	-0.267873	0.494441	-0.547859	0.757122	0.701914	1.31071	1.38167	1.1955	1.07923	1.67612	1.25059	0.526207	1.16924	1.39526	0.878655	-0.029673	0.730539	0.52981	0.603051	0.323913	1.51311	1.20655	0.280521	0.179834	0.781304	0.976002	0.796532	0.027282	1.1802	1.39737	0.678311	0.189387	0.893867	0.325318	1.31045
Bcin01g09010.1	-0.449717	-0.612219	-0.0481471	-0.840884	-1.82931	-3.26744	-1.29184	-0.228063	-3.22041	-1.76342	-1.69967	-1.09926	-1.08925	-3.09939	-3.02501	-1.42262	-3.16049	-0.81335	-1.20691	-2.66592	-4.41025	-0.0980359	-1.29159	-0.0230371	-0.459918	-2.02855	-1.50623	-1.76785	-3.28564	-2.23103	-0.337699	-0.93615	-0.698391	-3.77889	-0.825572	-3.02174	-0.908351	-0.395692	-3.7	-4.7889	-1.98844	-3.04398	-4.72421	-1.82569	-1.04551	-4.04998	-5.69513	-0.87983	-1.75277
Bcin01g09020.1	-1.11396	0.922029	-0.691374	-3.62843	1.17532	-0.960586	0.127325	-0.720232	-0.770543	-0.107455	-0.0198666	-2.31065	-34.6824	0.300806	-0.154257	1.17781	-1.64628	-0.419019	0.13061	1.89838	-0.225103	0.680398	-1.43298	-0.285125	0.0613004	-3.30947	-0.218272	-0.203418	-1.18013	0.410874	1.7189	-36.9901	-3.21494	0.876129	-1.26118	0.04479	-3.75926	0.907503	-2.93225	0.228569	0.991336	0.692169	-1.60082	-1.42156	-1.88675	-0.688395	-0.556533	-2.85541	-1.95618
Bcin01g09030.1	1.84044	1.50595	1.75512	1.41003	1.04202	0.145885	1.1895	0.742138	1.15199	0.337283	0.463087	1.40036	1.39797	1.36252	1.13006	1.57733	1.60237	0.794324	1.50686	0.778599	1.7175	1.92406	0.481561	0.929545	1.56957	1.74153	1.44086	1.83282	2.01856	1.66198	1.88333	1.37803	1.35244	1.73409	0.965508	1.45758	1.31761	1.82545	0.25972	1.93839	1.21232	0.968651	0.763375	1.45643	1.13973	1.87367	2.48269	1.51021	1.92135
Bcin01g09040.1	2.23901	2.12481	2.1901	2.73115	2.53103	1.01607	2.384	2.4443	2.43657	2.48149	3.22625	2.28989	2.3175	2.092	2.02063	2.69652	1.95488	2.22866	2.54821	2.49226	3.07404	2.64747	2.16437	2.86121	2.48028	2.19871	2.64782	3.13738	1.9998	1.94994	2.82503	2.90035	2.84624	2.5317	2.26627	2.98808	2.8211	2.491	2.90187	2.36831	2.53899	2.33536	2.49812	2.44813	2.06609	2.41385	2.7162	2.18714	2.54981
Bcin01g09050.1	0.87758	0.224885	0.586969	1.09622	0.278135	-0.671823	0.504573	0.301764	0.296017	-0.931436	0.565947	0.367366	0.582785	-0.54356	0.333934	-0.135356	-0.303296	0.0987885	0.58831	-0.00222816	0.465361	-0.726826	-1.15214	0.842179	-0.546521	0.194706	0.0204865	-0.090416	-0.804708	0.169694	0.453211	0.57653	0.961099	0.351594	0.389674	-0.0433948	-0.214074	-0.109941	0.597163	-0.23327	0.852947	0.137055	-0.259582	0.31602	0.0871861	0.0697863	0.877763	-0.0450453	-0.0312513
Bcin01g09060.1	0.824546	0.616324	0.534271	0.682695	-1.45506	-0.512371	0.415973	0.385827	1.22858	0.871554	-0.503895	0.385535	1.14675	0.173237	-1.204	1.00127	0.565169	0.593653	0.220209	0.639825	0.200167	1.23427	0.430433	0.0549059	1.25925	1.37955	0.500767	0.607722	0.957387	1.20928	0.583804	0.327478	0.883324	1.1091	0.727433	-0.955932	0.364803	0.440176	1.25122	1.0561	-0.0866705	-0.305326	0.274496	0.652186	0.36131	1.00244	1.45254	0.725865	1.04123
Bcin01g09070.1	-0.860628	-3.58659	-2.1616	-0.69919	-2.0214	-2.68998	-1.64167	-1.87742	-3.50354	-0.538053	-0.839106	-2.01026	-2.23309	-3.59794	-0.945205	-4.41072	-1.10089	-3.62287	-3.87199	-0.655107	-1.02294	-4.32193	-0.546152	-38.1236	-1.03108	-5.29803	-1.52067	-3.18386	-3.44029	-5.49	-0.909739	-1.03222	-2.197	-4.08535	-4.36018	-3.03009	-5.44677	-36.9764	-0.872868	-0.269392	-4.24366	-3.38961	-5.29799	-1.39274	-0.992321	-1.50532	-5.79572	-0.633891	-4.54526
Bcin01g09080.1	1.89342	1.58761	1.67746	2.15984	1.49753	1.51196	1.8536	2.36786	1.56074	1.98961	2.05613	2.45225	1.85974	1.79231	0.973844	2.38812	1.5821	1.67882	2.26224	1.74864	2.04477	1.55012	1.84552	2.24475	1.36081	1.58739	1.73691	2.25862	1.54078	1.66864	1.82915	2.25191	2.24562	2.07516	2.20019	2.29303	2.3076	1.80597	2.22544	1.6886	2.14149	1.78204	1.97312	1.78012	1.71672	1.74751	1.37994	1.70415	1.38638
Bcin01g09080.2	1.98836	1.55131	1.10296	2.25494	1.96089	0.502646	2.10169	2.21576	1.80175	1.53585	1.55784	2.17024	1.38294	0.831771	1.42583	1.92077	0.255882	1.88159	2.06752	1.78758	2.21259	1.95029	1.77623	2.06662	1.63724	1.2738	2.08596	2.27827	0.556498	1.55218	2.25368	2.21456	2.0885	1.68456	1.63328	1.60362	2.08356	1.70692	1.96965	1.73164	1.5892	1.72505	1.92287	1.51343	1.89914	1.50442	1.44205	1.3001	1.85643
Bcin01g09090.1	-0.946118	-0.801362	-2.18283	0.251392	-0.220047	-1.79317	-0.0676698	-0.718246	-1.49523	-1.4368	0.23269	0.198013	-1.33478	-2.0178	-2.3101	-0.975409	-0.666861	0.625827	-0.953907	-0.487195	-0.896271	-0.535071	-0.670399	0.558686	-1.11133	-0.795717	-1.17496	-0.673365	-2.35843	-3.51053	-0.331976	-1.46561	-2.12547	-0.500083	-2.51681	-2.00485	-0.478957	-1.46426	-0.921602	-0.152243	0.0577958	-2.26669	-0.0106877	-1.65569	-0.373226	-3.44602	-0.555905	-1.14719	-0.261658
Bcin01g09100.1	2.6808	1.97154	2.52178	2.98572	2.65504	1.13043	2.89389	3.04546	3.05562	2.35193	3.00664	3.47295	2.70357	2.77869	2.85258	3.3213	2.86324	2.73076	3.05997	2.98638	3.30336	2.68997	3.08551	3.50922	3.41947	2.82045	3.19999	3.50597	2.83552	3.09807	3.02968	2.97801	3.42663	2.714	3.31194	2.74546	2.83622	3.30564	3.30775	3.06415	3.26271	2.92703	3.25128	2.87252	2.84799	3.1007	3.24793	2.91204	2.89987
Bcin01g09110.1	2.21596	2.76083	2.45467	2.87582	1.87335	0.708223	2.62198	3.70279	2.61268	2.48827	1.90241	1.81731	2.48089	0.561637	0.823306	2.07814	1.58754	2.319	2.188	2.69203	1.94637	1.79416	2.64769	3.28892	1.22284	2.08065	2.10497	2.16472	0.668302	2.39361	1.6722	2.4349	3.08296	1.78154	1.57017	1.18628	2.61797	1.35576	2.47406	2.16882	1.11025	1.72357	2.37406	2.08891	1.84513	2.01301	2.04811	1.94422	1.63903
Bcin01g09120.1	3.15885	3.15217	3.52958	3.50897	3.21709	1.19252	2.90974	3.30579	3.00287	2.8708	3.28078	3.26678	3.31979	2.91659	2.67819	3.17538	3.16537	2.63783	3.27593	3.23997	3.43227	3.27011	3.09872	3.46496	3.2882	3.30765	3.19708	3.39321	2.86575	3.23494	3.34044	3.16027	3.33195	2.86802	3.356	2.45481	3.25467	3.31379	3.34722	2.96455	3.16761	3.03523	3.03525	3.23385	3.22381	3.23384	3.42203	3.29271	3.17037
Bcin01g09130.1	-0.815864	-3.69572	-0.87349	-39.6984	-1.20899	-2.53574	-4.14918	-1.39276	-3.59487	-3.20794	-4.33436	-37.1379	-1.22787	-2.18129	-0.660399	-0.866612	-3.32248	-1.83115	-0.859239	-5.39949	-2.20134	-4.20059	-0.869076	-2.51512	-1.59632	-2.56634	-4.43659	-3.73321	-3.47009	-2.41644	-4.29758	-0.541849	-0.117992	-1.32555	-0.523045	-3.17477	-5.0204	-1.83094	-4.13909	-4.86158	-0.256259	-3.25674	-0.996609	-1.77817	-3.33892	-1.94617	-6.03779	-1.08864	-4.81862
Bcin01g09140.1	2.19308	1.61563	1.67127	2.46778	2.27749	0.777779	2.52251	2.76459	2.46746	2.31472	2.13645	2.7635	1.99254	2.038	1.8638	2.36594	2.43337	2.34185	2.09695	2.57067	2.65634	2.43308	2.21005	2.77411	2.5548	2.40696	2.71501	2.71677	1.83343	1.86238	2.31464	2.55522	2.41305	2.18643	2.57173	1.66981	2.72163	2.29097	2.73272	2.08369	2.32668	1.6223	2.25234	2.57972	1.98981	2.769	2.44482	2.35644	2.91335
Bcin01g09140.2	2.02951	1.09177	1.16476	2.65064	2.06767	1.49158	2.49131	2.51615	2.38	1.94965	2.56355	2.76826	1.68975	2.09169	1.33968	2.75592	2.12337	2.20689	2.28082	2.56052	2.85542	2.42544	2.09505	2.55263	2.48635	2.26289	2.24	2.78834	1.73152	2.02132	2.1404	2.63577	2.57328	2.21859	2.72783	2.01861	2.77212	2.45662	2.43068	2.13147	2.45103	2.33543	2.19143	2.50889	2.2356	2.7526	2.4991	2.25365	2.99001
Bcin01g09150.1	3.24748	2.21439	2.9457	3.00511	3.01258	1.91193	2.97163	2.98302	2.95352	2.71066	3.38854	3.08216	2.95867	2.73193	2.57398	3.1296	2.41839	2.27686	3.14396	2.8624	3.01243	3.01435	2.19366	2.64641	2.80888	2.80635	3.16382	3.09977	2.57202	2.50206	3.24019	2.67585	3.26204	2.84579	3.00194	2.4555	2.89925	3.02493	3.05079	2.71162	3.02613	2.4692	3.01201	3.18022	2.70303	2.85469	3.23808	2.99922	2.84459
Bcin01g09160.1	1.26093	0.660673	1.3708	1.43964	2.04237	0.0439921	0.970007	1.55633	0.730265	0.725398	1.1485	1.03376	1.39757	0.417821	-0.801046	0.752109	0.552833	0.697624	1.41887	0.819529	1.18951	1.3232	1.74411	0.592166	0.566253	0.893047	1.58161	0.624277	0.282633	1.15853	1.39453	1.37263	1.08954	0.123381	0.960652	-0.459358	0.798232	0.455752	1.74534	1.12716	1.10874	0.783818	1.27782	0.929393	0.33466	0.872537	1.06702	1.24426	1.00074
Bcin01g09170.1	2.30234	2.03209	2.33994	2.18535	3.31468	0.977632	2.02054	2.09501	2.30847	1.69891	2.57442	2.81869	3.07559	2.44532	2.58151	2.49591	2.26829	1.1604	2.72386	2.37944	2.86386	2.79709	2.2818	1.83832	3.14711	2.67617	2.65826	2.76848	3.19887	2.77384	3.03156	2.6744	2.06248	2.70973	2.83614	2.41042	2.77471	2.84286	2.72768	2.91784	2.46317	3.02914	1.87639	2.59982	2.09957	3.13603	2.97977	2.95207	3.02939
Bcin01g09180.1	0.236167	-0.834406	-0.954377	0.619682	-0.373271	-0.192579	1.04237	1.23769	0.926036	0.732891	0.651298	1.23219	0.297274	0.231928	-0.362788	0.826496	-0.543907	0.725865	1.08837	1.29948	1.07516	0.270488	1.00622	0.505442	0.115888	0.0553792	0.997397	1.45493	-0.238196	0.0530216	0.564644	0.981861	1.3841	0.0201755	0.95132	-0.505315	1.35003	0.193174	1.29152	0.855452	0.591607	0.414262	-0.0118465	-0.67309	0.274386	1.37883	-0.0179738	0.839859	0.881583
Bcin01g09200.1	0.257551	0.0118969	0.368388	1.06442	-0.0708602	-1.17328	-0.140533	0.0533445	-1.4279	0.490292	-0.549859	-0.369846	-1.00808	-1.84339	-1.8401	-0.116267	-1.96609	-0.278214	0.0716119	0.0541073	-0.0898208	-0.628725	0.163466	0.0863256	-0.868724	0.564014	0.295345	-0.441348	-1.85266	-2.77183	-2.50844	-2.08934	0.198205	0.242285	-0.948667	-1.51921	0.424149	-1.08943	-0.558558	-0.51172	-2.7724	-0.122024	-0.548764	-0.0608355	-0.381076	-0.746863	-0.886396	-0.169467	0.319408
Bcin01g09230.1	1.58669	0.526402	0.733167	1.5268	0.0612997	-0.223425	1.44617	2.01527	1.17208	1.09567	0.743793	0.70573	0.036053	-0.256927	-0.661982	0.768894	0.774621	1.38236	1.2832	1.371	1.1589	0.650416	1.30704	1.56159	1.45121	1.18755	0.89697	1.01876	-0.493449	0.0738454	0.94342	0.92601	1.41669	0.794602	0.623145	0.976657	0.0594279	-0.061251	0.826827	1.01085	0.337802	0.945358	1.70163	1.58995	0.64219	0.487172	1.23992	0.817512	0.81132
Bcin01g09240.1	1.22152	-0.232067	1.05144	1.06577	0.319749	-0.465407	1.10701	1.16569	1.71714	0.912015	1.13931	0.750818	0.847127	-1.03118	-0.0375118	-1.14682	0.519038	1.07319	1.16995	1.1097	0.464129	0.345712	0.835063	0.649265	0.4622	0.134396	1.06906	0.565089	0.680003	0.856482	-0.604537	0.955321	1.08478	1.20537	0.632413	0.0747902	0.819299	0.567548	0.641015	0.598591	0.656774	-0.0926619	0.0517999	0.483966	-0.846652	0.717648	-1.42194	1.0278	0.702843
Bcin01g09250.1	0.928745	-1.6284	0.542253	0.442645	0.541057	-0.763957	-0.163884	0.427151	1.00935	0.646873	0.209161	0.626127	-0.177108	-0.62031	-0.245354	0.635933	-0.67117	0.323519	0.773938	0.383322	-0.312164	-0.154246	-0.8595	0.434853	-0.0888379	0.341115	-0.12515	0.164743	-0.21361	0.0888334	-0.609175	0.373212	0.402809	0.789169	0.18644	-1.2053	0.118151	-0.840475	0.534327	0.451974	1.01561	0.097353	0.236584	0.44894	-0.250886	0.0969393	-0.0273909	0.189876	-0.127428
Bcin01g09260.1	-4.20383	-2.80995	-1.96106	-1.39781	-0.252441	-2.01314	-0.790165	-1.31911	-0.52244	-1.42616	-0.363008	-1.38947	-2.49672	-2.41444	-2.60494	-3.78442	-2.80998	-1.01832	-1.38869	-1.70172	-1.49286	-3.7005	0.611405	-0.492933	-1.87951	-3.61743	-3.51001	-1.75224	-2.68319	-1.09451	-3.25988	-0.986995	-1.49661	-1.85987	-2.08221	-2.27376	-4.62467	-36.2536	-1.86477	-0.51408	-3.92538	-0.855675	-0.238692	-4.42275	-2.46888	-1.00218	-1.32366	-5.05729	-0.192567
Bcin01g09270.1	-0.265362	-0.342559	-0.893416	-0.496795	0.166868	-0.950372	-0.305944	-0.216543	-1.98032	-0.717889	0.191124	-1.47833	-2.19823	0.505605	-1.72544	-0.341274	-0.0897696	-1.09303	-0.72204	-0.836618	-0.249913	-0.00903686	-0.278571	-0.868382	0.192416	0.386933	0.108141	-2.43875	-0.23388	-0.683269	-2.48334	-0.965326	-0.0351407	-2.02202	-0.559244	-1.54371	-1.75317	-0.25865	0.0354953	-3.59842	-0.205001	-0.736948	0.290017	0.749779	-0.894889	-0.0176808	0.668455	0.097356	-0.0602589
Bcin01g09280.1	1.53667	1.22603	2.09766	1.34848	1.06914	0.29223	1.46036	1.85738	0.816101	1.1353	2.06717	1.68236	1.82641	1.35171	1.28913	1.58457	1.87493	1.25176	1.34611	1.54531	1.96301	1.52778	1.28036	1.49896	1.96239	1.90619	1.73138	1.81299	1.31897	1.52518	1.66691	1.53982	1.39722	1.7273	1.85842	1.51609	1.65265	1.84815	1.60158	1.48341	1.35681	1.47609	1.20827	1.47234	1.20764	1.88383	2.06452	1.66097	1.79876
Bcin01g09300.1	1.67537	1.70121	1.28462	2.09279	1.43211	0.363773	1.45366	1.71725	0.949517	1.65641	1.41112	1.5434	1.2906	1.29466	1.63791	1.48874	1.36663	1.64899	1.46743	2.1689	1.52298	1.68493	1.93488	1.46913	1.69569	1.45352	1.61937	1.96576	0.478715	1.81479	2.0109	1.97367	1.99525	1.52961	1.60772	1.00636	1.28966	1.79633	1.08503	1.50644	1.44372	1.2133	1.5064	1.53537	0.719474	1.2278	1.50593	1.46039	1.86213
Bcin01g09310.1	4.74653	4.76407	4.93008	4.88467	4.60334	2.75129	4.67791	4.98573	4.55618	4.51482	4.71602	4.77153	4.89587	4.35335	4.46342	4.71574	4.24626	4.36761	4.6653	4.58025	4.85512	4.46985	4.52437	4.80811	4.71232	4.61794	4.63183	5.0003	4.14211	4.74654	5.06106	4.81761	4.94759	4.70829	4.95073	4.34021	4.83647	4.84629	4.81179	4.76093	4.52678	4.45229	4.74661	4.64644	4.29956	4.76659	4.94347	4.89509	4.66129
Bcin01g09320.1	3.21758	3.21521	3.56749	3.41533	3.47927	1.16479	3.34887	3.14603	2.79524	2.80964	2.8656	3.51762	3.34483	2.59332	2.24982	3.38902	2.74965	2.87231	3.21105	2.9794	3.38745	2.83238	3.35687	3.35643	2.87215	3.317	3.09295	3.24698	2.52136	3.42093	3.00457	3.23693	3.38321	3.35212	3.32256	2.92729	3.42642	3.32916	3.45798	3.23279	3.14817	2.93206	3.17012	3.21369	3.00542	2.91261	3.13279	3.35527	3.10977
Bcin01g09330.1	2.98465	2.34465	3.08936	2.98639	3.04601	2.21483	2.87051	3.18948	2.82376	2.01163	3.25471	3.07797	2.86556	2.85227	3.24323	2.81301	2.47409	2.3529	3.19075	2.71486	3.03463	2.76887	2.76138	2.9239	2.90711	2.98344	2.94272	3.30348	2.43019	2.91335	2.9863	2.70784	3.08908	2.72146	2.96907	2.99333	3.02847	2.94166	3.31226	2.89176	3.01325	2.64939	2.94612	3.03248	2.44675	2.64713	3.14043	2.81223	2.73731
Bcin01g09340.1	1.81378	1.03157	1.35535	2.00041	1.61497	1.3134	1.51708	1.178	1.71637	1.27653	1.97986	1.80497	1.68623	1.33928	1.48172	2.13241	1.55935	1.17083	1.78542	1.44897	1.82581	1.74837	1.18032	1.76867	1.9211	1.98378	2.12743	2.12612	1.51469	1.8297	1.9346	1.56664	1.85236	1.22385	1.8355	1.81473	1.76873	2.07851	1.56004	1.85998	1.91715	1.65363	2.16492	1.89087	1.30354	1.79349	1.76402	1.86674	2.08423
Bcin01g09350.1	4.74204	4.36404	5.20444	4.13257	4.2577	2.8752	4.33339	3.95095	4.01369	4.03863	4.18226	4.69675	5.36111	4.7789	5.29216	5.10517	4.50339	4.08748	4.86941	4.35215	4.64304	4.89905	4.14665	4.02726	4.95048	4.95886	4.62826	4.40145	4.2069	4.92465	5.21728	4.7696	4.47671	4.98384	4.87215	4.25181	4.45407	5.01497	5.17493	5.0298	4.81291	4.45882	4.00328	4.30686	4.02007	5.078	5.59429	5.07134	4.93116
Bcin01g09360.1	4.06533	4.07733	4.1075	4.02569	3.51415	1.9719	3.90105	3.97924	3.66263	3.85213	3.93976	4.11147	4.45255	3.54702	3.74629	4.12143	3.32808	3.34713	3.81265	3.75246	3.99655	3.83644	3.6478	3.98985	3.73268	3.77215	3.61222	3.88565	3.06737	4.49518	4.225	3.88076	4.2598	3.99658	4.15736	3.2078	3.99924	3.89712	3.942	3.9932	3.4907	3.02633	3.70393	3.75768	3.38662	4.07734	4.10565	4.40479	4.14164
Bcin01g09370.1	1.98366	1.15844	1.87007	1.9655	1.24572	0.261443	1.42151	2.04782	1.59699	1.26316	1.18115	1.35821	1.85735	1.44364	1.56671	1.64564	1.16174	1.06534	1.32838	1.36626	1.72555	1.67328	1.76129	1.9157	0.638641	1.6717	1.81301	1.80155	-0.0189128	1.58421	1.92026	1.82202	1.94493	2.10328	1.54798	1.42975	1.90764	1.05521	1.93787	1.46279	1.09828	-0.468818	1.47475	1.19402	1.19956	1.9303	2.25061	1.96368	1.29812
Bcin01g09370.2	1.6913	1.58919	1.88339	1.9134	1.50113	0.304874	1.51669	1.61182	1.69463	1.52452	1.27226	1.46876	1.61425	0.618708	1.47609	1.35121	0.628291	1.51535	1.5131	1.51901	1.55367	1.55687	1.43047	1.48204	1.57689	1.44202	1.27811	1.69655	1.20472	2.05735	1.60395	1.4831	1.83409	1.66286	1.46179	1.43017	1.40575	1.31195	1.25642	1.45492	0.948422	1.09138	1.90085	1.2527	1.48479	1.37635	2.21798	1.78062	1.22714
Bcin01g09370.3	2.03423	1.35156	1.55062	2.07082	1.54863	0.220532	1.63817	2.29121	1.66417	1.44068	1.26284	1.7321	1.76601	0.683363	1.06397	1.58171	0.534971	1.22538	2.04547	1.67582	1.54711	1.50997	1.22835	1.58655	1.26051	1.68961	1.53915	1.50944	0.704681	1.79631	1.64954	1.71384	2.13175	1.56405	1.18454	0.966834	1.62662	1.55394	1.51458	1.2757	0.980218	0.78041	1.41806	1.47723	1.12849	1.84664	1.97502	1.74237	1.43881
Bcin01g09380.1	-0.69618	-0.978228	-0.7635	-0.467773	1.28276	-1.24297	-1.04391	-1.07653	-0.890597	-0.799767	-2.79828	-0.400477	-0.730212	-2.37919	-0.419042	-3.12826	-0.978083	-0.802794	-0.622608	-0.425262	-1.70974	-0.68328	-0.0829323	0.00399359	-2.88396	-1.03954	-0.122312	0.567953	-2.06031	-0.881502	-0.83195	-0.395924	-0.0229979	-2.77624	-0.932104	-0.277871	-0.680245	-1.1558	-2.10995	-1.88363	0.168146	-0.0900329	-0.05341	-0.811926	-1.70397	-0.839253	-4.71859	-0.830708	-2.21131
Bcin01g09400.1	2.2182	2.43907	2.59195	2.87515	1.23076	0.739594	2.5321	3.1484	2.58818	2.28791	2.44953	2.49979	2.53717	1.60618	1.05937	2.09003	2.13826	2.61573	2.0351	3.26106	2.37752	2.3495	2.61172	2.85621	1.44297	2.67288	2.2848	2.20397	1.47329	2.50023	2.06799	2.76475	2.18566	1.54999	2.33693	1.81481	2.55921	1.57286	2.69083	2.60055	1.83318	1.83607	2.48872	2.54675	2.15782	2.12737	2.34384	2.12738	2.01924
Bcin01g09410.1	-3.57602	-2.51511	-4.03595	-36.9041	-2.8688	-1.91368	-2.32912	-3.97418	-2.40728	-2.3355	-0.87118	-2.87883	-0.957935	-0.491257	-2.2348	-2.73156	-2.40662	-2.65529	-2.79434	-0.642742	-2.9169	-3.33352	-3.28983	-1.45053	-3.68666	-4.36599	-3.50846	-5.18094	-2.55473	0.330455	-0.223679	0.203935	-4.11772	-1.97712	-3.49191	-0.47034	-1.99444	-36.8104	-0.907507	-1.19193	-1.37974	-2.34283	0.226562	-0.42802	-2.13617	-0.183429	0.947093	0.389913	0.54612
Bcin01g09430.1	-1.91343	-2.60128	-1.55745	-2.59397	-1.18535	-1.76281	-1.29983	-2.18062	-1.55607	-2.5242	-3.11294	-3.68974	0.0103401	-2.72319	-2.42817	-3.64473	-2.58218	-1.66213	0.181754	-0.570696	-1.07177	-1.57505	0.937837	-0.533198	-3.90329	-3.16184	-2.42934	-5.02006	-2.57656	-0.305969	-1.16436	0.286451	-1.13682	-2.24461	-1.5258	-0.394374	0.142791	-1.81486	-2.86653	-0.117075	-2.29581	-1.02934	-4.29957	0.295584	1.32051	-1.297	-1.50383	-5.05667	-0.91837
Bcin01g09440.1	0.670066	0.975532	2.09973	1.78425	0.367813	-0.0330035	1.02435	1.25319	-0.419266	0.616822	0.408142	1.42718	0.581815	0.139399	1.01441	1.6021	0.994596	1.53716	1.45571	1.06561	0.828601	0.26927	1.58939	1.13846	0.193243	0.87641	1.08748	0.77322	0.56802	0.283043	1.19063	1.02633	2.32113	1.41718	1.01509	1.2084	1.22908	1.45374	1.52227	1.09458	1.40743	0.335074	1.01954	-0.0038295	0.484654	0.735956	0.833609	1.36176	0.609895
Bcin01g09450.1	2.17717	2.60738	3.59602	2.9988	0.609966	0.679109	2.75762	2.73168	2.40077	2.67075	2.28191	2.60224	1.88333	0.58833	2.31138	1.14249	1.26475	2.3595	2.80572	2.13269	2.35925	0.740155	1.4938	2.66284	1.23171	2.12821	1.96556	1.23831	0.236705	1.6509	2.20131	1.86096	2.42297	2.251	2.4959	1.72678	2.03253	2.33704	2.17834	1.14499	2.26753	1.46794	1.32121	1.71739	2.01551	1.86323	1.45606	1.68817	1.61291
Bcin01g09470.1	-0.0131195	1.15876	0.338365	-0.604367	0.693576	-0.641685	-0.095222	0.53384	0.626657	0.55018	0.603471	1.24152	-0.468922	0.588683	0.0611916	0.597305	0.935311	-0.589611	0.809054	0.588607	0.43881	0.468832	-0.244368	-0.276912	0.6083	0.364156	0.25588	1.00171	-0.419304	-0.187884	-0.152265	0.35272	0.865385	-0.0180701	0.209562	-0.0356017	0.53628	-0.12694	0.305076	0.201709	0.277179	0.392102	0.799029	0.340552	0.0732394	0.607093	-0.680218	0.0646592	0.438376
Bcin01g09480.1	1.06999	0.698492	1.8065	1.16705	1.10312	0.00234581	1.23048	1.12654	0.522345	0.540063	1.24739	1.05845	1.4144	0.449564	1.57168	1.31599	0.787727	1.14897	1.03696	1.02259	1.35693	1.02763	1.11676	1.20195	1.56537	1.12166	1.42807	1.26384	0.0036779	1.047	1.28842	0.865211	1.4747	0.760924	1.40019	0.174323	1.03775	1.19407	1.5549	0.95708	0.753169	0.267604	0.964105	1.10356	1.01158	-0.148654	1.46097	1.2289	1.38369
Bcin01g09490.1	2.65944	2.75583	2.47383	3.28497	2.88066	1.31039	2.80371	2.71072	2.49732	2.22259	3.69999	3.10538	2.38178	3.20557	3.17428	3.12067	2.71426	2.62922	3.3451	3.4476	3.12965	3.44511	2.24779	2.48971	3.37437	2.6865	3.13341	3.44756	3.00422	1.85261	2.56457	2.93789	3.03766	2.81403	3.43906	2.63603	2.74605	2.78126	3.10857	2.90845	3.32179	3.17323	3.27358	3.07211	2.81837	2.89859	3.41477	2.50878	2.9266
Bcin01g09500.1	2.52837	2.88883	1.93574	2.47394	1.94076	0.711195	2.27425	2.12739	2.15208	1.99995	2.39872	2.25284	2.38594	1.3217	1.41476	2.43218	2.15316	1.95826	2.08301	2.40855	2.28417	2.13261	2.2466	2.50887	2.15936	2.13917	1.97457	2.64013	2.07563	2.33048	1.95715	2.49007	2.31941	2.0787	2.24369	2.2482	2.30297	2.04528	2.48013	2.13463	2.05748	1.7276	2.19024	2.34198	1.97728	2.26676	2.52953	2.43225	2.51581
Bcin01g09510.1	2.90129	2.72578	2.95181	3.15322	2.92007	1.06035	2.91414	3.01897	2.98726	2.67838	3.17228	3.04914	2.79644	2.73665	2.23397	2.93622	3.12359	2.31003	3.04535	2.99275	2.9495	2.78455	2.39614	2.86345	2.95152	2.86808	2.85407	3.06067	2.50328	2.76787	3.06136	2.82015	3.0754	2.5808	2.80227	2.81777	2.72878	2.79549	3.2197	2.66315	2.95618	2.80576	2.75116	2.8892	2.55315	2.79844	2.84957	2.81603	2.70024
Bcin01g09520.1	-0.00850334	-2.25915	-2.21252	-0.390195	-0.00531185	-1.70682	-0.242867	0.254117	-2.42118	-0.556396	-0.892044	-0.189939	-0.201856	-2.32445	-0.633679	-2.61661	-0.979179	-0.667358	-2.807	-4.25943	0.0018342	-0.907847	-0.237587	-0.940084	-0.399561	-1.04757	0.352865	-0.72336	-1.22011	0.437982	-0.896506	-1.59652	0.437438	0.563224	-0.942139	-2.09373	-0.432864	0.0595711	-1.1004	-0.0724772	-2.20939	-0.678789	-1.50512	-0.945015	-1.04295	-1.39789	-0.245321	-0.0827615	-0.827959
Bcin01g09530.1	2.59928	1.76293	1.40193	1.12712	1.54764	0.258298	0.510955	2.25459	2.04016	0.477522	0.774524	1.36778	1.79185	-0.329311	0.889782	2.01604	1.96046	0.7508	1.45724	2.34591	1.60023	2.1273	2.43611	1.12916	0.967388	1.832	2.07116	2.02351	1.25097	1.11195	2.30639	1.33538	0.856716	1.71424	1.07883	-0.152754	1.50072	2.73589	1.51164	2.07635	0.35015	0.272952	1.2995	0.799544	0.827208	1.60117	3.77123	2.18984	1.92411
Bcin01g09540.1	2.72226	2.81847	3.16539	2.44938	4.0503	1.27218	3.17599	2.79613	3.72938	3.36142	2.9243	3.17383	2.64307	3.28132	3.99314	3.68301	3.45346	2.39086	3.70033	2.34372	3.28332	2.57155	2.82017	3.44966	3.85589	3.00571	3.54907	3.7701	2.38493	2.33423	3.54472	2.26553	3.05646	2.62455	2.85303	2.438	2.70612	3.80301	3.18734	2.6754	3.14919	3.23687	3.08879	3.21382	2.4814	2.14822	2.31818	2.60214	2.04337
Bcin01g09550.1	2.40065	2.31435	2.41385	2.42552	2.18332	0.677256	1.77401	2.20852	2.29593	1.84163	2.37001	2.14565	2.47659	1.17131	1.95433	2.13163	1.46409	1.82997	2.32254	2.17401	2.34438	2.06547	2.15405	2.30628	1.99619	2.23032	2.02039	2.42525	1.78272	2.13132	1.93039	1.96817	2.0077	2.08556	2.40143	1.88405	2.07187	2.0639	2.17829	1.90057	2.05377	1.37953	2.24161	2.02748	1.23088	2.06857	1.75217	2.18668	2.29206
Bcin01g09560.1	3.59714	3.36246	3.92	3.32234	3.22328	2.26598	3.28234	3.25415	3.29889	2.81773	3.37738	3.74327	4.25747	3.71347	3.52121	3.88957	3.27061	2.85748	3.83794	3.21944	3.69222	3.98286	3.06577	2.91168	3.90562	3.93177	3.57389	3.62289	3.3064	3.76814	3.38771	3.57467	3.2734	3.59346	3.73348	3.09371	3.69305	3.74493	3.55541	3.73395	3.9265	3.13148	3.56341	3.29434	3.12502	4.15087	4.19092	4.03211	3.74673
Bcin01g09570.1	3.45887	3.12607	2.99155	3.41294	3.31051	3.08468	3.32434	3.68411	3.05522	2.70625	3.49233	3.65078	2.46493	3.39392	2.90572	3.52398	2.9036	3.05998	3.21973	3.77838	3.66559	3.33872	3.3748	2.89982	3.75623	3.67384	3.58416	3.60702	2.8787	2.59365	3.08408	3.08149	2.78737	3.2697	3.36432	2.83374	3.47565	3.70956	3.26891	3.46165	3.81044	3.5453	3.8735	3.17498	3.40657	4.1269	3.80271	3.23898	3.66511
Bcin01g09580.1	2.64723	1.81144	2.95186	2.47106	2.01261	1.97257	2.09821	1.76218	2.05969	1.68259	2.60107	2.88369	2.99449	2.73608	1.81372	2.83489	2.66573	1.68583	2.95248	2.24983	2.67527	2.85516	2.26338	2.4223	3.07112	2.9929	2.77578	2.86027	1.89286	2.3321	2.35494	2.72005	2.1137	2.50464	2.74906	1.95142	2.53641	3.00343	2.33562	2.64732	2.78009	2.61108	2.15966	2.7756	1.78228	2.81532	3.02313	2.52737	2.85175
Bcin01g09580.2	2.35648	1.22234	3.08029	2.23953	2.10681	1.606	2.51468	1.97743	2.28998	1.43255	2.33164	2.84255	2.99738	2.5493	2.07295	2.91493	2.59442	1.42185	3.11137	2.34449	2.91176	2.86692	1.86575	2.46699	2.94836	2.75326	2.43984	2.62816	2.12259	2.32921	2.22969	2.7743	2.20013	2.61319	2.73991	2.05074	2.70898	2.96448	2.68767	2.88475	2.7223	2.77385	2.06305	2.76198	1.49736	2.80041	3.16758	2.74205	2.86774
Bcin01g09590.1	2.88625	2.73841	2.67738	3.17107	1.17712	1.4699	2.34114	2.96321	2.26643	2.15496	1.77101	1.90532	2.59552	1.24672	0.463416	2.02048	2.0507	2.51009	1.75675	2.45457	2.23264	1.87076	2.49061	2.25158	1.52817	2.30616	1.95337	1.54311	0.255161	2.6152	1.30045	2.5395	2.5137	1.84374	1.77169	0.947573	2.04042	0.944991	1.72962	2.46395	1.62314	1.30857	1.61907	2.44387	2.20647	2.15881	2.22474	2.3785	1.80078
Bcin01g09600.1	3.08873	2.59887	3.06102	2.97595	2.79913	1.18192	2.2597	2.8215	2.96311	2.24789	2.85813	2.82854	3.20025	2.67575	2.5732	2.92984	2.0894	2.79494	2.88621	2.83432	2.89092	2.97382	2.37519	2.75807	2.80482	2.65877	2.9414	3.18883	2.71595	3.14356	2.85231	2.7675	3.04556	2.54265	2.81401	2.21274	2.80465	2.80024	3.09038	2.81409	2.83357	2.59799	2.79268	2.74578	2.06912	3.08962	3.18441	2.96954	3.00356
Bcin01g09610.1	2.25245	1.87901	2.684	2.25943	2.26553	1.58171	2.21102	1.89117	1.31895	2.10349	2.11789	2.39167	2.58097	2.48171	2.05788	2.25952	2.15502	1.50619	2.06724	2.58035	2.55833	2.43197	1.67804	2.07974	2.29996	2.57158	2.5821	2.53589	1.73201	2.37587	2.79515	2.2778	2.46744	1.89964	2.35571	2.23685	2.34801	2.60283	2.68846	2.45247	2.36481	2.02262	2.31408	2.55842	2.42279	2.16873	2.80257	2.27969	2.8312
Bcin01g09620.1	4.54143	4.16241	5.19319	4.03805	4.11167	2.51341	4.22443	3.80544	3.95324	3.84856	4.15148	4.74947	5.36737	4.74034	5.2452	5.11617	4.55847	3.70422	4.91336	4.28465	4.68667	4.93657	4.18429	3.85208	4.92369	4.9875	4.74327	4.54343	4.2375	4.97817	5.15639	4.78022	4.28212	4.87147	4.80116	4.37027	4.47209	4.88287	4.99888	5.06208	4.66077	4.40271	4.2898	4.28181	4.17322	5.06312	5.4215	4.98748	5.04842
Bcin01g09630.1	0.47585	0.416466	-1.06379	0.562024	-0.027464	0.938887	-0.518615	0.87117	-1.54211	-0.19327	0.337125	-1.49902	-2.67458	-0.0452775	0.160696	0.508677	-1.54001	-0.738286	-0.395732	-1.13776	0.846671	-0.700572	0.252027	-0.131656	-3.28816	-0.949044	-0.0505684	-0.499278	-1.50945	-2.9006	-0.127506	-1.67915	0.472661	-0.189194	-0.0807767	0.257454	-0.98867	-0.473677	0.0228967	0.0380952	-0.267438	-1.57712	0.390918	0.497917	0.485875	-2.3578	0.978578	0.638838	-0.0571633
Bcin01g09640.1	-1.40908	-2.5226	-4.81276	-0.00612182	-1.48605	-2.03796	-0.0167075	-2.93917	-3.2451	-0.9613	-0.533575	-1.52063	-2.12746	-3.24666	-3.16001	-4.16412	0.268256	-1.59794	-1.05865	-1.00931	-1.64386	-3.84338	-4.27872	-0.970473	-0.694203	-1.52316	-1.52954	0.0213865	-2.68008	-2.99917	-3.39322	-38.1804	-4.71834	-3.34418	-1.00261	-2.47022	-4.59118	-41.5101	-0.781289	-4.72122	-1.06165	-0.924962	-1.39511	-4.58333	-1.63645	-3.37016	-5.77059	-1.4772	-0.595865
Bcin01g09650.1	4.33965	4.32275	4.45182	4.61455	3.97864	3.22216	4.20765	4.36198	4.15954	3.43206	4.54691	4.61391	4.50419	4.23133	4.16977	4.6369	4.22315	4.00344	4.42908	4.68727	4.83617	4.73303	4.44746	4.44969	4.68851	4.74012	4.57607	4.7568	4.33342	4.98274	4.65256	4.78464	4.44099	4.55138	4.61673	4.15181	4.73933	4.75232	4.49353	4.73807	4.54829	4.40218	4.62597	4.78305	4.31658	5.35224	5.26619	4.99542	5.10889
Bcin01g09660.1	4.30188	3.69515	5.16391	3.76746	3.6568	2.50241	3.66553	3.56481	3.65109	3.81374	4.05481	4.56389	5.11732	4.71317	5.22581	4.82781	4.45359	4.08748	4.68578	3.99019	4.30021	4.66638	4.02307	3.72465	4.74336	4.68089	4.53346	4.0841	4.08648	4.64448	4.88809	4.39923	4.04941	4.54184	4.49083	3.84269	4.16056	4.61453	5.05509	4.5749	4.62217	4.23309	3.97629	3.99028	3.47881	4.8471	5.41021	4.83976	4.7533
Bcin01g09670.1	3.1758	2.64416	2.68107	3.04705	2.54824	2.17158	2.57675	3.09187	2.93867	2.55034	3.28964	2.88512	2.62782	2.18012	2.71393	3.05133	2.50138	2.17419	3.06974	2.99332	3.11572	2.86673	3.06512	2.80913	2.5177	2.89646	2.93509	2.80539	2.42098	2.81516	2.93124	2.68834	3.35349	3.02478	2.54773	2.70245	2.88348	2.75909	2.80573	2.78663	2.58828	2.58975	2.8809	2.87468	2.18446	2.56567	3.38241	2.8597	3.06746
Bcin01g09680.1	0.788669	0.730871	0.981276	0.746685	0.567607	-0.717943	0.419754	0.251253	0.225689	0.0511829	0.723049	0.674871	0.934561	-0.931729	0.265998	0.581901	0.564938	-0.204863	0.394396	0.19504	0.387271	0.221559	-0.614865	0.914147	-0.846183	0.436525	0.355978	0.566974	-0.846978	0.414457	0.419705	-0.122124	0.522909	-1.05313	-0.751139	-1.28253	0.534031	0.198062	0.579939	-0.558263	0.174544	-1.31708	0.0357893	-0.292924	0.39645	1.19137	0.178734	0.438311	-0.116139
Bcin01g09690.1	1.42638	0.896756	0.448231	1.33467	0.383195	-0.391785	0.214233	0.325812	-0.00442994	1.04151	0.19955	1.22116	1.07127	-0.245522	-0.85441	0.697499	0.432493	0.151144	0.272644	0.38228	0.2175	0.911132	0.182452	-0.0435522	0.255801	0.35793	0.560176	1.1328	0.271518	1.17278	0.473924	0.523858	0.951707	1.36872	0.498169	-0.760183	0.533343	0.178252	-0.137951	1.26274	0.176773	-0.136817	-0.266443	1.11863	0.641851	1.19834	0.859868	0.963241	0.957483
Bcin01g09710.1	-0.206588	0.400352	-0.485264	-1.2247	0.248306	-0.701114	0.91102	0.641463	-0.407886	0.617766	-0.857116	0.257402	-0.615806	-0.483938	0.787643	2.06618	-1.50056	0.504616	-0.79853	-0.2608	-1.87334	-0.238964	-0.483809	0.226658	-0.508179	0.275062	-0.375764	0.808667	0.6219	0.483774	-0.0865388	0.244112	-3.41772	0.450345	-0.998729	-1.16502	-2.33283	-36.0296	-0.601636	-0.860496	-0.156862	0.0303528	0.957127	1.37776	-1.34534	0.910902	0.153819	0.0917388	0.355847
Bcin01g09720.1	0.146031	0.702337	-0.2155	0.283206	1.4495	-0.744124	0.709396	0.985343	-0.62594	0.332354	-0.239008	-0.357192	-0.0938214	-0.407945	0.254392	-1.27676	0.288473	0.653459	-0.571587	-0.557893	0.256838	0.344866	0.502176	-0.924599	0.999094	-0.0736874	-1.50232	0.288148	-1.31201	-0.639636	-2.16749	0.701983	-0.0828767	-0.100873	0.558775	-1.19381	-0.104608	-0.77847	-1.83941	-0.141217	-0.26097	0.224192	-0.422365	0.528553	-0.629024	-0.979648	-4.33716	-0.307966	-1.26289
Bcin01g09730.1	1.42782	1.82667	1.47932	2.03814	1.55666	0.00890318	2.13758	1.67145	1.34039	1.55599	1.26182	1.046	1.73879	1.15905	0.734513	1.53073	0.911043	1.43906	0.681321	1.31315	1.12978	0.975925	1.62946	1.24391	0.960984	1.45603	1.57895	1.19674	0.320815	1.30419	0.363068	1.75769	1.74866	0.574264	1.41394	0.319199	1.43239	1.3686	1.33624	1.29984	1.026	0.784699	2.0246	2.13139	1.80855	1.09471	1.46567	0.762784	1.28419
Bcin01g09740.1	0.847528	0.838795	1.17997	0.434583	1.45378	-0.123549	1.36653	1.29475	0.108428	0.533185	0.848948	0.403493	0.913038	0.263126	-0.947775	0.837539	0.577373	0.823066	0.231073	1.18567	0.833128	1.21588	1.10743	1.02518	0.558276	0.395421	1.03039	0.195001	1.23102	0.513139	0.945376	0.650259	0.7547	-0.571328	-1.01443	-0.571576	0.308693	0.588831	1.23308	0.615678	1.42759	0.765191	1.30913	0.726138	0.772096	1.31122	1.82158	0.594581	1.06472
Bcin01g09750.1	0.300861	0.878038	-0.246677	1.25362	0.0439873	-0.960354	-0.294781	0.448791	1.26796	-0.787432	0.313293	0.209368	-0.0242312	-0.128636	-0.293305	0.252756	-0.159267	0.463017	-0.676434	0.46737	-0.14004	0.303798	-0.580713	0.511447	0.153962	0.602403	0.115929	-0.645854	0.371763	-0.355536	-2.21335	-0.513399	0.566602	0.900809	-0.131785	-1.26611	0.647153	-0.3871	0.0803901	0.0417121	-0.0191225	-0.0191824	0.150659	0.566878	-0.621939	-0.126427	-0.644037	-0.424966	-0.19296
Bcin01g09760.1	0.743907	0.661195	0.818409	1.10517	0.880419	-0.19013	0.592943	1.42538	0.928706	0.260345	0.850249	1.13822	0.884102	1.06665	1.35622	0.475404	1.10507	0.544125	0.92387	1.19627	0.785331	0.461187	0.600995	1.0683	1.38276	0.805763	0.684516	1.27815	1.3527	0.853267	1.07363	0.948421	0.276024	0.423055	1.24304	1.33369	0.86594	1.30533	0.835461	0.468	0.840418	0.414634	0.99888	0.849338	-0.37948	0.388406	1.45135	1.14	1.21783
Bcin01g09770.1	1.11264	0.8878	0.854439	1.52759	1.88033	-0.110998	1.78656	2.2183	1.48003	0.80421	0.798949	0.841525	1.2275	-0.0672344	0.0368485	1.08041	-0.414668	1.0609	0.958581	0.84071	1.17727	0.271113	1.00618	1.23107	-0.355497	0.31419	1.20927	1.06198	0.172448	0.668854	0.694357	1.66961	0.599558	0.463258	0.418621	0.609803	0.772668	0.276862	0.851648	0.678266	1.12399	0.350532	0.915622	1.68524	-0.659269	0.392151	-0.0378104	0.699901	0.650635
Bcin01g09780.1	2.35815	2.5532	1.68789	2.75711	2.43554	1.90204	2.69774	2.92389	2.50625	2.58458	2.46037	2.477	2.83374	1.57708	1.71644	2.45902	2.43731	2.15935	2.55103	2.88457	2.4545	2.17387	2.60854	2.59924	2.28455	2.66925	2.47556	2.81797	2.28541	2.87754	2.60844	2.76274	2.23472	2.18549	2.17351	1.374	2.71457	1.91476	2.01199	2.78481	2.33456	1.95913	2.58642	2.76492	2.54099	2.82434	2.71928	2.60951	2.45059
Bcin01g09790.1	1.82552	1.66609	1.09046	1.77983	1.24234	0.0254136	1.05481	1.70502	1.39477	1.11733	0.464766	0.326164	1.8606	0.50688	1.04412	1.46322	0.412017	0.93763	1.28158	1.38102	1.14749	1.60594	1.37588	1.47989	0.752337	1.5013	0.983741	1.1564	1.12037	1.50326	1.39508	1.22364	1.18038	1.52478	1.38154	0.888195	1.47399	1.28841	0.48062	1.85034	-0.0307129	0.738835	1.30883	1.22104	1.04787	1.27669	1.51266	1.22937	1.57247
Bcin01g09800.1	0.893689	0.987563	1.59711	-0.08522	0.576587	-0.403892	-0.521637	-0.0356874	-0.228209	-0.0878968	-0.924106	0.624911	1.24565	1.53766	0.39624	0.979656	1.28075	-0.265849	-1.40215	0.100568	0.61455	1.72862	0.827148	-0.150645	1.12258	0.64773	-0.125385	0.276238	0.641063	0.40266	-0.221125	0.897172	0.700114	0.28938	-0.0842221	-0.969544	1.02051	1.12237	-0.52341	0.796108	0.910952	-0.292588	0.74255	0.887802	1.06031	0.702819	1.54478	1.17419	0.742296
Bcin01g09810.1	2.76192	2.6357	2.32251	2.67867	2.48108	1.75259	2.23097	2.86297	2.7308	2.40819	2.17285	2.65119	2.87498	2.08753	2.10466	2.56162	2.1675	2.01977	2.22736	2.61612	2.42834	2.16785	2.43038	2.81852	2.3063	2.46561	2.34289	2.68396	2.39041	2.71822	2.5085	2.66744	3.13179	2.42929	2.62588	1.95436	2.70073	2.42265	2.44766	2.6267	2.63153	2.17029	2.04987	2.53257	2.18952	2.45197	2.64545	2.73094	2.43787
Bcin01g09830.1	0.896696	-2.62633	-1.69275	1.06412	-1.07488	-2.39841	0.141663	-1.01209	-1.98914	-1.15658	-3.03901	-3.77085	-0.281514	-2.50501	-2.76514	-2.88795	-2.89966	-0.371818	-3.07758	-3.16264	-1.18335	-1.62279	-1.72138	-2.02249	-4.23114	-1.23644	-0.837715	-2.44371	-2.56155	-4.32064	-3.02678	-2.76434	-0.970822	-3.24571	-3.3744	-2.10857	-1.35832	-37.3974	-0.639336	-2.71533	-3.88493	-1.41362	-0.0553441	-4.95238	-2.62686	-0.870902	-5.46789	-1.59817	0.202309
Bcin01g09840.1	2.55361	2.03719	2.63689	2.77883	2.08787	0.94479	2.50517	2.58129	2.75689	2.11414	2.52439	2.41019	2.90427	2.33087	2.46127	2.95689	2.23988	2.10788	2.57415	2.56522	2.71609	3.00306	1.9521	2.20302	2.56828	2.86913	2.58709	2.84088	2.48705	2.75255	2.87538	2.55221	2.70801	2.59208	2.23773	1.74928	2.66627	2.7037	2.82316	2.59795	2.65331	2.48095	2.72758	2.54887	2.48114	3.02207	3.20699	3.00378	2.84797
Bcin01g09850.1	-4.60378	-3.3996	-4.93182	-19.4404	-4.04998	-2.54663	-2.73063	-0.865088	-3.77984	-3.46418	-0.286569	-19.1921	-1.49426	-2.31821	-3.09855	-2.30749	-3.46254	-3.59637	-0.458062	-1.39594	-2.06991	-1.1	-4.1862	-1.88388	-1.13052	0.0124356	-4.27311	-0.592244	-3.15754	-1.60754	-1.53921	-1.28358	-1.2753	-4.04071	-0.667305	-3.27429	-1.54553	-19.4223	-1.48927	-5.13908	-4.08029	-3.2257	-0.646719	-1.35002	-3.3826	-1.37305	-0.876729	-3.92186	-1.94574
Bcin01g09860.1	2.36153	1.89572	2.0982	2.07954	2.00249	0.650848	2.09031	2.34149	2.05505	1.53094	2.0545	2.16501	2.16577	1.97273	1.93077	2.07384	1.7031	2.07916	1.95073	2.46819	2.33994	2.1141	1.83471	2.25832	2.11749	2.3423	2.18524	2.02533	1.76522	2.17446	1.38436	2.44276	2.0932	1.96512	2.15608	2.20228	2.24702	2.62945	2.25642	2.33537	2.2919	2.17886	2.24985	2.32715	1.77845	2.56897	2.34538	2.27987	2.24095
Bcin01g09870.1	1.15078	1.12026	1.31972	1.11775	1.27277	-0.24613	0.922441	1.0893	0.569105	0.967351	0.914748	1.34123	1.39255	1.03291	-0.642463	0.674527	0.448529	1.09788	0.913365	0.912041	1.13223	0.773822	0.304987	1.50451	0.956646	1.44163	0.633648	0.874794	0.0912186	1.31946	0.978272	1.02876	1.04846	1.23932	1.41344	0.0660026	0.740308	1.1044	0.209375	1.76628	0.710931	0.892216	0.928333	1.06761	0.810476	0.844274	1.35446	1.65429	0.687197
Bcin01g09880.1	-2.81286	-3.22958	-4.87087	-2.07198	-0.742993	-2.77724	-3.45221	-1.64244	-0.901475	-3.44069	-4.16673	-1.64353	-2.30488	-3.5835	-3.08788	-4.41169	-0.378758	-3.71731	-4.13728	-1.25493	-1.3466	-4.30347	-1.58752	-0.888969	-0.590204	-0.0815859	-4.51227	-6.19273	-3.12085	-5.35389	-4.12973	-1.6261	-1.90088	-4.01707	-2.73474	-3.43473	-1.41974	-37.4409	-1.60145	-5.25829	-4.17134	-3.45212	-1.28259	-0.971068	-1.65772	-4.42102	-6.38277	-1.97844	-0.177307
Bcin01g09890.1	0.806138	-0.00810606	1.34129	0.772815	1.48382	-0.0377728	0.911926	1.33924	0.423743	1.31472	1.77291	1.12135	1.54659	1.5419	1.15734	0.938947	0.860124	0.712458	1.15472	1.35643	1.0604	0.674523	1.03901	0.790722	1.32829	1.56786	1.0891	1.50616	-0.0812572	1.60741	0.887855	1.26892	1.13537	1.25615	1.10077	1.03212	0.99489	1.60457	1.2683	1.69943	0.782485	1.0733	1.09404	1.07606	1.10033	1.65361	1.28461	1.17224	0.88255
Bcin01g09900.1	3.75599	3.52257	3.85822	3.6563	3.45222	2.34747	3.3948	3.40491	3.23592	3.19731	3.45217	4.13077	4.19469	3.77335	3.8086	4.16078	3.57159	3.25458	3.91716	3.75753	3.91834	3.8401	3.43447	3.513	4.16191	4.11466	3.87819	3.99343	3.49306	4.11466	3.59882	4.0188	3.58323	3.98749	3.87928	3.30895	4.07067	4.08256	3.91713	3.9889	3.93107	3.96479	3.66019	3.62768	3.28712	4.17369	4.08451	3.99801	4.11841
Bcin01g09910.1	1.1669	1.51754	0.717336	0.215537	2.52943	-0.451622	0.332401	1.33243	-0.564409	-0.0755009	0.469994	0.483754	0.794249	-1.25558	-0.113634	-0.856221	0.688166	0.492699	0.793442	-0.0839869	0.525589	0.643291	0.292059	0.0752001	1.19472	0.73175	0.352031	0.537472	-0.623196	1.56367	0.891331	0.376487	1.09485	-0.499386	0.218406	0.884466	0.795229	-1.39821	0.553125	0.759435	-0.169354	-0.154691	0.460877	0.0119779	0.301346	0.690118	0.851797	0.0568212	0.317373
Bcin01g09920.1	-0.318951	-0.602804	-1.19042	-0.237431	-0.264889	-2.24867	-0.381464	-2.02868	-2.59631	-0.29109	-3.1499	-1.88557	0.918157	-2.04583	-2.42653	-0.368231	-2.63138	-2.59178	-0.283142	-0.975282	-0.741137	-0.60517	-1.07848	-1.6217	-2.82697	-0.883804	-1.11717	-0.932423	-2.64399	-0.484435	-0.685161	-1.19444	-0.226752	-0.866556	-1.52114	-2.24006	-0.158746	-1.86649	-3.03456	-4.35225	-2.52482	-2.50577	-1.26614	-4.51416	-2.25563	-3.82554	-1.42437	0.0069418	-0.739366
Bcin01g09940.1	3.62749	3.28459	3.61556	3.83478	3.60431	1.30706	3.63948	3.50512	3.1369	3.32833	3.49845	3.90741	3.6113	3.12838	2.43583	3.65942	3.08365	3.23616	3.43044	3.62542	3.74623	3.28622	3.45042	3.737	3.72896	3.56809	3.6076	3.79268	2.97569	3.52891	3.40376	3.71266	3.5833	3.6256	3.69849	3.59468	3.76243	3.79446	3.80636	3.47781	3.68915	3.42031	3.72587	3.6627	2.8497	3.26011	3.42297	3.54514	3.60131
Bcin01g09950.1	4.29146	4.55535	4.87308	5.05306	3.87839	2.71535	4.63551	4.93279	4.47703	4.45447	4.52902	4.47963	5.00945	3.38648	3.19938	4.22978	3.88451	4.12186	4.54535	4.5649	4.64897	4.32534	4.93093	4.67106	3.93603	4.80303	4.08279	4.87741	3.68593	5.02189	4.40481	4.9967	4.99956	4.17335	4.43262	4.32607	4.5413	4.40177	4.77387	4.6799	4.2723	3.97362	4.55559	4.60894	4.33984	4.58346	4.69316	4.90123	4.42921
Bcin01g09960.1	0.695914	-0.257638	0.234445	0.494337	-0.279275	-0.58747	-0.0183579	-0.480022	0.571379	0.318259	1.06664	0.500523	0.119155	-0.0331033	0.504836	0.352828	-0.684656	0.212877	0.706573	0.703162	-0.487569	0.585532	-0.0294696	0.278958	0.546882	0.347326	-0.180297	0.128286	0.385307	0.226314	0.524293	0.864726	0.568308	0.0565931	0.92688	0.324429	0.409695	0.313151	-0.148331	0.823289	-0.244182	0.358049	-1.1309	0.963715	0.29382	0.0227374	0.190067	0.188289	0.257517
Bcin01g09970.1	-0.268736	-0.388889	-1.4849	0.96647	-1.30746	-1.16704	0.741986	0.966962	-0.608425	-0.362438	-0.554169	-0.0742772	-0.425266	-1.10012	-1.6752	-0.115506	-1.9896	-0.255805	-0.014127	-0.667228	-0.0711561	-1.63157	0.791172	-0.897349	-0.11956	-0.0615431	-1.48723	2.11426	-1.66875	-3.18642	-1.07501	-0.371123	0.512235	-2.46755	-0.967015	-1.4891	0.24563	-1.15516	-1.32981	-1.52676	-1.31338	0.672002	-0.181608	-1.31406	-0.411028	-0.468048	-0.928168	-2.09039	-1.67114
Bcin01g09980.1	-0.109053	-1.72974	-1.65367	0.856244	-1.28945	-1.04854	0.612135	0.489718	-0.261699	-0.49825	0.155301	0.197196	-0.0841529	-1.68304	-0.106763	-0.992189	-1.81793	-0.163862	-0.970705	-0.736539	-1.53539	-0.924593	-0.224309	0.532956	-1.796	-1.75001	-0.691969	1.67477	-0.942971	-1.80831	-0.649711	-1.08588	0.846577	-2.1989	-0.272394	-1.30159	0.468979	-0.420241	-0.133631	-0.580138	-1.38671	-1.64599	0.392054	-0.128819	-0.801678	-0.509889	-0.548336	0.252788	-0.510226
Bcin01g09990.1	0.17485	0.691163	-3.8442	-0.861089	-0.755597	-1.71889	-2.01866	0.0449601	-2.22697	0.227793	-2.80505	-0.660772	-1.76185	-0.257896	-1.99551	-0.119459	-0.914834	-1.39975	-2.58155	-0.465457	-1.03412	-0.0756123	-2.90127	-1.72449	-1.46188	-0.224637	-0.929399	0.655228	0.0351447	0.0886774	-1.13163	-1.15427	-0.184735	-0.651255	-0.311839	-1.88472	-0.623946	-1.31793	-0.779006	-3.32491	-1.01658	-2.10983	-0.0635636	-0.428403	-0.899733	0.130725	-0.205609	-3.43446	-0.794389
Bcin01g10000.1	-0.87216	-0.120909	-1.76025	-0.735618	-1.62096	-1.51209	-2.66311	-1.27633	0.401053	-0.128941	0.026823	-0.0196895	-0.175509	-0.434915	-0.12903	-0.527752	-0.331402	0.445687	-1.33188	0.621595	0.235859	-0.555386	-0.853061	-0.451153	-1.41561	-1.64869	-1.20811	-2.0759	-1.13897	0.698936	-0.907574	-0.154012	-0.143788	0.0352534	-2.21821	-2.00109	-2.46933	-1.435	-0.297201	0.406426	-3.1408	-0.652231	-0.799568	-0.263356	-0.139482	0.272225	-0.595208	0.207062	0.871341
Bcin01g10010.1	2.7266	2.38929	1.84211	2.3863	1.78533	0.803969	2.3571	2.22385	1.45722	1.43177	2.28764	2.55364	2.10616	2.02761	2.43456	2.75688	2.35656	1.5752	2.15871	2.58205	2.67325	2.69334	1.69038	1.92742	2.47007	2.24034	2.07897	2.49841	2.68616	2.34785	2.21196	2.53395	2.0377	2.22802	2.87647	2.95197	2.54827	2.48867	2.20441	2.38867	2.34687	2.54822	2.8714	2.24029	1.78513	3.19969	2.55871	2.00783	2.49712
Bcin01g10020.1	0.671088	-0.159983	-1.29047	0.621438	-2.97222	-1.69462	-1.05623	-0.0449129	-2.36464	-1.35204	-0.87557	-1.55471	-0.571565	-2.10747	-0.102211	-0.350213	0.0502695	-0.476231	-0.494582	-0.0885859	-1.13372	-0.171257	-1.01136	-0.593123	-3.1897	-4.07101	0.448066	-0.160705	-2.14804	-1.97243	-2.76355	-0.652959	-1.87382	-0.727579	-2.60355	-1.94015	-0.170629	-3.03008	-2.02727	0.474894	-0.605054	-2.22731	-2.18334	-0.570072	-1.99635	-1.12643	-0.491338	-1.43184	-0.248103
Bcin01g10040.1	1.094	1.08704	0.677483	1.17609	0.986737	-0.327999	1.02067	0.626539	1.36699	0.519191	1.04156	0.748792	-0.121841	0.304008	-0.174549	1.17814	-0.178286	1.06941	1.21461	1.10531	0.408874	-0.598894	0.289735	1.2552	0.0397009	0.831346	0.118208	1.36923	0.220651	0.4234	-0.207862	0.456028	1.55117	-0.015842	0.756234	0.590217	0.6562	-0.125127	0.272975	-0.274415	1.35266	0.569184	0.785383	0.194182	0.946688	-0.700603	0.446509	0.213233	0.478321
Bcin01g10050.1	1.77848	1.48564	2.02844	2.18527	2.3346	0.606842	2.18971	2.21681	1.87386	1.47549	1.72393	2.12827	2.1242	1.40709	2.02927	2.14467	1.53031	1.25703	2.24113	1.66959	2.25101	2.14005	1.91282	2.16689	2.20939	1.99655	2.28938	1.95537	2.02933	2.20082	1.52717	2.11699	1.73804	1.73118	2.10505	1.27521	2.15514	2.38923	1.92891	2.11125	2.20657	1.77641	1.95856	2.07266	1.76769	1.72835	2.24858	2.19124	2.04429
Bcin01g10060.1	2.32284	2.22128	2.46967	2.44903	2.60618	0.846858	2.79255	2.54849	2.52883	2.34471	2.15596	2.80847	2.44624	2.56839	1.94125	2.88018	2.37847	2.2194	2.73619	2.58148	2.69503	2.52406	2.45735	2.70822	2.3822	2.71463	2.78755	2.93236	2.35699	2.48568	2.27999	2.6906	2.70767	2.40928	2.96192	2.60449	2.64603	2.75635	2.63991	2.61645	2.50362	2.45307	2.73992	2.61923	2.31776	2.3716	2.85372	2.75042	2.64993
[truncated: 8,373 more rows]
[truncated: 239 more columns]
