# Supplementary material for: Plant–necrotroph co-transcriptome networks illuminate a metabolic battlefield
Source: eLife. 2019 May 13;8:e44279. doi: 10.7554/eLife.44279 (PMC6557632; doi:10.7554/eLife.44279)
Supplement: Figure 2—source data 2. — A table of model-corrected standard errors of B. cinerea transcripts infection on Arabidopsis wild-type Col-0, jasmonate insensitive mutant coi1-1, and salicylic acid insensitive mutant npr1-1. [file elife-44279-fig2-data2.xlsx]

## Sheet: F2_SD2_StandardError
Figure 2-source data 2. Standard errors of B. cinerea transcripts. A table of model-corrected standard errors of B. cinerea transcripts infection on Arabidopsis wild-type Col-0, jasmonate insensitive mutant coi1-1, and salicylic acid insensitive mutant npr1-1.
Host Genotype	coi1-1	coi1-1	coi1-1	coi1-1	coi1-1	coi1-1	coi1-1	coi1-1	coi1-1	coi1-1	coi1-1	coi1-1	coi1-1	coi1-1	coi1-1	coi1-1	coi1-1	coi1-1	coi1-1	coi1-1	coi1-1	coi1-1	coi1-1	coi1-1	coi1-1	coi1-1	coi1-1	coi1-1	coi1-1	coi1-1	coi1-1	coi1-1	coi1-1	coi1-1	coi1-1	coi1-1	coi1-1	coi1-1	coi1-1	coi1-1	coi1-1	coi1-1	coi1-1	coi1-1	coi1-1	coi1-1	coi1-1	coi1-1	coi1-1
Index	1	2	3	4	5	6	7	8	9	10	11	12	13	14	15	16	17	18	19	20	21	22	23	24	25	26	27	28	29	30	31	32	33	34	35	36	37	38	39	40	41	42	43	44	45	46	47	48	49
Isolate	1.01.01	1.01.02	1.01.03	1.01.04	1.01.06	1.01.15	1.02.01	1.02.02	1.02.03	1.02.04	1.02.06	1.02.13	1.02.15	1.02.16	1.02.17	1.02.18	1.02.19	1.02.20	1.03.02	1.03.04	1.03.12	1.03.16	1.03.18	1.03.19	1.03.20	1.03.22	1.03.23	1.04.01	1.04.02	1.04.03	1.04.04	1.04.05	1.04.12	1.04.15	1.04.17	1.04.19	1.04.20	1.04.21	1.04.25	1.05.04	1.05.11	1.05.14	1.05.17	1.05.22	1.05.24	2.04.03	2.04.04	2.04.08	2.04.09
Bcin01g00010.1	0.574431	0.612264	0.516186	0.554898	0.570829	0.535619	0.598902	0.529111	0.61009	0.521025	0.54617	0.562029	0.554874	0.560113	0.539605	0.538087	0.53824	0.498435	0.618987	0.484379	0.581032	0.484666	0.561069	0.576367	1.29656	0.499868	0.526753	0.553946	0.564365	1.93325	1.07893	0.502865	0.541233	0.565271	0.530059	0.565496	0.541899	0.718458	0.640582	0.506737	0.545991	0.556794	0.510131	0.538664	0.498208	1.10361	0.890972	1.08979	1.06176
Bcin01g00020.1	0.548842	0.537541	0.430537	0.529165	0.639123	0.628345	0.59754	0.53694	0.850367	0.464433	0.769765	1.15069	0.498835	0.846139	0.549227	0.558017	0.468414	0.454325	0.530914	0.41004	0.539699	0.415519	0.493346	0.615061	1.61291	0.470373	0.480928	0.58067	0.812337	2.30818	1.24801	0.486706	0.543088	0.529223	0.62087	0.621667	0.588772	1.65833	0.652195	0.467808	0.504143	0.640331	0.711388	0.473201	0.534589	1.4037	3.49123	3.21623	1.40884
Bcin01g00030.1	0.514469	0.576957	0.488469	0.501599	0.536488	0.548821	0.5427	0.502446	0.533645	0.506011	0.500168	0.510512	0.55619	0.528783	0.590732	0.501063	0.511042	0.49588	0.552822	0.487345	0.522663	0.484461	0.558493	0.526235	0.851069	0.489435	0.509213	0.514157	0.542737	1.86767	0.679159	0.496373	0.513456	0.504494	0.506513	0.522368	0.501108	0.586351	0.553876	0.494578	0.516339	0.547066	0.498561	0.507912	0.493193	1.05325	0.680675	2.63623	0.807101
Bcin01g00040.1	0.51783	0.573091	0.47528	0.516697	0.569167	0.560995	0.582095	0.498411	0.742266	0.487072	0.520967	0.525896	0.529823	0.731793	0.531285	0.550325	0.550502	0.493327	0.592315	0.45926	0.550481	0.462391	0.537348	0.570266	0.643847	0.485677	0.510077	0.527201	0.582372	1.96205	1.08289	0.485762	0.504904	0.569293	0.507045	0.579042	0.491501	0.636765	0.602863	0.489042	0.538815	0.487923	0.507283	0.499302	0.4979	1.02851	1.1657	2.76438	1.1079
Bcin01g00050.1	0.535043	0.531108	0.436733	0.57347	0.693712	0.607582	0.581667	0.466836	0.485143	0.448692	0.500011	0.541445	0.46682	0.506825	0.582262	0.534629	0.567609	0.442475	0.598226	0.405605	0.508485	0.41281	0.488578	0.583566	1.33543	0.452643	0.47722	0.491196	0.710133	2.24406	1.21178	0.434305	0.466373	0.463919	0.563631	0.757418	0.474714	0.584738	0.680805	0.501464	0.474072	0.4637	0.577514	0.52324	0.453848	1.36229	3.41166	3.1414	1.36798
Bcin01g00060.1	0.470945	0.52243	0.445782	0.454208	0.510025	0.516029	0.480133	0.460312	0.502592	0.465769	0.490605	0.472351	0.498951	0.548182	0.529176	0.462697	0.455187	0.448702	0.507821	0.432047	0.478638	0.432922	0.500972	0.48787	0.909719	0.440487	0.458082	0.464661	0.495587	1.87817	1.02965	0.440479	0.46898	0.500793	0.463086	0.518929	0.451334	0.554016	0.545429	0.450532	0.468565	0.483828	0.479755	0.451158	0.44398	0.980666	0.993131	1.58352	1.03377
Bcin01g00070.1	0.39648	0.420101	0.353589	0.386836	0.421059	0.45763	0.379678	0.372057	0.434086	0.383304	0.38408	0.376969	0.397634	0.357854	0.391565	0.379771	0.373978	0.369821	0.377068	0.341162	0.38586	0.346106	0.406181	0.410669	0.483851	0.357335	0.376052	0.369356	0.376982	1.87357	0.998901	0.356351	0.369856	0.403705	0.359427	0.445228	0.363108	0.375581	0.433314	0.352911	0.372247	0.416395	0.419939	0.361181	0.363707	0.726165	0.882061	2.6921	1.05868
Bcin01g00080.1	0.478212	0.516448	0.429783	0.491063	0.550552	0.548232	0.511021	0.445157	0.758425	0.450175	0.501257	0.552993	0.461893	0.637664	0.473117	0.56372	0.505747	0.438866	0.524706	0.406004	0.538348	0.416822	0.468618	0.537561	1.42068	0.412331	0.473779	0.472794	0.539486	2.05798	1.11307	0.428091	0.619549	0.502774	0.48169	0.577643	0.446333	0.63351	0.568692	0.424683	0.47139	0.594127	0.458733	0.443197	0.466403	1.22283	0.880854	2.90694	1.20296
Bcin01g00090.1	0.536466	0.566169	0.475494	0.498083	0.53839	0.541869	0.533016	0.495287	0.525194	0.505175	0.531447	0.516303	0.530391	0.572189	0.507279	0.53671	0.490597	0.48369	0.553589	0.460761	0.53338	0.462626	0.535513	0.511467	1.27971	0.47415	0.496527	0.510737	0.537423	1.89467	1.05402	0.474738	0.519342	0.534145	0.494472	0.541277	0.488665	0.578652	0.56178	0.481718	0.498686	0.546596	0.499447	0.497665	0.494808	1.08285	0.998654	2.68653	1.04674
Bcin01g00100.1	0.598352	0.594725	0.535263	0.588595	0.802279	0.627016	0.764131	0.613228	0.835225	0.474945	0.506983	0.634938	0.546187	0.826292	0.768502	0.816879	0.581562	0.55143	0.540279	0.446288	0.612783	0.459176	0.554533	0.579108	1.54067	0.525346	0.561879	0.62147	0.593563	2.22437	1.21483	0.491546	0.545311	0.837537	0.601333	0.642539	0.51033	2.80241	0.729236	0.489967	0.870384	0.658606	0.593116	0.506931	0.498373	1.33509	3.34806	3.09622	1.3261
Bcin01g00110.1	0.831038	0.646629	0.538258	0.854007	0.845361	0.644112	0.751546	0.556041	0.552134	0.542332	0.611635	0.590847	0.509058	0.620452	0.800806	0.766984	0.610286	0.594095	0.749931	0.430217	0.602016	0.468946	0.541496	0.587332	0.919347	0.494495	0.540099	0.597927	0.621003	2.30674	0.750561	0.471873	0.592023	0.51543	0.54944	0.791742	0.516834	1.66927	0.61315	0.466115	0.633615	0.599002	0.577357	0.529873	0.460009	1.40139	3.47512	3.21092	1.4083
Bcin01g00120.1	0.583441	0.579079	0.471745	0.563426	0.61748	0.58203	0.621524	0.558374	0.783164	0.506306	0.580368	0.570177	0.517754	0.763422	0.527896	0.497764	0.560344	0.520051	0.573229	0.445477	0.556917	0.445097	0.544537	0.626022	0.908517	0.479095	0.469414	0.533198	0.611345	2.07526	1.13861	0.483197	0.543969	0.794592	0.555702	0.708886	0.504099	0.830609	0.774835	0.468139	0.602321	0.591945	0.57569	0.511706	0.475638	1.2296	3.15294	2.91567	0.985546
Bcin01g00130.1	0.412278	0.451904	0.385213	0.408777	0.524525	0.516984	0.448896	0.411865	0.488102	0.426195	0.542735	0.477919	0.432765	0.517513	0.539139	0.435725	0.417351	0.418326	0.488844	0.387474	0.459712	0.396384	0.477203	0.423548	1.25504	0.397636	0.421828	0.47981	0.470911	0.618912	0.573261	0.404193	0.425389	0.547108	0.433286	0.510476	0.401217	0.582336	0.438762	0.40246	0.453883	0.506565	0.421975	0.426352	0.420238	0.752052	0.577246	0.496436	0.955439
Bcin01g00140.1	0.49991	0.570279	0.606621	0.666752	0.407214	1.10752	0.468769	0.575592	0.688227	0.808334	1.09216	1.81191	0.881851	1.26455	1.40744	0.578133	1.56026	0.491775	0.734605	0.551486	1.2207	0.622963	0.489362	0.822999	0.530184	0.533799	0.730312	0.984436	1.47391	4.0394	2.14727	0.483146	0.43952	1.98254	2.61383	0.562487	0.589991	0.923082	0.681726	0.692252	0.993108	0.576942	0.450438	0.465768	0.83774	2.58598	5.97095	5.50167	2.7387
Bcin01g00160.1	1.60657	0.821088	0.756345	3.35544e+07	1.03825	0.566926	1.22795	1.2352	0.645555	0.694466	1.26697	3.35544e+07	1.85675	0.924138	0.876615	1.5044	0.925021	0.902795	0.85945	0.498266	1.74846	0.502539	1.50788	1.29472	1.72092	2.27726	0.495806	1.56967	0.901128	2.44861	1.32966	4.04175	2.20201	0.627997	1.46318	0.872213	1.2756	1.35366	1.17154	1.63156	1.32929	0.759531	2.21583	2.23504	0.863624	1.22456	3.66487	3.38927	1.55931
Bcin01g00170.1	0.421395	0.471318	0.422028	0.395064	0.405182	0.499862	0.406296	0.404093	0.430991	0.414659	0.425324	0.55791	0.491628	0.489317	0.493273	0.415571	0.468334	0.401225	0.514536	0.418273	0.438703	0.422206	0.46476	0.389485	0.420577	0.449627	0.452909	0.420054	0.637832	0.395815	0.480879	0.432626	0.399442	0.412432	0.455873	0.475937	0.451246	0.491221	0.463966	0.426276	0.47291	0.45761	0.393307	0.392809	0.420219	0.675439	0.483789	0.440137	0.518644
Bcin01g00180.1	0.573372	1.71839	1.03785	0.538822	0.539103	1.05692	0.661865	0.55917	0.638284	0.447556	0.639629	0.959813	0.950048	1.24163	0.661867	0.637826	1.48092	0.834396	0.668243	0.487145	2.32139	0.944539	0.631651	0.622046	0.802565	0.662405	1.22032	0.370231	1.40179	0.535165	0.927898	0.744403	0.785715	0.998088	1.06713	1.3192	0.633081	0.649159	0.83235	0.729104	0.594285	1.42822	1.03354	0.454628	0.676054	1.06608	5.67255	0.807893	0.845555
Bcin01g00190.1	0.352624	0.431072	0.334203	0.3649	0.552275	0.666482	0.330993	0.271404	0.321007	0.446425	0.508503	0.509342	0.488412	0.910842	0.553037	0.371394	0.380496	0.321185	0.500508	0.347182	0.631695	0.412812	0.505206	0.354678	0.883349	0.436869	0.564305	0.379968	0.720869	0.464494	0.434084	0.505775	0.355949	1.11664	0.375839	0.868627	0.291143	0.448888	0.533065	0.354452	0.571224	0.619433	0.47567	0.597687	0.324546	0.494915	0.395949	0.342228	0.420721
Bcin01g00200.1	0.309387	0.443582	0.410191	0.330091	0.342358	0.650325	0.475332	0.289927	0.377087	0.33963	0.536465	0.441206	0.735448	0.423531	0.538203	0.477633	0.68632	0.349277	0.834093	0.424216	0.591923	0.445313	0.370414	0.310348	0.6952	0.55596	0.372532	0.405684	0.715176	0.346959	0.559504	0.424236	0.353788	0.708691	0.649126	0.455472	0.502906	0.580998	0.550259	0.488999	1.14046	0.621244	0.389813	0.372877	0.569606	0.56533	0.547756	0.297904	0.4996
Bcin01g00210.1	0.277025	0.378792	0.355394	0.245027	0.295623	0.451491	0.260434	0.340949	0.473021	0.25405	0.275793	0.219758	0.27601	0.272377	0.472367	0.231764	0.334391	0.323785	0.227382	0.29518	0.226596	0.247258	0.30005	0.278061	0.22783	0.236177	0.257072	0.21669	0.289682	0.315634	0.354937	0.235234	0.27715	0.287601	0.26839	0.264992	0.264472	0.216314	0.246189	0.224554	0.244104	0.292937	0.251706	0.236473	0.226944	0.242289	0.221841	0.287372	0.230664
Bcin01g00220.1	0.28789	0.426393	0.313822	0.304817	0.25243	0.415988	0.304109	0.299549	0.336885	0.391198	0.271074	0.264285	0.30179	0.270251	0.340639	0.254484	0.324175	0.386094	0.281486	0.284039	0.301092	0.242856	0.321267	0.310347	0.265158	0.259583	0.257457	0.25114	0.248462	0.301361	0.263919	0.291519	0.263446	0.333774	0.284565	0.351779	0.293627	0.264172	0.252962	0.253883	0.256129	0.338686	0.246989	0.293451	0.283308	0.270011	0.233891	0.310745	0.257525
Bcin01g00230.1	0.317376	0.387669	0.317998	0.304818	0.264608	0.516102	0.348414	0.284173	0.314019	0.592044	0.390628	0.333578	0.316925	0.35265	0.403335	0.255448	0.305257	0.445564	0.52541	0.317364	0.358541	0.328401	0.330237	0.293121	0.305207	0.350535	0.382502	0.289897	0.350539	0.2423	0.286616	0.339908	0.300975	0.374795	0.335891	0.490714	0.304833	0.296402	0.259098	0.23071	0.51192	0.313628	0.268904	0.289518	0.428719	0.308155	0.229834	0.289817	0.277766
Bcin01g00250.1	0.680441	0.560245	0.693119	0.599716	0.555834	1.01579	1.23305	2.98939	1.55119	1.34665	0.823658	0.692087	0.733334	0.964243	0.629081	0.558531	0.62805	0.815458	0.549705	0.486379	2.48448	0.387873	2.46587	0.825151	0.760074	0.64999	1.13877	0.594924	1.35742	0.612943	0.461962	0.673971	0.755668	0.455024	0.449634	1.27682	0.392744	0.511711	0.900541	0.469744	0.783945	1.38681	0.641359	0.409533	0.812245	0.618841	0.610132	0.406651	0.424812
Bcin01g00260.1	0.344943	0.437066	0.365545	0.364472	0.326967	0.38039	0.327639	0.421154	0.348171	0.362117	0.508983	0.322154	0.354405	0.357871	0.419597	0.361371	0.333731	0.44683	0.341349	0.334942	0.354109	0.306434	0.391023	0.325977	0.338469	0.340356	0.354077	0.30766	0.370247	0.303033	0.31828	0.339339	0.416458	0.348883	0.339592	0.337547	0.303956	0.315383	0.330179	0.334603	0.543795	0.340384	0.348371	0.381333	0.468757	0.309545	0.311179	0.30916	0.314297
Bcin01g00270.1	0.313362	0.976211	0.378446	0.355365	0.324474	0.56853	0.391809	0.294824	0.296253	0.412521	0.369691	0.239438	0.380104	0.49832	0.236289	0.317241	0.638607	0.401522	0.252748	0.285336	0.378125	0.337266	0.706266	0.342053	0.265044	0.351459	0.346236	0.285157	0.459156	0.321464	0.347163	0.363792	0.267473	0.295957	0.293198	0.383567	0.386451	0.43495	0.269288	0.397984	0.333736	0.827186	0.295197	0.227389	0.469857	0.310669	0.210858	0.248687	0.271715
Bcin01g00280.1	0.227365	0.384858	0.303382	0.255702	0.395414	0.563392	0.375643	0.346166	0.30258	0.43316	0.389014	0.306714	0.269971	0.415686	0.401924	0.26729	0.257533	0.388795	0.340924	0.278867	0.385934	0.298767	0.325132	0.356125	0.423337	0.343424	0.438861	0.446817	0.357931	0.284272	0.300238	0.286549	0.300886	0.379032	0.364703	0.363325	0.395893	0.259764	0.388753	0.315374	0.400959	0.261052	0.316017	0.322861	0.425919	0.312433	0.427863	0.282101	0.286913
Bcin01g00290.1	0.734882	2.50062	0.966118	0.574835	0.943556	1.54667	0.932599	1.16191	2.30909	0.785928	1.12129	0.919858	0.974631	0.699722	0.485172	1.79149	2.15556	1.17769	2.72678	5.39803	0.977789	0.802686	0.672574	3.30037e+07	0.695803	0.911481	1.05269	1.8107	0.724683	0.816964	0.650471	0.889938	5.05614	0.970929	0.574415	1.91106	5.17269	1.01765	3.05384	1.30613	3.11231	2.07047	4.86691	1.15051	2.00905	3.52516	0.54143	0.654943	1.84483
Bcin01g00300.1	4.38794	2.99552	5.32354	1.26815	3.18767	1.85921	0.570552	0.778356	1.19952	2.44676	3.53726	0.588241	1.44998	2.51001	2.32236	1.11639	0.92819	1.08318	1.28521	1.04155	1.1396	1.15983	0.909972	3.35544e+07	1.43782	0.610195	0.737672	8.66436	0.541798	2.22819	3.47561	3.32157e+07	6.02	3.26479	0.602247	2.28809	0.95717	0.627744	3.64958	0.564333	3.71689	2.47799	5.77997	5.74553	2.40966	0.778028	1.07057	1.30531	0.587257
Bcin01g00330.1	0.166241	0.202347	0.194564	0.168497	0.159304	0.339871	0.181193	0.177593	0.179123	0.215087	0.203998	0.167594	0.205048	0.192498	0.212916	0.163534	0.215333	0.2126	0.188758	0.180234	0.178273	0.185213	0.21043	0.170341	0.182568	0.185367	0.194669	0.179398	0.22596	0.180769	0.207896	0.165052	0.17997	0.211469	0.174052	0.241887	0.171542	0.18245	0.198372	0.180309	0.160954	0.187672	0.175167	0.181713	0.229371	0.180543	0.182981	0.178457	0.197213
Bcin01g00340.1	0.275512	0.324049	0.233271	0.260148	0.228952	0.444347	0.266221	0.252436	0.300792	0.281205	0.300588	0.251112	0.296778	0.312567	0.346244	0.263007	0.281689	0.36312	0.271085	0.290844	0.30124	0.280625	0.269982	0.209256	0.398807	0.288014	0.263139	0.250749	0.391144	0.268954	0.290691	0.241872	0.241076	0.272831	0.238567	0.317231	0.214531	0.250035	0.283816	0.331694	0.285006	0.310956	0.372224	0.263685	0.480289	0.427567	0.334592	0.331155	0.251133
Bcin01g00350.1	0.246322	0.309041	0.252	0.252916	0.25722	0.291965	0.277901	0.252964	0.251954	0.270991	0.253862	0.267688	0.295248	0.27878	0.26364	0.25198	0.269591	0.274934	0.262333	0.263131	0.261831	0.268939	0.329647	0.256467	0.26365	0.273561	0.272312	0.275914	0.312575	0.252266	0.270027	0.264028	0.247492	0.25501	0.281496	0.289064	0.275241	0.261699	0.268381	0.274413	0.262788	0.286357	0.267892	0.255347	0.316721	0.277827	0.250464	0.26037	0.256576
Bcin01g00360.1	0.302099	0.38272	0.320641	0.339454	0.335104	0.466761	0.404119	0.335655	0.310262	0.352729	0.348501	0.322569	0.357241	0.428444	0.308814	0.305552	0.335277	0.338981	0.438592	0.325845	0.385345	0.293996	0.418605	0.316094	0.370668	0.391107	0.393122	0.337166	0.580106	0.317617	0.442574	0.367597	0.316412	0.329891	0.456769	0.350947	0.333698	0.343992	0.384139	0.357949	0.337595	0.39753	0.361307	0.332218	0.398153	0.355957	0.309408	0.309374	0.31965
Bcin01g00370.1	0.193018	0.225793	0.188596	0.190028	0.198257	0.226646	0.194332	0.189679	0.196995	0.194792	0.192132	0.192836	0.218546	0.196175	0.191946	0.191136	0.193928	0.197347	0.194347	0.191126	0.192656	0.191202	0.220749	0.192699	0.192655	0.193319	0.192228	0.192847	0.208999	0.18992	0.192519	0.189618	0.188909	0.191642	0.190894	0.200568	0.193404	0.191735	0.188789	0.189801	0.193667	0.196386	0.192963	0.193709	0.206115	0.190738	0.19001	0.190438	0.192856
Bcin01g00380.1	0.426675	0.588477	0.718371	0.89206	0.728494	0.909182	0.386506	0.464051	0.807312	0.513579	0.819189	0.696107	0.463562	0.494	1.17102	0.844538	0.355964	0.796523	0.456512	0.636711	0.838762	0.581006	0.371345	0.448538	1.35811	0.506092	0.52282	2.74548	0.8355	0.479802	0.391273	0.299331	0.435754	0.911876	0.417253	0.59987	0.548146	0.691649	0.527374	0.49289	0.681988	1.25144	0.331515	0.507104	0.619826	0.462512	0.759607	0.308277	0.646191
Bcin01g00390.1	0.23218	0.326529	0.284473	0.237275	0.287976	0.328721	0.28508	0.300737	0.259386	0.255404	0.313729	0.325203	0.381199	0.417644	0.483746	0.369278	0.319312	0.351661	0.351046	0.273263	0.322885	0.372453	0.267799	0.336655	0.388753	0.438196	0.27525	0.274463	0.260038	0.358718	0.348735	0.265352	0.293622	0.443533	0.444806	0.413441	0.368659	0.323754	0.253647	0.400414	0.387652	0.397635	0.323842	0.326575	0.515642	0.365552	0.416832	0.43852	0.485249
Bcin01g00400.1	0.191819	0.30318	0.279473	0.199833	0.280824	0.396672	0.236675	0.21241	0.262186	0.320995	0.212797	0.250797	0.287357	0.215702	0.222306	0.211221	0.258329	0.276944	0.222722	0.21202	0.213668	0.229518	0.234407	0.224314	0.229963	0.201652	0.230671	0.223604	0.317812	0.179247	0.407985	0.203327	0.223495	0.252555	0.245395	0.274858	0.256876	0.223341	0.253278	0.267859	0.247812	0.272643	0.229157	0.226435	0.216574	0.201039	0.20783	0.206881	0.224013
Bcin01g00410.1	0.237395	0.335491	0.268872	0.243934	0.227118	0.441161	0.275416	0.243183	0.274105	0.259226	0.216753	0.203372	0.266288	0.265003	0.246698	0.250428	0.315197	0.257205	0.235539	0.247274	0.263056	0.230031	0.297551	0.254111	0.247029	0.249416	0.264612	0.217858	0.28465	0.288199	0.292982	0.248796	0.24348	0.241757	0.252854	0.258505	0.283307	0.235718	0.218075	0.32146	0.267547	0.264397	0.264086	0.270893	0.245386	0.234545	0.222301	0.241423	0.268501
Bcin01g00420.1	0.250386	0.392499	0.262379	0.244726	0.259013	0.289612	0.245506	0.245903	0.250109	0.261489	0.247553	0.238644	0.292117	0.256771	0.249321	0.241508	0.253838	0.249633	0.241975	0.247577	0.23929	0.244767	0.278767	0.255488	0.242945	0.248007	0.243579	0.241029	0.261223	0.260153	0.248641	0.240978	0.245499	0.247753	0.244804	0.252866	0.247506	0.244236	0.246845	0.249395	0.23946	0.250611	0.241028	0.249699	0.249028	0.244282	0.244572	0.247141	0.245664
Bcin01g00430.1	0.435175	0.494052	0.46603	0.364219	0.414389	0.663075	0.40014	0.275143	0.320379	0.60839	0.442312	0.48062	0.443696	0.573305	0.530838	0.560579	0.438518	0.42039	0.471065	0.532951	0.368201	0.381813	0.485789	0.323898	0.371493	0.384616	0.357298	0.406837	0.718907	0.421337	1.40927	0.408711	0.386144	0.514827	0.363168	0.864994	0.410737	0.380551	0.393365	0.320439	0.484596	0.618143	0.521335	0.448671	0.562077	0.846958	0.741913	0.492528	0.772369
Bcin01g00430.2	0.46708	0.544987	0.310959	0.347404	0.327302	0.661654	0.427724	0.461052	0.359746	0.388158	0.752739	0.4051	0.455559	0.539409	0.551454	0.261849	0.967467	0.364137	0.581875	0.359267	0.412634	0.408231	0.457702	0.302954	0.36235	0.432914	0.446062	0.376996	0.436859	0.403296	0.426988	0.350394	0.374811	0.828976	0.450535	0.863312	0.383307	0.39532	0.378666	0.320336	0.546346	0.617643	0.332155	0.418229	0.419319	0.604983	0.392254	0.415841	0.395183
Bcin01g00440.1	0.320756	0.368553	0.319768	0.320454	0.319398	0.317824	0.320002	0.319124	0.318851	0.319464	0.318993	0.32086	0.370484	0.318011	0.319047	0.318633	0.318442	0.320625	0.318924	0.320809	0.319682	0.318662	0.371206	0.31957	0.320632	0.32218	0.319267	0.318835	0.317866	0.320048	0.318234	0.3215	0.319839	0.322522	0.320164	0.320505	0.319958	0.321387	0.318818	0.318755	0.320388	0.318903	0.320815	0.319791	0.317952	0.319277	0.319672	0.3206	0.318823
Bcin01g00450.1	0.244192	0.275916	0.237958	0.240045	0.237341	0.338059	0.240529	0.240688	0.23938	0.240916	0.240671	0.238225	0.279312	0.262914	0.252863	0.243845	0.243693	0.243689	0.24188	0.25119	0.240434	0.247674	0.285787	0.237499	0.246373	0.240883	0.24607	0.237012	0.246941	0.239243	0.241127	0.239378	0.241775	0.240311	0.243839	0.242221	0.237367	0.237984	0.246625	0.243009	0.240635	0.246145	0.259849	0.240925	0.258903	0.250814	0.247008	0.244603	0.245521
Bcin01g00460.1	0.175994	0.35378	0.232206	0.192172	0.212721	0.379946	0.210861	0.210846	0.203677	0.245564	0.206092	0.194983	0.272802	0.239833	0.250481	0.195602	0.276345	0.232844	0.221289	0.188515	0.203383	0.176994	0.267205	0.208533	0.204687	0.195638	0.219756	0.201645	0.192264	0.198892	0.259565	0.169126	0.221064	0.216064	0.218608	0.35171	0.199433	0.212523	0.228474	0.175574	0.187924	0.185182	0.194219	0.179784	0.263001	0.192427	0.240583	0.1958	0.190649
Bcin01g00470.1	0.18297	0.245539	0.194306	0.181479	0.18737	0.219315	0.190741	0.178406	0.189993	0.18759	0.185849	0.184921	0.233992	0.187705	0.198896	0.187423	0.199375	0.204705	0.193643	0.186979	0.190616	0.202047	0.210868	0.186185	0.184215	0.188864	0.182629	0.181557	0.208659	0.206762	0.190698	0.184671	0.175286	0.19551	0.187691	0.231674	0.18848	0.184825	0.181115	0.19847	0.182239	0.219906	0.178831	0.190695	0.214657	0.186499	0.185254	0.190491	0.182661
Bcin01g00480.1	0.262288	0.276672	0.241523	0.260171	0.249212	0.485658	0.368032	0.296237	0.308385	0.309956	0.22631	0.245762	0.332516	0.297394	0.287402	0.21931	0.257059	0.436324	0.275491	0.362591	0.297647	0.361404	0.542143	0.241133	0.400695	0.360232	0.206627	0.266929	0.370716	0.35094	0.228811	0.340129	0.1982	0.26904	0.32214	0.257299	0.264783	0.313066	0.224327	0.341406	0.351797	0.243787	0.315717	0.289111	0.381698	0.335704	0.259863	0.309395	0.38787
Bcin01g00490.1	0.401554	0.43441	0.361388	0.306826	0.452178	0.612084	0.513555	0.302473	0.996097	0.537858	0.316595	0.357289	0.53235	0.385242	0.418815	0.294833	0.329936	0.324439	0.254786	0.379758	0.267965	0.385239	0.926625	0.435456	0.28353	0.308575	0.301944	0.304953	0.584681	0.328514	0.350359	0.398837	0.30599	0.381762	0.297655	0.370522	0.360424	0.371314	0.341587	0.354695	0.368451	0.39567	0.256019	0.361463	0.441563	0.427655	0.266365	0.342789	0.310047
Bcin01g00500.1	0.310739	1.12985	0.339286	0.366812	0.342348	0.668213	0.461683	0.312537	0.901115	0.45289	0.443058	0.339531	0.367251	0.339936	0.432733	0.38874	0.489987	0.630041	0.280728	0.361496	0.477624	0.543009	0.363126	0.323604	0.358074	0.413453	0.403042	0.298849	0.373649	0.530392	0.368556	0.477415	0.33878	0.367049	0.306363	0.368885	0.385199	0.404657	0.224403	0.417878	0.506669	0.311163	0.434351	0.756629	0.508633	0.348969	0.319521	0.356522	0.418936
Bcin01g00510.1	0.186472	0.245425	0.231	0.201288	0.237563	0.270611	0.220487	0.225417	0.297523	0.28075	0.217353	0.22028	0.251734	0.292742	0.293752	0.232903	0.247539	0.219888	0.176285	0.202153	0.20251	0.216237	0.262334	0.206246	0.206218	0.221719	0.236093	0.201605	0.330602	0.222217	0.277927	0.20391	0.188832	0.256937	0.217245	0.234774	0.230719	0.224935	0.23488	0.218875	0.224197	0.216492	0.229541	0.237324	0.2737	0.266017	0.237088	0.250219	0.224397
Bcin01g00520.1	0.2013	0.243042	0.197792	0.191678	0.187102	0.181035	0.196032	0.188599	0.206578	0.230824	0.172864	0.187482	0.221677	0.178053	0.203989	0.175698	0.22176	0.200724	0.18533	0.19088	0.178889	0.181504	0.216823	0.20689	0.201753	0.193904	0.18723	0.180804	0.177061	0.180866	0.185433	0.191457	0.180811	0.186819	0.210603	0.210152	0.193217	0.20116	0.192916	0.182331	0.19403	0.187012	0.185722	0.188665	0.19877	0.208247	0.181667	0.184082	0.188671
Bcin01g00530.1	0.176004	0.313993	0.232647	0.2204	0.232715	0.4154	0.238378	0.186712	0.215949	0.268811	0.213476	0.198686	0.23081	0.173254	0.226079	0.210136	0.314779	0.260676	0.226351	0.206361	0.194591	0.188672	0.259615	0.242916	0.193809	0.20065	0.225311	0.182846	0.191755	0.202911	0.195272	0.19602	0.200246	0.201963	0.211609	0.290817	0.191312	0.155216	0.205486	0.168227	0.19915	0.329087	0.189339	0.178723	0.260304	0.195851	0.20906	0.172372	0.201617
Bcin01g00540.1	0.267643	0.33357	0.25901	0.260202	0.233294	0.392009	0.239784	0.250951	0.352675	0.309195	0.285272	0.218059	0.295306	0.216103	0.233514	0.233218	0.238865	0.323054	0.281085	0.252676	0.221865	0.232984	0.295222	0.297318	0.211153	0.228242	0.239497	0.217241	0.238907	0.247733	0.269702	0.233637	0.245968	0.251079	0.246349	0.256439	0.222199	0.208678	0.286495	0.23106	0.24186	0.249952	0.238578	0.232153	0.322425	0.212115	0.229892	0.235731	0.21571
Bcin01g00550.1	0.175437	0.214219	0.181068	0.169103	0.171413	0.326155	0.18686	0.17361	0.198721	0.194513	0.191497	0.17833	0.198716	0.18782	0.227907	0.16985	0.221209	0.210788	0.201587	0.17202	0.190096	0.173559	0.207946	0.170622	0.184292	0.177301	0.194447	0.177168	0.196403	0.170699	0.182886	0.173626	0.163009	0.173971	0.178773	0.204236	0.17075	0.181243	0.177832	0.186924	0.19905	0.229422	0.180253	0.185743	0.229526	0.181948	0.194222	0.179808	0.188575
Bcin01g00560.1	0.250062	0.412036	0.238514	0.279589	0.301918	0.557877	0.395964	0.280723	0.432307	0.431901	0.47522	0.302398	0.334516	0.272733	0.762171	0.390922	0.480307	0.500483	0.268056	0.336195	0.462517	0.359536	0.440182	0.404899	0.366719	0.281069	0.330414	0.349745	0.351745	0.32022	0.320082	0.386056	0.26966	0.439619	0.324648	0.312435	0.607494	0.296151	0.352008	0.282713	0.310473	0.81416	0.335803	0.417357	0.367033	0.279252	0.275845	0.255163	0.315078
Bcin01g00570.1	0.337269	0.683192	0.404339	0.357685	0.497798	0.650831	0.613267	0.551659	0.410597	0.583728	0.788143	0.518154	0.351462	0.467694	0.376266	0.448571	0.369668	0.703639	0.471852	0.346229	0.437254	0.393419	0.472023	0.754273	0.274352	0.415536	0.421872	0.264539	0.600665	0.322918	0.370191	0.441766	0.542544	0.295897	0.548148	0.334511	0.513969	0.439775	0.685758	0.317638	0.365233	0.304941	0.542352	0.331008	0.560201	0.302965	0.241094	0.259778	0.287106
Bcin01g00590.1	1.12363	1.61823	0.481883	0.632935	0.620943	0.983982	0.560446	0.458247	0.542467	0.669088	0.648909	0.533742	0.480655	0.64283	0.622954	0.614519	0.564343	0.941247	0.657209	0.51224	0.466806	0.540416	2.39281	0.962315	0.467441	0.411628	0.529435	0.664742	0.521164	1.11323	0.509896	0.520104	0.619546	0.92886	0.445045	1.23884	0.568011	0.783721	0.372516	0.474965	0.521705	0.666566	0.523836	0.423802	0.470271	0.729201	0.76004	0.799736	0.861571
Bcin01g00610.1	0.412272	0.531107	0.553931	0.430795	1.06527	0.794892	0.515255	0.401196	0.980355	0.501709	0.27937	0.539637	0.836334	0.463898	1.03549	0.402993	0.638713	0.575783	0.558474	0.49397	0.407174	0.598468	0.560258	0.542912	0.504961	0.439159	0.904359	0.489013	0.639861	0.439326	0.595994	0.508479	0.472484	0.95011	0.879508	0.495706	0.482254	0.646172	0.493687	0.534776	0.421173	1.10699	0.382422	0.668364	0.390072	0.498168	0.335604	0.327083	0.76421
Bcin01g00620.1	0.639192	2.52405	0.764344	0.952034	1.24488	1.56328	0.858443	1.15852	0.846002	1.15169	0.830315	0.939856	0.627059	1.01085	1.958	3.47938	2.17652	0.677163	1.28034	1.8547	1.38531	1.00165	0.636631	1.10438	0.891249	0.611999	3.16453	7.36975	0.726634	0.831742	2.94421	1.39324	5.10157	2.75423	0.775732	1.92933	5.21924	3.35544e+07	3.08185	0.705648	0.985599	2.08988	0.705609	0.642283	0.686456	3.55686	1.01066	1.30564	1.343
Bcin01g00630.1	0.259013	0.30045	0.300098	0.376416	0.28716	0.463857	0.353906	0.351206	0.448332	0.392615	0.323997	0.300613	0.289625	0.274072	0.285189	0.276655	0.260962	0.390232	0.344388	0.298878	0.27265	0.297236	0.498934	0.297484	0.266221	0.275528	0.347493	0.261308	0.25914	0.304768	0.26094	0.322049	0.313799	0.294032	0.283074	0.40786	0.277472	0.256727	0.264947	0.276192	0.382374	0.31531	0.31432	0.31368	0.279641	0.265546	0.250515	0.282301	0.270833
Bcin01g00640.1	0.537127	1.24463	0.505683	1.90916	0.634029	0.78251	0.933849	0.576468	0.62916	0.544549	1.4938	2.26704	0.407304	1.02489	0.990314	0.815707	0.772013	0.615006	0.635087	0.844516	0.727744	0.469002	0.615037	0.495831	0.624979	0.593437	0.952717	0.855142	1.03191	0.388756	0.631901	0.361899	0.537855	0.563952	0.657016	0.978983	0.585275	0.720049	0.60695	0.436955	0.703689	0.73664	0.465779	0.661932	0.460102	0.684585	0.519929	0.480244	0.414345
Bcin01g00650.1	0.448127	0.41784	0.537607	0.415899	0.375009	0.71116	0.473832	0.435661	0.506907	0.615104	0.462412	0.393672	0.544083	0.428457	0.481401	0.504422	0.387883	0.575999	0.382724	0.300484	0.49689	0.575512	0.426338	0.401495	1.40893	0.41594	0.438169	0.35638	0.426259	0.332637	0.558144	0.438882	0.34745	0.396837	0.516328	0.296762	0.460435	0.549766	0.545672	0.522247	0.475312	0.60208	0.695412	0.824152	0.435451	0.899607	0.776801	0.488323	0.399725
Bcin01g00660.1	0.173951	0.279989	0.185206	0.166064	0.210344	0.249629	0.177936	0.184677	0.195075	0.228361	0.195376	0.169772	0.206424	0.177064	0.180659	0.170279	0.187472	0.186477	0.175243	0.180191	0.167729	0.176171	0.230161	0.190646	0.177338	0.175076	0.170963	0.16968	0.207952	0.176336	0.189714	0.162549	0.187728	0.187228	0.185855	0.194111	0.174286	0.172503	0.182718	0.177602	0.166928	0.209916	0.17772	0.168679	0.181082	0.161137	0.167623	0.174296	0.177098
Bcin01g00670.1	0.18668	0.216118	0.18295	0.187885	0.190065	0.249634	0.201454	0.193035	0.198352	0.197978	0.179117	0.177865	0.206646	0.179416	0.1858	0.180467	0.186222	0.215679	0.181646	0.182173	0.18204	0.179378	0.223434	0.201795	0.177933	0.179088	0.184091	0.176537	0.198998	0.179882	0.180895	0.184227	0.191043	0.180774	0.187132	0.190133	0.18947	0.175876	0.179111	0.184021	0.182157	0.184181	0.193185	0.1879	0.193566	0.174325	0.174378	0.1773	0.176419
Bcin01g00700.1	0.381721	0.436313	0.378615	0.380512	0.377902	0.374606	0.378777	0.377939	0.376905	0.37838	0.376581	0.380497	0.440137	0.374901	0.376311	0.376335	0.37625	0.377732	0.376523	0.38219	0.379511	0.376537	0.443549	0.379023	0.378591	0.384619	0.377705	0.376337	0.375064	0.38079	0.375421	0.383958	0.378113	0.392193	0.379067	0.382758	0.379367	0.381522	0.376375	0.37673	0.379557	0.37688	0.381526	0.379245	0.375282	0.377425	0.378705	0.382671	0.376919
Bcin01g00710.1	1.18482	2.25717	0.968492	0.564504	0.557655	1.39253	0.768412	0.496584	2.08702	0.595683	1.11875	0.641115	1.54634	1.3752	1.7519	1.81593	1.94575	0.842997	2.46424	4.89783	1.27104	0.961328	0.764851	0.937111	0.907684	4.67841	1.11375	0.760929	1.84096	4.95993	2.64492	0.630711	1.07178	2.46564	0.879165	1.72581	0.534088	0.792939	0.574564	1.01047	0.569257	1.87026	0.463712	1.15378	1.812	3.19244	7.2783	6.71395	3.40328
Bcin01g00720.1	0.220451	0.270426	0.226155	0.198094	0.22801	0.357002	0.21243	0.194419	0.217486	0.243533	0.204782	0.20535	0.236979	0.225973	0.253022	0.218525	0.242124	0.227675	0.209456	0.209909	0.202865	0.217758	0.235999	0.199023	0.210754	0.223558	0.222678	0.211138	0.241993	0.218724	0.214272	0.205841	0.215919	0.241632	0.224465	0.264881	0.207	0.223322	0.220239	0.231696	0.220521	0.213408	0.202905	0.220499	0.238591	0.244019	0.226965	0.218833	0.238925
Bcin01g00730.1	0.45375	0.429131	0.480214	0.325114	0.345811	0.512848	0.365815	0.315585	0.390712	0.489104	0.396264	0.351539	0.451899	0.576841	0.696912	0.358891	0.533018	0.4247	0.431044	0.331895	0.346656	0.397703	0.37508	0.296631	0.515168	0.436685	0.439879	0.340304	0.340087	0.333376	0.366538	0.361168	0.277921	0.376401	0.362394	0.387927	0.332741	0.382624	0.412485	0.339587	0.334575	0.493213	0.298722	0.369533	0.381251	0.347105	0.496332	0.383267	0.325517
Bcin01g00740.1	0.37654	0.5964	0.326668	0.319457	0.342092	0.451054	0.304839	0.318967	0.298151	0.439958	0.291262	0.302814	0.406887	0.344924	0.314913	0.288779	0.350338	0.320721	0.290078	0.366974	0.28016	0.302129	0.346973	0.302735	0.302032	0.310626	0.289848	0.290075	0.402904	0.372097	0.32282	0.307836	0.298621	0.321695	0.297874	0.305615	0.290071	0.282734	0.288617	0.316697	0.305099	0.293322	0.305972	0.304452	0.339334	0.281104	0.29556	0.299182	0.292908
Bcin01g00750.1	0.259943	0.322567	0.2596	0.263267	0.265904	0.353933	0.274208	0.264474	0.284853	0.279164	0.258425	0.262331	0.299614	0.260427	0.263136	0.262613	0.263005	0.265617	0.263148	0.257456	0.257278	0.255582	0.305597	0.272584	0.263435	0.258243	0.257955	0.256882	0.279949	0.263217	0.266169	0.258772	0.26451	0.265457	0.257589	0.271568	0.261184	0.259431	0.260459	0.260651	0.263249	0.270059	0.258222	0.26347	0.267141	0.255917	0.255891	0.259306	0.257863
Bcin01g00760.1	0.374111	0.429354	0.372946	0.373728	0.372681	0.371623	0.372901	0.372415	0.372187	0.372051	0.372268	0.373902	0.431656	0.371703	0.372385	0.371697	0.371798	0.37248	0.372531	0.373928	0.373027	0.372173	0.432635	0.372894	0.373516	0.376631	0.372751	0.372298	0.371472	0.374182	0.371785	0.374552	0.372563	0.374078	0.372726	0.37419	0.373438	0.374004	0.371909	0.372296	0.373469	0.372076	0.373676	0.373291	0.371585	0.372708	0.372141	0.373751	0.372291
Bcin01g00770.1	0.256307	0.312854	0.251496	0.26202	0.260255	0.277971	0.258588	0.266008	0.265929	0.273898	0.261673	0.254231	0.290675	0.253704	0.25316	0.252726	0.255048	0.276167	0.251618	0.257584	0.254788	0.252971	0.308757	0.266077	0.254448	0.254102	0.254973	0.255289	0.257803	0.252344	0.250973	0.256435	0.258397	0.252556	0.25399	0.258193	0.25656	0.252944	0.25132	0.253826	0.254643	0.256873	0.261883	0.257988	0.265852	0.25134	0.248955	0.252744	0.251086
Bcin01g00770.2	0.252537	0.303081	0.249875	0.261894	0.26449	0.305037	0.255075	0.266201	0.259927	0.259906	0.259085	0.251326	0.287678	0.252133	0.248607	0.249513	0.251419	0.266596	0.249924	0.255334	0.251499	0.250411	0.299247	0.262066	0.251636	0.251836	0.250247	0.253316	0.256537	0.249745	0.24789	0.252415	0.25718	0.249319	0.251715	0.258049	0.25715	0.249556	0.248987	0.250848	0.251763	0.257362	0.265789	0.258132	0.260022	0.249505	0.246154	0.25062	0.248415
Bcin01g00780.1	0.254592	0.335377	0.329796	0.224126	0.2748	0.412877	0.239067	0.241604	0.238763	0.258021	0.278428	0.195305	0.262431	0.352414	0.438346	0.250593	0.265083	0.234607	0.301441	0.300605	0.248739	0.227184	0.307929	0.222989	0.241907	0.282948	0.320421	0.212611	0.24434	0.23639	0.31284	0.206435	0.229982	0.24561	0.239726	0.44279	0.246953	0.275867	0.243438	0.214129	0.282892	0.220121	0.204183	0.243998	0.321085	0.285428	0.357498	0.290801	0.228683
Bcin01g00790.1	0.386729	0.457052	0.398309	0.345868	0.421064	0.578687	0.376856	0.364823	0.365468	0.359252	0.383387	0.358696	1.1102e+07	0.414248	0.551432	0.385554	0.400993	0.466066	0.351021	0.401656	0.472795	0.581301	0.710683	0.417469	0.762892	0.456202	0.389299	0.38701	0.478313	0.636823	0.330123	0.427843	0.348034	0.481646	0.435796	0.431202	0.381706	0.431073	0.418073	0.582515	0.383227	0.811767	0.546645	0.506147	0.380695	0.563681	0.446761	3.23889	1.08286
Bcin01g00800.1	0.343321	0.421791	0.365778	0.336167	0.349691	0.480661	0.347084	0.344035	0.356503	0.357657	0.353853	0.349868	0.624211	0.385136	0.399494	0.349012	0.398115	0.365093	0.366624	0.355433	0.375296	0.566947	0.456419	0.347111	0.378268	0.398094	0.369937	0.432812	0.550527	0.401509	0.355493	0.349787	0.340245	0.372242	0.363603	0.364925	0.355451	0.364369	0.391425	0.430883	0.363737	0.355476	0.374471	0.349858	0.376074	0.449443	0.353328	0.521978	0.431242
Bcin01g00810.1	0.232231	0.269358	0.208774	0.225173	0.24802	0.437104	0.241125	0.270548	0.252403	0.318218	0.218135	0.194581	0.255481	0.227582	0.236527	0.187296	0.310131	0.289315	0.265953	0.254564	0.21867	0.204808	0.383885	0.209512	0.313265	0.195496	0.279385	0.179143	0.30587	0.189334	0.238279	0.208695	0.243558	0.236088	0.273486	0.269621	0.225615	0.198228	0.209719	0.166493	0.247714	0.223186	0.247772	0.212492	0.203188	0.18264	0.202456	0.208144	0.210162
Bcin01g00820.1	0.508425	1.64665	0.676427	0.721493	0.601462	1.00163	0.722902	0.625866	1.07181	1.00548	0.673251	0.683269	0.770474	0.713635	0.62651	0.627039	0.806731	0.813129	0.542546	0.605052	2.78008	0.621012	2.43424	0.559276	0.904631	0.587784	0.903746	0.512917	1.33939	1.03115	0.569333	1.39583	3.41524	0.802206	0.552298	0.543072	0.58981	0.935024	2.02978	0.788168	0.589845	1.36917	0.479326	1.15981	1.31616	0.479455	0.295467	0.794112	0.637891
Bcin01g00830.1	0.214613	0.256548	0.209024	0.209324	0.209119	0.374427	0.230707	0.208502	0.229017	0.219665	0.252471	0.219407	0.236885	0.269295	0.317307	0.205718	0.23852	0.237365	0.238524	0.210497	0.225227	0.234001	0.269836	0.199625	0.237987	0.225531	0.219196	0.220152	0.258891	0.199738	0.217545	0.223582	0.194697	0.208854	0.250616	0.310951	0.243764	0.214139	0.24717	0.226113	0.229654	0.325267	0.221816	0.222555	0.224151	0.246633	0.218729	0.210324	0.222391
Bcin01g00840.1	0.354035	0.477385	0.343484	0.343267	0.456308	0.726176	0.392594	0.600791	0.533967	0.366644	0.800439	0.395268	0.314427	0.493536	0.379729	0.652442	0.715426	0.305721	0.467811	0.592403	0.43356	0.435946	0.381014	0.378408	0.442776	0.362263	0.81824	0.369188	0.622139	0.296241	0.516025	0.396123	0.387328	0.347737	0.675871	0.562938	0.556192	0.443279	0.625588	0.367673	0.512704	0.484314	0.36888	0.416639	0.470343	0.36779	0.632513	0.331092	0.484572
Bcin01g00850.1	0.540035	0.464448	0.444919	0.387282	0.513485	0.833734	0.376787	0.528666	0.538337	0.650393	0.498456	0.601417	0.854432	0.481736	1.08177	0.606754	1.19462	0.563173	1.14116	0.417113	0.42501	0.661869	1.32991	0.398122	0.582369	0.461809	0.480021	0.42621	0.804925	0.423217	0.495726	0.573267	0.469126	0.477551	0.565564	0.453281	0.599094	0.534246	0.572912	0.404336	0.516216	0.537639	0.548801	0.40146	0.75147	0.542972	0.49972	0.504334	0.531895
Bcin01g00860.1	0.806351	0.827108	0.487395	0.582087	0.697009	1.26964	1.20441	0.766047	0.481362	0.533538	2.45225	1.4013	0.712205	0.673456	1.60292	2.86681	1.77822	0.837992	1.25753	0.800176	0.685203	2.68883	1.36804	0.458024	0.646076	1.00321	0.870308	0.756403	1.6812	0.777901	0.806886	0.770421	0.614605	0.854803	1.51954	1.57719	0.871837	3.35544e+07	1.40645	1.20482	1.49067	0.719285	4.0675	1.07265	1.65453	1.27946	6.7059	0.552298	0.62702
Bcin01g00870.1	0.305522	0.351382	0.322821	0.296335	0.340951	0.341871	0.306617	0.294311	0.313495	0.315802	0.333279	0.306548	0.341093	0.43931	0.372421	0.327566	0.322129	0.308377	0.343914	0.300205	0.325344	0.32738	0.346792	0.29822	0.358011	0.302352	0.335571	0.310448	0.353896	0.335116	0.334368	0.298088	0.301479	0.343593	0.313116	0.326838	0.301621	0.361327	0.314895	0.308602	0.331373	0.342911	0.313777	0.316701	0.344837	0.325736	0.358967	0.31745	0.337059
Bcin01g00880.1	0.189549	0.220692	0.196575	0.192201	0.192419	0.369061	0.209701	0.213295	0.183779	0.317555	0.208343	0.202739	0.226514	0.205271	0.23157	0.1898	0.20383	0.28257	0.231012	0.190066	0.217499	0.191056	0.245891	0.207878	0.189471	0.205396	0.214327	0.184214	0.232874	0.170914	0.188348	0.18242	0.186444	0.24843	0.225902	0.22568	0.188807	0.201478	0.18024	0.190219	0.20302	0.221417	0.182989	0.197472	0.202116	0.179631	0.17557	0.178734	0.195373
Bcin01g00890.1	0.531768	0.433877	0.457992	0.560087	0.434153	0.828621	0.445784	0.452148	0.451733	0.912295	0.590139	0.507015	0.65545	0.784199	0.606375	0.431108	1.18776	0.643834	0.730141	0.557164	0.546757	0.633975	2.04151	0.674006	0.518064	0.525043	0.622401	0.651358	0.547901	0.546955	0.364897	0.537218	0.442412	0.50816	1.01013	0.594621	0.597155	0.56746	1.3071	0.698287	0.457657	1.14963	0.880146	0.560137	1.09779	0.408405	0.480565	0.37871	0.623238
Bcin01g00920.1	0.413327	0.646711	0.437347	0.36552	0.33331	0.517096	0.418343	0.378859	0.366726	0.508853	0.374675	0.352682	0.483139	0.461595	0.677113	0.398704	0.380739	0.424672	0.363306	0.410748	0.366618	0.417268	0.417252	0.355293	0.432392	0.588433	0.380619	0.357557	0.416658	0.530517	0.351512	0.424029	0.382248	0.409423	0.351178	0.463506	0.388387	0.464753	0.434104	0.390535	0.380023	0.39118	0.392085	0.476718	0.423207	0.426564	0.488796	0.406045	0.435718
Bcin01g00930.1	0.199737	0.235408	0.194971	0.19792	0.196291	0.258773	0.198422	0.196561	0.209639	0.207549	0.197289	0.194413	0.229438	0.206778	0.198312	0.200245	0.205344	0.205079	0.198299	0.199815	0.197296	0.197588	0.23491	0.193935	0.195906	0.198896	0.202666	0.19683	0.216513	0.194641	0.19628	0.196936	0.192386	0.203102	0.193289	0.216498	0.196819	0.190988	0.193549	0.19858	0.195432	0.205536	0.199166	0.198657	0.208239	0.200496	0.195468	0.199082	0.201925
Bcin01g00940.1	0.266008	0.377722	0.315244	0.244933	0.329877	0.580035	0.309266	0.2679	0.277425	0.370667	0.250951	0.396483	0.469527	0.589148	0.786796	0.565372	0.251195	0.283506	0.289001	0.265566	0.367179	0.266389	0.282548	0.228355	0.582995	0.331441	0.342908	0.267178	0.381496	0.385021	0.425664	0.391362	0.241782	0.369686	0.26902	0.49432	0.307476	0.329246	0.36271	0.426534	0.89179	0.389765	0.337427	0.485697	0.398497	0.489359	0.377977	0.544695	0.391604
Bcin01g00940.2	0.292657	0.352524	0.286161	0.246664	0.343651	0.55533	0.280652	0.257145	0.262433	0.324975	0.296473	0.35833	0.391966	0.446051	0.757507	0.304471	0.245832	0.253069	0.30869	0.333595	0.312196	0.372467	0.347436	0.234861	0.338516	0.340582	0.294343	0.298661	0.398729	0.396828	0.398077	0.381209	0.219141	0.444163	0.369709	0.317473	0.266425	0.339387	0.334659	0.538636	0.571729	0.574021	0.50725	0.338344	0.332975	0.603532	0.386032	0.31736	0.55701
Bcin01g00950.1	0.695332	0.596245	1.36839	1.01975	2.59187	1.50861	0.676496	0.847902	1.17338	1.14442	2.89177	1.24952	1.28017	2.04455	1.89525	1.7987	0.769796	2.16805	2.66284	1.03405	0.681749	0.737218	3.60282	0.715518	2.09099	0.731227	0.704341	1.3341	1.99219	2.48141	2.85106	1.57059	1.03479	2.66475	1.15954	1.86554	1.07562	0.673152	0.821919	0.555487	0.913621	2.02196	0.679346	1.152	0.90928	1.27637	1.00741	0.545513	1.20918
Bcin01g00970.1	0.520356	2.30872	4.13306	0.556279	0.663245	1.42647	0.688191	0.613622	2.13392	1.13069	2.73767	0.942321	0.779094	1.93238	1.79178	1.17598	0.76055	2.04724	0.751116	1.90991	1.18725	1.0118	0.427335	1.10735	1.30978	0.772485	2.88796	1.31645	0.95964	1.75997	2.70233	0.931793	0.797177	0.976097	1.51009	1.76512	1.08768	2.28048e+07	0.61774	0.553783	2.87892	1.91299	0.504821	0.653114	0.897129	0.883551	0.914856	0.599002	0.674682
Bcin01g00980.1	0.261248	0.304557	0.259385	0.262309	0.261467	0.304516	0.262014	0.263689	0.264947	0.265127	0.261551	0.260132	0.298933	0.260693	0.259351	0.258894	0.260417	0.265377	0.259433	0.261805	0.259647	0.259473	0.304608	0.263521	0.260031	0.259589	0.260224	0.260045	0.26186	0.259549	0.258673	0.260005	0.262641	0.259617	0.259572	0.261269	0.261001	0.259205	0.259231	0.25947	0.260723	0.260267	0.263748	0.261552	0.261835	0.259057	0.257943	0.259463	0.258909
Bcin01g00990.1	0.885747	2.70829	4.82738	0.630793	2.88053	1.67897	1.51807	4.77016	2.50054	0.557552	1.13054	0.582627	0.546954	1.00925	2.10061	0.920557	0.785761	2.41155	1.27973	0.639185	1.15934	0.901594	0.779645	1.10064	0.895993	0.584365	1.24453	1.72292	2.21163	1.35461	0.970489	1.48464	1.03682	2.95543	0.531175	2.07018	0.70779	1.16329	0.822678	2.07585	0.796999	2.24192	0.846785	5.22249	2.17834	3.81074	1.07501	1.32341	1.77877
Bcin01g01000.1	0.4407	0.385531	0.506758	0.652126	0.846111	0.90543	0.584725	0.429862	0.393668	0.559969	0.441731	0.642532	0.612809	0.93071	0.603161	0.417282	0.55357	0.41587	0.834453	0.694219	0.623209	0.361503	0.464262	0.497313	0.777214	0.453335	0.440266	0.702227	1.21573	0.617341	0.754827	0.610044	0.380154	0.523181	0.521197	1.1462	0.426295	0.528495	1.85051	0.496002	0.730012	1.24604	0.464156	0.432026	0.77816	0.680089	0.43547	1.06325	0.604571
Bcin01g01010.1	0.290674	0.485075	0.293508	0.284223	0.558008	0.586375	0.296337	0.237644	0.388101	0.332024	0.63364	0.43384	0.421901	0.374895	0.42044	0.343675	0.651042	0.296871	0.298659	0.314765	0.339571	0.386141	0.479101	0.302157	0.561556	0.419638	0.266765	0.316745	0.672484	0.382075	0.291717	0.404656	0.285842	0.353375	0.371627	0.340197	0.383701	0.368474	0.477176	0.393736	0.28173	0.589429	0.32004	0.370809	0.631911	0.717123	0.542342	0.322891	0.951099
Bcin01g01040.1	0.350818	0.460723	0.30782	0.480234	0.333641	0.502367	0.405618	0.379516	0.489724	0.444517	0.548129	0.316867	0.309397	0.296965	0.353844	0.317184	0.345708	0.415927	0.361583	0.43087	0.354165	0.28977	0.445842	0.435604	0.287706	0.322999	0.341601	0.312162	0.312044	0.28643	0.300972	0.338353	0.370695	0.347023	0.318995	0.498526	0.324876	0.294099	0.443189	0.268143	0.321005	0.334136	0.343032	0.352524	0.32369	0.282284	0.287818	0.297537	0.281743
Bcin01g01050.1	1.77655	2.76979	4.93311	0.860305	0.830609	1.71751	1.25761	4.87559	0.670249	0.801003	0.828179	1.114	0.665924	1.00786	2.14817	0.622644	2.3881	0.845598	3.01858	1.80085	2.24153	1.1575	0.735098	1.1001	0.876063	1.30919	0.844457	0.909192	2.26193	1.00892	3.22149	1.49026	5.582	1.00996	1.48391	2.11632	3.53612	3.28408e+07	3.37863	0.557771	3.44285	0.824573	0.937179	0.690442	0.930938	1.08243	0.707129	1.26733	0.471743
Bcin01g01070.1	0.322455	0.559043	0.401919	0.420321	0.53646	0.678461	0.55833	0.495199	0.466361	0.345493	0.647463	0.521481	0.375946	0.380267	0.348498	0.358841	0.323663	0.428202	0.482571	0.414645	0.395211	0.32783	0.49936	0.395455	0.396337	0.749788	0.451518	0.369255	0.730349	0.32407	0.514462	0.452953	0.285093	0.583958	0.478673	0.430224	0.360846	0.52188	0.474823	0.34488	0.52561	0.630197	0.447745	0.677713	0.437832	0.483487	0.373498	0.398396	0.434415
Bcin01g01080.1	0.225531	0.329043	0.247932	0.218504	0.194125	0.37862	0.212562	0.209704	0.235423	0.24621	0.237988	0.244078	0.298723	0.219296	0.267401	0.221825	0.283223	0.254036	0.273958	0.243049	0.222304	0.251557	0.298537	0.210501	0.223553	0.224959	0.254032	0.198677	0.23389	0.278359	0.295748	0.25386	0.211345	0.222214	0.236504	0.242138	0.234223	0.216322	0.253244	0.229701	0.216136	0.230156	0.208584	0.207284	0.247384	0.246817	0.254273	0.259221	0.233223
Bcin01g01100.1	0.398524	0.439866	0.420492	0.425699	0.401108	0.40395	0.433218	0.518783	0.411413	0.434376	0.363225	0.376316	0.427045	0.363727	0.418536	0.397332	0.410366	0.456951	0.452719	0.387139	0.413655	0.370903	0.459468	0.389255	0.370121	0.403761	0.4193	0.391461	0.358007	0.372227	0.378473	0.396688	0.502259	0.394428	0.372502	0.425937	0.375006	0.373487	0.382374	0.367706	0.398589	0.455534	0.370668	0.40372	0.428584	0.370715	0.382408	0.37767	0.367219
Bcin01g01110.1	0.268279	0.478539	0.325035	0.299626	0.278534	0.595777	0.418285	0.396767	0.632415	0.465795	0.392631	0.354335	0.306635	0.387532	0.409877	0.353671	0.252084	0.446699	0.369878	0.416601	0.334951	0.320638	0.302646	0.337407	0.309253	0.260926	0.365382	0.350791	0.382887	0.307471	0.296697	0.335029	0.276607	0.396172	0.231606	0.329461	0.329478	0.319084	0.297138	0.41915	0.366933	0.590338	0.28467	0.267352	0.349188	0.32399	0.360051	0.322634	0.3213
Bcin01g01120.1	0.291329	0.467235	0.399156	0.243538	0.293619	0.490169	0.295892	0.338032	0.482382	0.393946	0.250722	0.255952	0.298256	0.336936	0.267372	0.248723	0.322903	0.429038	0.316911	0.303875	0.30078	0.226303	0.476357	0.318163	0.270893	0.293498	0.339875	0.23956	0.261862	0.262972	0.358871	0.291065	0.333157	0.343877	0.266151	0.316541	0.277232	0.307098	0.32063	0.282652	0.4098	0.338891	0.348487	0.24316	0.393459	0.230312	0.223503	0.275117	0.241221
Bcin01g01140.1	0.241949	0.261476	0.221659	0.21156	0.24057	0.40985	0.223675	0.209333	0.331648	0.271111	0.256408	0.255386	0.265743	0.275378	0.285296	0.27867	0.365756	0.253406	0.26589	0.220573	0.278622	0.266222	0.258578	0.224873	0.364744	0.225825	0.277509	0.236509	0.319995	0.219159	0.256363	0.214834	0.242042	0.237163	0.243358	0.348538	0.220934	0.279485	0.265404	0.218346	0.237607	0.374064	0.245678	0.237867	0.241386	0.249161	0.230832	0.234277	0.289648
Bcin01g01150.1	0.436201	0.391793	0.404276	0.394136	0.461468	0.74461	0.545485	0.48824	0.439814	0.53982	0.5284	0.509717	0.376245	0.765538	0.971659	0.389816	0.370483	0.497203	0.735046	0.384033	0.647646	0.437909	0.667116	0.37863	0.794941	0.518725	0.410306	0.633683	0.427069	0.270889	0.444189	0.342179	0.550051	0.569235	0.498185	0.954469	0.418751	0.431223	0.539079	0.363836	0.666788	1.03737	0.552418	0.343719	0.364874	0.654421	1.09187	0.337001	0.417215
Bcin01g01150.2	0.359004	0.465249	0.289243	0.440801	0.361352	0.655972	0.3555	0.32796	0.752601	0.333118	0.5935	0.368896	0.426056	0.563608	0.470886	0.395329	0.502119	0.336131	0.421584	0.307439	0.387598	0.461309	0.546817	0.343981	0.720763	0.450108	0.568781	0.667285	0.328507	0.279539	0.408312	0.34072	0.436341	0.40964	0.500766	0.435771	0.386353	0.354527	0.8035	0.454481	0.485321	0.438297	0.455768	0.386797	0.575056	0.366135	0.360037	0.351047	0.401727
Bcin01g01160.1	0.220213	0.254402	0.216067	0.248387	0.217905	0.418082	0.21107	0.241476	0.341553	0.271767	0.236861	0.225626	0.230604	0.418661	0.283698	0.22958	0.250497	0.261953	0.261439	0.229048	0.231751	0.298354	0.287347	0.21376	0.263703	0.224114	0.21101	0.217677	0.231636	0.193793	0.191878	0.222843	0.217372	0.215673	0.223832	0.247481	0.243634	0.2564	0.209049	0.185263	0.253749	0.277607	0.262641	0.205246	0.21849	0.227826	0.193219	0.203847	0.216169
Bcin01g01170.1	0.904689	0.78531	0.973966	1.36637	2.63387	1.53338	0.8631	1.40186	2.29045	1.14765	2.93698	0.819343	1.27117	1.01028	1.92381	1.02519	2.13786	1.17581	2.70521	0.613217	0.962582	3.24414	0.79288	1.40638	0.808902	1.76031	3.10856	0.895052	2.02425	5.42335	0.781709	0.358978	5.01655	2.70678	1.79819	1.89498	1.52707	3.35544e+07	0.96201	2.14975	3.08791	2.05353	0.662984	1.07492	0.565281	3.49678	7.93949	7.32667	1.19706
Bcin01g01180.1	0.221238	0.281932	0.225443	0.19681	0.20536	0.361419	0.195629	0.208639	0.243995	0.222295	0.19791	0.19937	0.2297	0.230989	0.232492	0.219691	0.237632	0.229402	0.233934	0.213545	0.213191	0.215848	0.232732	0.205322	0.204986	0.220133	0.21615	0.205708	0.201984	0.213684	0.225048	0.195664	0.223407	0.206431	0.215088	0.216577	0.200596	0.196816	0.201551	0.206275	0.224478	0.218365	0.208515	0.207734	0.236428	0.224502	0.225687	0.211311	0.229646
Bcin01g01190.1	0.274604	0.313901	0.275539	0.26799	0.267936	0.324142	0.269422	0.268848	0.272832	0.280354	0.26917	0.268825	0.309006	0.27591	0.286193	0.272053	0.279363	0.268833	0.272308	0.274248	0.268462	0.278918	0.308085	0.267598	0.271248	0.275609	0.274085	0.270491	0.292234	0.283696	0.274593	0.26716	0.269719	0.280253	0.266638	0.27904	0.268763	0.275536	0.268941	0.280006	0.269935	0.27171	0.266074	0.27144	0.276199	0.290055	0.275111	0.275789	0.281001
Bcin01g01200.1	0.350998	0.367758	0.434624	0.313888	0.415597	0.643622	0.333931	0.4363	0.378443	0.552613	0.527279	0.400317	0.56524	0.4526	0.857296	0.31479	0.561892	0.472771	0.403996	0.37716	0.415878	0.607677	0.44506	0.366574	0.466379	0.446563	0.386622	0.512103	0.599795	0.392876	0.579213	0.560076	0.360239	0.579315	0.724218	0.537883	0.406437	0.52893	0.633692	0.634518	0.575559	0.503202	0.42226	0.379581	0.665045	0.559818	0.484921	0.38965	0.379834
Bcin01g01210.1	0.256012	0.316231	0.252274	0.251473	0.259876	0.408589	0.282459	0.268969	0.295541	0.273483	0.266589	0.303204	0.291426	0.394583	0.323171	0.270308	0.270315	0.32903	0.279939	0.275363	0.29407	0.311783	0.320332	0.258739	0.326313	0.284694	0.287531	0.311925	0.419996	0.277526	0.291219	0.253724	0.253685	0.271726	0.338508	0.338797	0.298169	0.293858	0.313825	0.307534	0.269577	0.296847	0.28465	0.272203	0.274434	0.33374	0.297793	0.294788	0.345906
Bcin01g01220.1	0.389858	2.0242	0.667491	0.449236	0.38941	1.24394	0.565531	3.59384	1.8748	1.64338	0.519335	0.869607	0.427328	1.69243	1.57219	0.729559	1.74464	1.12718	1.25421	1.11468	0.511573	0.362405	1.36786	1.11561	3.24482	1.5984	1.23183	0.892086	1.64946	0.530678	0.805511	0.589304	0.920943	0.680079	2.92198	1.54837	1.63507	1.72736	2.48144	3.97778	0.964296	0.481289	1.02692	3.98073	1.62269	0.765958	0.756693	0.916756	1.02044
Bcin01g01230.1	0.335402	0.474728	0.314449	0.43085	0.350226	0.60556	0.352286	0.578317	0.402946	0.421518	0.488913	0.284937	0.297322	0.340843	0.377849	0.348182	0.342165	0.681108	0.365427	0.506551	0.412487	0.343659	0.413938	0.567256	0.406396	0.419358	0.445273	0.293831	0.347978	0.392634	0.303445	0.379107	0.763327	0.311514	0.435416	0.513972	0.371301	0.293998	0.328808	0.282808	0.36812	0.342702	0.464425	0.322327	0.303157	0.327238	0.275446	0.392397	0.354094
Bcin01g01240.1	0.699132	1.97297	1.32167	0.92973	2.08639	1.21111	1.15246	0.96559	0.567818	0.82042	0.794015	2.5008	0.985188	1.65043	1.53274	0.700157	1.70012	1.74073	2.15841	0.84527	0.782606	1.49871	0.986128	1.89084	3.16691	0.722079	0.90029	0.857224	1.60741	0.765192	0.633658	0.739959	0.923766	0.677087	0.948632	1.50934	1.39293	0.84341	2.41972	0.498156	0.417469	0.587191	0.751992	0.584982	1.58144	2.80608	1.07518	1.38363	2.02801
Bcin01g01260.1	0.538476	0.62056	0.532042	0.543731	0.584578	0.563775	0.624579	0.535548	0.594904	0.545624	0.54656	0.540758	0.612303	0.584116	0.553212	0.549494	0.546711	0.537658	0.553428	0.541628	0.565831	0.531544	0.616684	0.541128	0.566009	0.533858	0.551076	0.56009	0.532624	0.532005	0.535727	0.537641	0.537065	0.544254	0.55293	0.602114	0.535204	0.54725	0.546206	0.533518	0.539601	0.549832	0.531231	0.53777	0.537406	0.531395	0.53947	0.534567	0.531165
Bcin01g01270.1	1.88691	0.628765	0.469983	0.79893	1.62505	0.964111	1.51367	0.55445	1.44447	0.512236	0.725685	0.569042	0.502038	1.18177	1.21944	1.27366	0.625311	0.957429	0.543197	3.44329	1.13201	0.520363	0.980112	0.953921	2.51836	0.521055	0.711325	0.500683	0.71321	0.602922	0.564157	0.835441	0.574258	0.713585	0.770056	1.20318	0.489852	0.974403	1.03477	0.526922	0.900007	0.76398	0.559417	0.688569	0.842628	0.643237	0.466366	0.667968	0.489865
Bcin01g01280.1	0.218459	0.237295	0.235714	0.218753	0.213843	0.447089	0.28141	0.221524	0.285387	0.261057	0.285573	0.266002	0.287571	0.307964	0.392727	0.227742	0.300811	0.244311	0.333312	0.226179	0.334363	0.263064	0.302065	0.229375	0.268787	0.21357	0.26131	0.207879	0.246477	0.24752	0.271922	0.25373	0.259911	0.36174	0.246761	0.258336	0.227304	0.229693	0.235774	0.208531	0.237045	0.344213	0.198706	0.214439	0.278061	0.251429	0.210759	0.245838	0.280365
Bcin01g01290.1	0.21843	0.270096	0.215887	0.216843	0.2906	0.465943	0.30535	0.228388	0.334425	0.221543	0.325452	0.304745	0.247182	0.472392	0.324151	0.257566	0.353694	0.265093	0.239902	0.223944	0.33676	0.341702	0.253878	0.235128	0.275041	0.216955	0.203685	0.282179	0.518382	0.215049	0.282782	0.220089	0.201085	0.224112	0.353655	0.369977	0.252473	0.329374	0.261686	0.265571	0.350252	0.279916	0.221473	0.270381	0.276809	0.345394	0.276997	0.229771	0.222117
Bcin01g01300.1	0.492768	0.337369	0.266944	0.239139	0.513393	0.610929	0.352313	0.25615	0.411515	0.40055	0.402513	0.347983	0.252724	0.538224	0.42196	0.995787	0.332611	0.386927	0.344548	0.378867	0.402368	0.324928	0.354244	0.284767	0.653354	0.29025	0.430938	0.339401	0.588462	0.265208	0.639429	0.240151	0.265714	0.36901	0.378376	0.414806	0.456858	0.387139	0.338122	0.495356	0.490203	0.466588	0.341951	0.310429	0.488329	0.383872	0.324896	0.332521	0.295105
Bcin01g01320.1	0.425371	0.509534	0.464195	0.442229	0.851993	0.832703	1.11219	0.424692	0.646286	0.918919	1.04094	1.64379	0.432403	1.07355	1.07261	1.75473	0.464403	0.503726	1.50158	0.318183	0.554026	0.395918	0.801926	0.654175	1.43169	0.308109	0.474653	0.749789	0.814833	0.892287	0.531625	0.410206	0.685009	1.50173	0.516402	1.05507	0.382152	0.690888	0.654374	0.471191	0.709225	0.382099	0.559376	0.866102	0.441363	0.301193	0.47975	0.413654	0.602541
Bcin01g01350.1	0.49211	1.94402	3.5052	0.605383	1.20728	1.19238	0.721476	1.14561	1.80169	0.736127	2.31473	3.35544e+07	0.416448	1.62617	0.662712	1.83654	1.6756	1.71405	0.726648	0.451207	1.04347	0.623873	0.891032	0.689937	0.766607	1.13715	1.65465	0.701908	1.58375	0.425176	0.93124	0.31864	1.37299	1.37884	0.778871	1.48675	0.715816	1.75534	0.979239	0.579536	2.43461	1.61279	0.585683	1.15779	0.534862	0.555229	1.07929	1.61903	0.768372
Bcin01g01380.1	0.731077	0.638755	0.483822	1.03412	2.54838	1.48308	0.640215	0.431349	2.21767	0.540126	0.798714	0.423601	1.72611	2.00968	1.86279	3.31484	0.667336	1.16975	0.38487	5.19224	0.669689	0.804781	0.496211	0.822321	0.860691	0.60259	0.611813	4.28329	1.95854	5.25789	0.617554	0.950596	0.405398	0.995413	0.956441	0.698039	0.721432	1.3161	2.93329	1.15905	0.941082	1.98774	0.610109	0.645342	0.466868	3.38805	1.07484	0.901937	0.839133
Bcin01g01390.1	0.335309	0.440346	0.418712	0.290714	0.320741	0.648209	0.328167	0.350281	0.886841	0.449705	0.577559	0.385993	0.494992	0.395561	0.865013	0.367523	0.427948	0.382334	0.343878	0.364737	0.366528	0.287777	0.328749	0.380823	0.488282	0.405487	0.262891	0.310923	0.378193	0.319745	0.821421	0.292073	0.413319	0.543619	0.312474	0.848	0.35085	0.475838	0.626913	0.341778	0.377106	0.612253	0.317179	0.34586	0.489318	0.40891	0.252652	0.361292	0.345133
Bcin01g01400.1	0.376895	1.96845	0.616114	0.4309	0.573798	1.208	2.11294	0.573862	1.82337	0.487691	0.827544	0.515639	0.414081	0.610927	1.52906	0.517563	1.69627	0.752065	0.770068	4.30725	0.778596	1.13929	1.97382	0.515222	0.591181	0.442449	0.814477	1.06476	1.60366	1.95152	2.32216	0.629821	0.594911	0.966302	0.508798	0.406967	0.549474	0.617029	0.435309	0.53637	1.49995	0.708634	0.913044	0.493801	1.57703	0.727742	1.07842	1.38397	0.65313
Bcin01g01410.1	4.5164	3.0838	0.951206	0.764415	1.25435	1.91623	1.27627	1.16882	2.84297	0.818509	3.64138	0.820212	3.87453e+07	2.58531	2.39187	4.22929	0.802016	2.75098	0.717733	6.6076	0.702954	1.4737	4.55011	0.852585	1.95547	3.01252	1.06666	3.0504	2.51926	6.6895	0.857286	0.997822	6.19571	3.3623	4.44974	0.758859	1.21949	3.35544e+07	0.978329	5.93362	3.82705	2.55077	1.04932	0.527718	0.948711	4.32645	9.75236	0.878114	1.20478
Bcin01g01420.1	0.535373	0.605124	0.448293	0.467964	0.481587	1.0442	0.517451	0.468583	0.68591	0.552519	0.399154	0.466796	1.6937	0.641708	1.33289	0.544867	1.47543	1.50192	0.347265	0.63635	0.453833	0.714705	1.97616	0.502928	0.791976	0.687347	0.536495	0.454834	0.597244	1.24841	0.911155	0.523811	0.444539	0.652282	1.2334	1.31014	0.459657	0.398816	2.10751	0.919551	1.51216	1.4227	3.43734	0.570339	0.608272	2.45364	0.600167	5.2395	2.59311
Bcin01g01430.1	0.441698	0.459122	0.344855	0.444541	0.70601	0.633942	0.349099	0.344916	0.437681	0.419199	0.591664	0.785169	0.379516	0.862661	0.515516	0.471818	0.477528	0.35743	0.484484	0.569192	0.409123	0.550698	0.441315	0.572571	0.814713	0.323877	0.394932	0.947082	0.715205	0.301167	0.70785	0.391523	0.573191	0.489076	0.594352	0.578643	0.673523	0.477783	0.394353	0.347223	1.33574	0.87592	0.446918	0.383906	0.822987	0.461336	0.46552	0.32748	0.516414
Bcin01g01440.1	0.525791	0.680641	0.506769	0.524896	0.568245	0.563791	0.515035	0.512947	0.5131	0.524275	0.511582	2.25369	0.587334	0.544174	0.562954	0.576784	0.535429	0.509357	0.52825	0.542533	0.522129	0.519831	0.579425	0.543754	0.564349	0.506678	0.512278	0.545674	0.653405	0.502544	0.702347	0.554071	0.550052	0.519364	0.67931	0.573168	0.580915	0.538902	0.52758	0.545684	0.559364	0.522213	0.520633	0.514865	0.516576	0.565954	0.557098	0.504424	0.532076
Bcin01g01460.1	1.85443	1.24403	2.21911	3.33484e+07	0.874782	0.797516	1.45578	2.17843	0.630382	0.994634	1.46684	1.38927	0.896022	0.644673	0.9946	1.6837	1.07071	1.05272	1.34249	2.33134	2.04456	1.53498	1.78796	0.695623	2.00152	1.12027	1.13159	0.989283	1.02742	0.453371	0.512831	3.35544e+07	2.55743	0.668633	1.72372	0.979708	1.06908	0.919275	1.27984	1.0568	1.00814	0.756486	0.767122	2.52542	0.999123	0.450943	0.487877	0.472508	0.470292
Bcin01g01480.1	0.512442	2.05768	0.937302	1.36154	2.17733	1.26674	0.723517	0.856323	1.90445	0.433335	1.1038	3.35544e+07	1.83616	1.33445	1.59764	1.20152	0.567107	0.494015	0.462814	0.367571	0.425235	0.571238	0.475791	0.433795	1.70884	1.47938	1.1285	1.37002	1.6769	0.709088	0.938877	0.582903	0.518523	1.39017	1.02358	1.57295	0.413901	0.44644	0.591422	0.645284	0.656077	1.70598	0.527291	0.698469	0.870626	2.92081	0.386164	1.03415	3.10517
Bcin01g01490.1	0.285409	0.28141	0.237144	0.419941	0.36544	0.594031	0.297186	0.277773	0.289998	0.372678	0.283116	0.299758	0.277204	0.370373	0.52579	0.2871	0.310393	0.550769	0.415405	0.361412	0.344846	0.425077	0.299787	0.348837	0.385852	0.342999	0.371819	0.305454	0.473852	0.228278	0.432534	0.308989	0.315118	0.297771	0.317865	0.786335	0.340026	0.363792	0.480746	0.25528	0.414458	0.288579	0.311788	0.42768	0.401554	0.359899	0.246233	0.243115	0.257
Bcin01g01500.1	0.285396	0.30921	0.269361	0.276587	0.249971	0.3152	0.27016	0.335921	0.295177	0.358553	0.28905	0.277207	0.273981	0.268823	0.331042	0.249678	0.31233	0.327578	0.305844	0.289865	0.299659	0.251923	0.32598	0.289945	0.261685	0.299922	0.255132	0.251626	0.23252	0.261548	0.28991	0.299051	0.299848	0.267246	0.294304	0.26934	0.269337	0.273602	0.250746	0.254063	0.254244	0.304197	0.283651	0.288339	0.292909	0.243565	0.265822	0.251825	0.265962
Bcin01g01510.1	0.280556	0.306681	0.293267	0.302342	0.225192	0.457336	0.296015	0.305859	0.586865	0.3158	0.270367	0.222943	0.248241	0.227504	0.233978	0.256219	0.331678	0.355942	0.203057	0.252676	0.229346	0.201758	0.274418	0.340681	0.200516	0.217083	0.232384	0.224754	0.232847	0.254682	0.256256	0.265746	0.267625	0.250821	0.278483	0.235313	0.242793	0.264477	0.343897	0.238823	0.275069	0.260781	0.277248	0.259651	0.254253	0.216514	0.224529	0.296338	0.218559
Bcin01g01510.2	0.240575	0.292329	0.287115	0.294107	0.299964	0.457163	0.27789	0.332697	0.282763	0.382927	0.284536	0.228335	0.26653	0.253701	0.28784	0.237522	0.299832	0.436752	0.237952	0.253278	0.27498	0.234712	0.39599	0.297972	0.217264	0.218345	0.257009	0.24635	0.264007	0.229621	0.263197	0.231009	0.344846	0.213354	0.215654	0.310465	0.259497	0.271459	0.266665	0.284841	0.297945	0.246219	0.283458	0.268017	0.277401	0.229127	0.206954	0.256706	0.233885
Bcin01g01520.1	0.198083	0.261776	0.190445	0.199529	0.216438	0.262071	0.195115	0.188489	0.211725	0.275326	0.222931	0.203801	0.211911	0.223322	0.198922	0.200218	0.20625	0.244273	0.202086	0.202941	0.207691	0.204091	0.223907	0.220608	0.201987	0.222052	0.190426	0.188537	0.271797	0.209491	0.21823	0.20386	0.184174	0.19804	0.234997	0.238331	0.202342	0.193869	0.187019	0.195006	0.201571	0.339752	0.220217	0.205811	0.212476	0.210373	0.190745	0.189056	0.204205
Bcin01g01530.1	0.244633	0.34658	0.272506	0.205927	0.270477	0.445266	0.205111	0.190821	0.236835	0.270118	0.183273	0.239071	0.24944	0.255785	0.326383	0.178835	0.307748	0.257694	0.212267	0.212254	0.241527	0.218911	0.281497	0.261688	0.216954	0.197365	0.227047	0.179755	0.266757	0.258131	0.231417	0.202155	0.270773	0.292105	0.221685	0.269393	0.220202	0.256362	0.228209	0.229651	0.235305	0.266253	0.299703	0.237946	0.255437	0.211416	0.212172	0.22399	0.230303
Bcin01g01550.1	0.430672	0.493883	0.414784	0.426723	0.524823	0.498727	0.457236	0.413144	0.443847	0.436388	0.453444	0.457095	0.482017	0.472355	0.575864	0.629943	0.452732	0.434556	0.436985	0.425483	0.461808	0.430164	0.48825	0.421901	0.548882	0.423142	0.432989	0.478065	0.616172	0.420394	0.451098	0.427499	0.42007	0.435613	0.445272	0.525594	0.438979	0.499952	0.472002	0.451515	0.459138	0.453578	0.436227	0.433731	0.438307	0.446396	0.4252	0.422521	0.419551
Bcin01g01570.1	0.318506	0.537596	0.299886	0.303105	0.33829	0.467058	0.316451	0.30954	0.317267	0.343041	0.328194	0.369733	0.375832	0.41431	0.506202	0.416854	0.357086	0.317902	0.341374	0.318809	0.319824	0.343423	0.375808	0.303531	0.346821	0.319589	0.342949	0.323124	0.620992	0.381662	0.407974	0.360347	0.331906	0.375228	0.363065	0.360727	0.337803	0.385215	0.339764	0.445002	0.483198	0.36548	0.376519	0.32433	0.369801	0.374661	0.444064	0.348022	0.46975
Bcin01g01580.1	0.437965	2.17928	0.485674	0.447052	2.30931	1.34272	0.477101	1.05806	0.689394	0.759313	2.58696	0.628515	0.699445	1.8238	1.69236	1.18885	0.872874	0.836538	0.89512	0.683492	0.636969	2.84385	0.504578	0.588801	0.738822	0.531898	1.23733	0.905963	1.77673	0.707596	2.55706	1.45156	0.646147	2.38087	1.83105	0.418463	1.60933	1.68048	0.724776	1.34785	0.677529	0.729267	4.27859	0.530088	1.74857	3.08603	7.04731	1.18938	0.666261
Bcin01g01590.1	0.470259	0.605849	0.476641	0.445504	0.451866	0.604417	0.496984	0.457324	0.509174	0.569603	0.465974	0.673765	0.605218	0.789416	0.450712	0.449075	0.490793	0.517909	0.596895	0.468022	0.508781	0.493564	0.56435	0.49577	1.49977	0.46771	0.559209	0.58417	0.703359	0.54341	0.668805	0.535823	0.44982	0.532673	0.634355	0.539852	0.506386	0.571594	0.755082	0.594613	0.606588	0.637964	0.544663	0.520413	0.638561	0.622383	0.453309	0.520441	0.545752
Bcin01g01600.1	0.406079	0.563495	0.359732	0.296158	0.848194	0.8901	0.470442	0.450985	0.558862	0.626893	0.319977	0.541918	0.805698	0.603765	1.14528	0.580371	0.783542	0.552852	0.652433	0.717426	0.686554	0.388908	0.552468	0.384524	0.778139	0.655226	0.495011	0.553666	1.19148	1.62408	0.891312	0.769508	0.58612	1.61045	0.432654	1.12514	0.406828	0.504983	0.475111	0.443248	0.47057	1.22294	0.540203	0.572401	1.1709	0.470252	4.97811	0.62854	0.529003
Bcin01g01610.1	0.327194	0.480219	0.349979	0.304784	0.688645	0.542421	0.339637	0.367469	0.359388	0.552756	0.303269	0.379406	0.531399	0.342704	0.539057	0.885711	0.382864	0.399586	0.41287	0.402225	0.360071	0.407143	0.475936	0.364639	1.10432	0.484235	0.359815	0.331283	0.720285	2.12285	0.591002	0.392603	0.710222	0.749721	0.326696	0.376148	0.362723	0.356381	0.321218	0.376201	0.381121	0.332919	0.360046	0.391942	0.423387	0.528448	0.35576	0.618176	1.18293
Bcin01g01620.1	0.397776	0.610665	0.475033	0.356895	0.409791	0.71011	0.419478	0.378313	0.422991	0.426799	0.493045	0.55844	0.542588	0.44316	0.607187	0.473617	0.47496	0.411624	0.390101	0.600211	0.439219	0.4894	0.565762	0.35929	0.435624	0.463249	0.616515	0.454511	0.944293	0.701027	0.619047	0.603265	0.367176	0.638951	0.480387	0.60137	0.493267	0.379963	0.431296	0.56192	0.461013	0.479352	2.44622	0.338456	0.517663	0.681536	0.809289	0.805376	1.75051
Bcin01g01630.1	0.238512	0.233258	0.234745	0.267907	0.254288	0.477087	0.207245	0.21541	0.355663	0.206549	0.281817	0.275551	0.273777	0.302206	0.313317	0.286049	0.269873	0.262156	0.280581	0.354623	0.233794	0.22993	0.259557	0.219705	0.295536	0.246564	0.353794	0.247298	0.353202	0.259045	0.290179	0.245482	0.287965	0.378573	0.260945	0.398232	0.267937	0.2304	0.264423	0.274925	0.3648	0.323965	0.349337	0.220957	0.238726	0.310574	0.255215	0.229114	0.308792
Bcin01g01640.1	3.97715	2.74723	4.80905	0.631642	2.89585	1.7426	1.62552	1.01161	2.52873	2.25835	1.27145	3.35544e+07	1.35255	2.2905	2.13505	0.662603	2.35824	1.15499	0.748917	5.81171	2.20851	3.55436	4.0361	0.7379	4.29024	5.55626	3.42208	7.84792	2.23777	5.88871	3.17395	1.18131	5.44293	1.53297	3.91306	2.10884	1.45039	1.17806	3.3154	0.91664	3.38676	2.27591	5.24773	5.21162	2.21602	3.81343	8.58195	7.92766	0.832388
Bcin01g01680.1	0.781435	0.651094	0.952244	0.565842	2.99833	1.74985	1.11534	0.742857	0.846452	2.30184	1.12814	0.653719	3.87453e+07	2.36259	0.75668	3.87358	2.43028	0.692708	3.07179	0.798732	2.13205	0.946031	1.85914	0.693288	0.692837	0.781009	0.863312	3.35295	2.30128	1.33792	0.846627	1.13685	5.67674	0.72196	1.48179	0.544127	1.44339	1.06053	0.697786	0.55862	1.05642	2.33251	5.4544	1.15223	2.26732	1.08324	1.01142	0.866412	4.24048
Bcin01g01700.1	0.171848	0.2025	0.171884	0.172884	0.187633	0.345773	0.185402	0.165772	0.191773	0.193592	0.179584	0.166424	0.229129	0.216076	0.320632	0.196759	0.202398	0.178752	0.177632	0.173789	0.179504	0.20346	0.196051	0.172582	0.176789	0.176589	0.186688	0.178217	0.205079	0.170958	0.208815	0.166176	0.163644	0.172902	0.186705	0.22708	0.180532	0.182646	0.174987	0.205209	0.182058	0.230716	0.190681	0.181282	0.206284	0.206976	0.208708	0.191333	0.189486
Bcin01g01710.1	0.183216	0.2206	0.186771	0.175223	0.187524	0.327495	0.184782	0.172193	0.19111	0.210342	0.199055	0.17637	0.214196	0.21689	0.179684	0.172491	0.197808	0.203299	0.190568	0.188727	0.179874	0.191816	0.201225	0.180246	0.183797	0.182973	0.171389	0.172037	0.225017	0.183773	0.182148	0.17722	0.169173	0.197739	0.180807	0.217559	0.188381	0.180546	0.178202	0.180694	0.177311	0.187262	0.175266	0.17753	0.196107	0.197501	0.174446	0.185534	0.188658
Bcin01g01720.1	0.170257	0.213347	0.16931	0.168706	0.175765	0.292748	0.167831	0.180712	0.189557	0.179936	0.166155	0.165727	0.192622	0.169698	0.166424	0.165997	0.171331	0.180414	0.168848	0.16785	0.169315	0.165545	0.20285	0.174047	0.164253	0.16826	0.170707	0.163822	0.1722	0.168395	0.166897	0.167898	0.16863	0.168443	0.165966	0.173367	0.166195	0.164404	0.162795	0.165418	0.167781	0.167454	0.167481	0.168838	0.172003	0.164073	0.159555	0.164962	0.164809
Bcin01g01730.1	0.331581	0.55907	1.05837	0.423	0.361262	0.729445	0.600662	0.540021	1.15357	0.577022	0.518143	0.547905	0.447502	0.432079	0.959505	1.00495	0.500454	0.326518	0.472534	0.360322	0.440761	0.482405	0.947876	0.354468	0.408928	0.817	0.463584	0.40478	0.75572	0.603894	0.587622	0.45898	0.689375	1.17146	0.636374	0.941552	0.463079	0.622084	0.669462	0.422663	0.651098	1.02539	0.677308	0.409039	0.404803	0.412858	0.45837	0.465949	0.470359
Bcin01g01740.1	0.335034	0.516674	0.342973	0.328463	0.353014	0.595869	0.497371	0.325565	0.460129	0.404109	0.321805	0.389033	0.514136	0.380671	0.519904	0.379634	0.451527	0.27631	0.428442	0.31306	0.310882	0.348738	0.338191	0.382624	0.24108	0.304342	0.299948	0.349418	0.590644	0.292591	0.338647	0.351354	0.402267	0.365838	0.372416	0.425179	0.352967	0.534033	0.434537	0.318071	0.39455	0.36076	0.339001	0.615465	0.402704	0.291508	0.315883	0.337247	0.290456
Bcin01g01760.1	0.418283	0.552371	0.413198	0.424333	0.396801	0.508229	0.416394	0.439891	0.400442	0.424847	0.421061	0.397884	0.596056	0.421496	0.437862	0.440954	0.503163	0.480929	0.440325	0.44625	0.430133	0.417061	0.528133	0.409989	0.407724	0.484892	0.461515	0.414994	0.455683	0.44847	0.438591	0.421148	0.426464	0.462076	0.416879	0.42475	0.41745	0.421642	0.441961	0.623364	0.455106	0.423737	0.432283	0.445223	0.464485	0.482066	0.475285	0.441526	0.456843
Bcin01g01770.1	0.403096	0.647313	0.301571	0.35734	0.293821	0.573248	0.380594	0.367644	0.311957	0.414274	0.39206	0.278538	0.338668	0.411309	0.308319	0.360922	0.64114	0.439627	0.313718	0.301422	0.429268	0.436454	0.418689	0.425728	0.389448	0.283695	0.30798	0.305849	0.800098	0.290906	0.38515	0.379296	0.318736	0.319913	0.373061	0.38526	0.260322	0.318777	0.370943	0.31043	0.426424	0.449765	0.721605	0.357641	0.780323	0.442893	0.267487	0.3598	0.25578
Bcin01g01780.1	0.758034	1.39169	0.409139	0.594772	0.549704	0.838024	0.755721	1.23906	0.636797	0.918031	1.03749	0.582168	0.445472	0.463727	1.08631	0.515418	1.19998	0.880873	0.517866	0.325106	0.682617	0.33369	2.06237	0.497272	0.450848	0.494976	0.565858	0.471907	1.13075	0.741759	0.425299	0.464968	0.482387	0.451166	0.50719	1.06739	0.528807	0.589813	0.621869	0.437244	0.55364	1.16106	1.00709	0.680392	0.752902	0.470351	0.409014	0.393187	0.312273
Bcin01g01790.1	0.341168	0.375191	0.40877	0.289306	0.281087	0.365107	0.428141	0.293252	0.364262	0.457845	0.521918	0.407234	0.295695	0.394544	0.787545	0.548457	0.473235	0.311289	0.386143	0.3343	0.433202	0.34987	0.412686	0.354719	0.915096	0.350042	0.374285	0.383489	0.808236	0.341214	0.386897	0.305931	0.307493	0.35402	0.366199	0.771724	0.304455	0.514623	0.401011	0.376883	0.328325	0.517376	0.83956	0.487724	0.783991	0.342231	0.403347	0.721887	0.352417
Bcin01g01800.1	0.24675	0.288434	0.245593	0.248238	0.247178	0.259216	0.248007	0.250325	0.252443	0.251518	0.247231	0.245761	0.283013	0.246816	0.245501	0.244963	0.245844	0.250243	0.245353	0.247226	0.245532	0.245422	0.287458	0.248984	0.245541	0.245257	0.245804	0.245801	0.248018	0.245127	0.244761	0.246064	0.249725	0.245438	0.245659	0.246498	0.246809	0.244865	0.245668	0.245188	0.246089	0.246047	0.249557	0.247441	0.249656	0.245026	0.244003	0.244909	0.245143
Bcin01g01810.1	0.478893	0.521361	0.443054	0.481212	0.38455	0.738688	0.350859	0.457214	0.440273	0.494006	0.361714	0.456091	0.574236	0.393747	0.473983	0.355425	0.294387	0.335749	0.421046	0.719151	0.36401	0.392143	0.481524	0.387102	0.399339	0.350457	0.473241	0.399792	0.447073	0.329903	0.444452	0.636208	0.61319	0.713885	0.42031	0.372526	0.394867	0.356723	0.800634	0.383874	0.447184	1.03666	1.25224	0.575294	0.710604	0.580356	0.392289	0.523465	0.301211
Bcin01g01820.1	0.265041	0.269542	0.235243	0.223635	0.256091	0.387968	0.240539	0.253747	0.291429	0.240525	0.237931	0.218175	0.263277	0.211901	0.218246	0.226901	0.251514	0.359068	0.232557	0.234018	0.226551	0.214918	0.352279	0.282976	0.22002	0.21734	0.228472	0.214617	0.244851	0.236717	0.22718	0.234384	0.260403	0.217442	0.216232	0.322255	0.241459	0.212413	0.221423	0.236689	0.235183	0.231138	0.252651	0.244271	0.273374	0.20976	0.203239	0.224839	0.21333
Bcin01g01830.1	0.224843	0.28716	0.23122	0.243035	0.222833	0.286555	0.242979	0.248933	0.237918	0.264589	0.223558	0.229798	0.255572	0.229307	0.224182	0.22293	0.240188	0.269601	0.227214	0.235087	0.236951	0.228007	0.298556	0.254707	0.227093	0.225717	0.232415	0.225456	0.224919	0.236882	0.227745	0.240202	0.231355	0.232885	0.23249	0.245553	0.23952	0.231486	0.222973	0.231229	0.231624	0.243335	0.2384	0.236266	0.240081	0.222081	0.221609	0.230455	0.227713
Bcin01g01840.1	0.426094	0.429517	0.451289	0.341004	0.485781	0.629512	0.724465	0.731382	0.560021	0.608374	0.468267	0.350579	0.312824	0.302063	0.464038	0.331956	0.382815	0.55095	0.389948	0.339524	0.38715	0.35411	0.509131	0.58316	0.315409	0.351098	0.414372	0.399494	0.3347	0.31866	0.382867	0.381316	0.387131	0.500852	0.48996	0.543356	0.386181	0.353501	0.366981	0.430839	0.385081	0.397399	0.381433	0.710351	0.329142	0.321238	0.289129	0.333963	0.344537
Bcin01g01850.1	0.30621	0.426331	0.299057	0.333715	0.350412	0.483416	0.361903	0.347606	0.412244	0.362486	0.436149	0.341168	0.32575	0.284974	0.376293	0.325118	0.326878	0.416925	0.350547	0.336886	0.351397	0.298035	0.374292	0.41931	0.319252	0.343168	0.32761	0.298442	0.316292	0.291177	0.332639	0.315095	0.340106	0.361516	0.340405	0.376402	0.357018	0.306262	0.336734	0.292629	0.294803	0.399479	0.328756	0.325644	0.297127	0.274702	0.288304	0.291553	0.31385
Bcin01g01860.1	0.218119	0.373023	0.236666	0.247463	0.207908	0.414311	0.29058	0.238112	0.264617	0.344696	0.218975	0.22034	0.23719	0.203771	0.261453	0.209176	0.250596	0.330998	0.250252	0.246228	0.252216	0.219201	0.301294	0.273942	0.227532	0.226008	0.239276	0.21889	0.27035	0.275199	0.245331	0.230944	0.234552	0.227399	0.23162	0.333479	0.216615	0.224425	0.22399	0.278487	0.227959	0.30937	0.229983	0.223911	0.264155	0.217593	0.211978	0.224816	0.256182
Bcin01g01870.1	0.557345	0.472314	0.248702	0.341311	0.260613	0.323711	0.293037	0.412424	0.277447	0.480589	0.342565	0.336246	0.391993	0.259573	0.357742	0.335993	0.315606	0.381428	0.266149	0.343791	0.299502	0.284663	0.349825	0.406933	0.292109	0.256424	0.255147	0.275277	0.336141	0.335158	0.475956	0.311156	0.284664	0.293097	0.315651	0.397742	0.330073	0.322186	0.272945	0.293073	0.4081	0.337958	0.333647	0.307251	0.466247	0.286977	0.24201	0.310869	0.322367
Bcin01g01880.1	0.968736	0.478689	1.012	0.651063	1.90988	1.10706	0.825151	0.753938	1.67944	0.808573	0.6528	0.515411	1.10741	0.820189	0.647483	0.653497	0.712117	0.667295	0.894476	0.857824	1.48037	0.495101	1.24122	0.661912	0.863804	0.61879	0.64175	0.389788	0.559256	1.34244	2.14685	0.937937	1.02384	0.982938	0.83285	0.643118	0.967465	0.567635	0.982247	1.43514	2.2721	1.50269	3.6115	0.528745	0.619591	0.615419	0.435077	0.387528	0.941611
Bcin01g01890.1	0.198638	0.214384	0.217736	0.188725	0.220256	0.37976	0.253819	0.182459	0.285255	0.189885	0.216685	0.181358	0.281154	0.211688	0.200406	0.182248	0.253051	0.218414	0.188272	0.227986	0.186674	0.21407	0.305525	0.205545	0.216397	0.190885	0.223099	0.196092	0.196393	0.215599	0.219653	0.203618	0.213335	0.287561	0.205766	0.191562	0.188118	0.190688	0.215888	0.22409	0.218275	0.247335	0.192968	0.183195	0.191419	0.197395	0.171692	0.228805	0.224942
Bcin01g01900.1	0.20599	0.257955	0.199183	0.207765	0.20252	0.34781	0.225919	0.217042	0.215097	0.244893	0.199628	0.197923	0.228633	0.232947	0.209085	0.202995	0.20494	0.252932	0.191077	0.203882	0.209584	0.207328	0.287939	0.199747	0.207384	0.202089	0.204844	0.196927	0.221111	0.192973	0.197092	0.210088	0.200592	0.226084	0.201577	0.219587	0.218184	0.205136	0.20083	0.207109	0.219379	0.24189	0.245319	0.214394	0.280444	0.210568	0.202508	0.199187	0.201221
Bcin01g01910.1	0.296918	0.366389	0.299665	0.245833	0.305681	0.315791	0.324329	0.306574	0.399034	0.3783	0.265939	0.343454	0.305421	0.467625	0.400535	0.257691	0.30385	0.316364	0.306443	0.254033	0.315982	0.261999	0.324598	0.315377	0.309804	0.287013	0.310238	0.271464	0.278284	0.239803	0.314818	0.262876	0.281239	0.256285	0.322724	0.584376	0.267261	0.309187	0.267097	0.25942	0.26972	0.29525	0.262446	0.244054	0.322421	0.266561	0.239054	0.241871	0.265636
Bcin01g01910.2	0.2687	0.336044	0.282165	0.250468	0.269892	0.420519	0.28444	0.307698	0.289901	0.313939	0.240009	0.349425	0.303059	0.332667	0.316477	0.259704	0.34343	0.327036	0.40522	0.248267	0.306282	0.25671	0.298912	0.281502	0.299436	0.271518	0.320225	0.265443	0.326623	0.229873	0.306223	0.264412	0.265935	0.239007	0.317364	0.317288	0.26899	0.287144	0.265739	0.260189	0.270957	0.260026	0.231502	0.250641	0.266398	0.238614	0.228886	0.240436	0.253405
Bcin01g01920.1	0.511074	0.450407	0.527957	0.429742	0.36516	0.716001	0.360837	0.62078	0.412179	0.403818	0.448765	0.354118	0.761022	0.962307	0.548225	0.502068	1.03825	0.412073	0.378209	0.361077	0.453671	0.46805	0.438436	0.795835	0.305599	0.547023	0.376685	0.37748	0.619222	0.414905	1.49265	0.44344	0.446836	0.626778	0.356783	0.559246	0.690969	0.303258	0.625184	0.457334	0.42127	0.481983	0.375444	0.294454	0.502715	0.431446	0.43831	0.513458	0.408404
Bcin01g01940.1	0.546114	0.570047	0.48924	0.359732	0.618627	0.790392	0.569118	0.416769	0.582058	0.542855	0.441538	0.353975	0.427979	0.41128	0.594441	0.49469	0.592388	0.533662	0.805131	0.454134	0.457415	0.4673	0.516703	0.418421	0.715042	0.365522	1.10387	0.466637	0.785538	0.372702	0.46794	0.565841	0.458589	0.648661	0.622879	0.469806	0.850651	0.652063	0.53238	0.533296	1.68258	1.10136	0.366878	0.476254	0.596262	0.374853	0.351957	0.427455	0.897796
Bcin01g01940.2	0.488646	0.526014	0.575783	0.332099	0.616996	0.76266	0.47577	0.394132	0.43107	0.537432	0.450773	0.463137	0.692445	1.00889	0.997923	0.376895	1.10027	0.449291	0.58411	0.406252	0.463865	0.522379	0.465622	0.725076	0.619629	0.718148	0.440319	0.950109	0.489565	0.334831	0.591873	0.434302	0.405052	0.58992	0.658387	0.574705	0.516198	0.461443	0.306858	0.379032	0.624337	0.427664	0.380584	0.701757	0.589409	0.46876	1.08673	0.419611	0.391448
Bcin01g01950.1	0.369044	0.373821	0.260783	0.254982	0.302333	0.494855	0.305287	0.272249	0.342469	0.38116	0.275534	0.278141	0.291977	0.325022	0.277395	0.273559	0.383727	0.346482	0.314868	0.260392	0.268079	0.250587	0.466062	0.341735	0.345414	0.262195	0.323903	0.246523	0.174405	0.245466	0.277689	0.3304	0.251458	0.372564	0.31334	0.472302	0.275093	0.253193	0.303203	0.288075	0.276548	0.379658	0.317516	0.335066	0.33431	0.205757	0.212461	0.245949	0.275838
Bcin01g01960.1	0.354989	0.721175	0.438542	0.437052	0.53976	0.763422	0.334074	0.434324	0.416429	0.537462	0.478333	0.464378	0.50594	1.00951	0.586359	0.59171	0.730528	0.632838	0.860998	0.357947	0.493245	0.665321	0.727462	0.380175	0.466653	0.444806	0.598276	0.457087	0.772682	0.47653	0.395013	0.523194	0.455351	0.43302	0.424844	0.980765	0.49268	0.385257	0.364343	0.364985	0.624094	0.442566	0.591744	0.533775	0.589524	0.451302	0.416614	0.425667	0.398114
Bcin01g01970.1	0.335342	0.488325	0.458247	0.391571	0.463419	0.687503	0.584856	0.699075	0.365165	0.498185	0.447448	0.396889	0.335183	0.481033	0.305786	0.415685	0.704615	0.529156	0.442335	0.432602	0.438211	0.300959	0.689677	0.660472	0.376537	0.408644	0.402936	0.374868	0.456147	0.292697	0.326359	0.466937	0.75384	0.328283	0.369608	0.889328	0.486717	0.371228	0.95171	0.287739	0.343891	0.590862	0.368462	0.396902	0.916657	0.359307	0.280901	0.353722	0.30128
Bcin01g01980.1	0.568636	0.566034	0.733276	0.594229	0.603545	1.06292	2.11614	1.01952	0.622929	0.554335	0.582653	0.620976	0.967387	1.23978	1.35416	0.627659	0.574267	0.966713	1.22183	1.27922	1.07366	1.08781	1.01302	0.446182	0.696511	0.45218	0.731726	0.59567	1.4172	0.591155	0.73014	0.598601	0.684004	0.464379	0.501706	1.33284	1.48707	0.712273	2.1426	0.54052	0.507674	1.44672	0.45973	0.830096	0.423378	0.331332	0.330992	0.296877	0.50037
Bcin01g01990.1	0.39931	0.419684	0.26036	0.412735	0.55897	0.543554	0.602824	0.396371	0.560907	0.367852	0.472552	0.36958	0.321108	0.277552	0.354914	0.399812	0.319789	0.535172	0.331846	0.347102	0.437269	0.277101	0.367218	0.442216	0.343384	0.304792	0.349352	0.313454	0.294266	0.309436	0.318846	0.343306	0.433993	0.326622	0.430339	0.716228	0.323123	0.337216	0.31395	0.294866	0.400045	0.582324	0.381259	0.357256	0.344015	0.282749	0.272582	0.301347	0.290506
Bcin01g02000.1	0.180712	0.209915	0.177151	0.177426	0.17996	0.312097	0.183379	0.175111	0.185354	0.19721	0.18196	0.179497	0.209824	0.191529	0.19783	0.180935	0.197457	0.188969	0.182891	0.179727	0.182681	0.187846	0.209632	0.17668	0.183343	0.180706	0.182787	0.178367	0.20029	0.181908	0.178765	0.180302	0.170073	0.179485	0.18146	0.191258	0.180148	0.179123	0.183371	0.188133	0.17835	0.188839	0.181073	0.176856	0.188217	0.187498	0.181188	0.1831	0.186984
Bcin01g02010.1	0.44016	0.663642	0.478696	0.332632	0.702836	0.773726	0.435143	0.255717	0.969053	0.632021	0.587069	0.584084	0.333454	0.55004	1.01029	0.444812	0.535153	0.306249	0.458966	0.417303	0.366793	0.458373	1.05111	0.276539	0.332862	0.400744	0.522051	0.507807	1.04856	1.00864	0.42891	0.373531	0.569747	0.52416	0.376674	0.991937	0.321134	0.552491	0.679064	0.388345	1.43495	0.530911	1.25457	0.425398	0.596065	1.89371	0.471004	0.507615	0.88408
Bcin01g02020.1	0.171969	0.259051	0.203021	0.17658	0.183161	0.392892	0.173049	0.190835	0.278997	0.181298	0.238462	0.201517	0.230161	0.323397	0.229289	0.212417	0.250259	0.216808	0.189278	0.176347	0.187538	0.21403	0.228369	0.165181	0.198264	0.167392	0.197779	0.199814	0.321498	0.165251	0.199777	0.166823	0.215463	0.158368	0.218315	0.284413	0.178815	0.180727	0.192528	0.207087	0.199349	0.197989	0.193967	0.19153	0.241704	0.216544	0.196102	0.189975	0.233341
Bcin01g02030.1	0.190435	0.222079	0.169721	0.173219	0.185483	0.381458	0.229307	0.1987	0.237585	0.248909	0.180428	0.210808	0.218347	0.201495	0.237587	0.182964	0.188695	0.218332	0.221656	0.180307	0.185914	0.235356	0.222238	0.172892	0.229478	0.183867	0.173492	0.186806	0.251285	0.166751	0.247961	0.191089	0.18512	0.197367	0.210848	0.28733	0.182015	0.193222	0.227281	0.181328	0.19686	0.235176	0.177717	0.207293	0.312486	0.215756	0.190932	0.181622	0.231912
Bcin01g02040.1	0.222074	0.308799	0.232136	0.258478	0.236096	0.408781	0.312711	0.244305	0.24641	0.306786	0.245858	0.247407	0.264844	0.310999	0.294252	0.243517	0.313201	0.263411	0.231151	0.287768	0.283484	0.269587	0.326264	0.22505	0.250822	0.311894	0.242219	0.217651	0.283539	0.234689	0.223151	0.252374	0.232775	0.283017	0.257214	0.268714	0.231651	0.255886	0.22055	0.250028	0.267866	0.285915	0.24325	0.239698	0.337519	0.248253	0.209529	0.266396	0.264329
Bcin01g02050.1	0.171121	0.199722	0.169229	0.170641	0.171523	0.205899	0.172428	0.170367	0.179065	0.180881	0.169251	0.169866	0.197832	0.172283	0.169558	0.168219	0.171426	0.182883	0.168998	0.171284	0.169622	0.168865	0.201065	0.17156	0.169112	0.170108	0.170606	0.169663	0.178319	0.170752	0.168825	0.170231	0.169857	0.169275	0.169358	0.176987	0.170624	0.168877	0.167709	0.169281	0.171971	0.171409	0.170617	0.170471	0.177062	0.16889	0.165142	0.168815	0.170495
Bcin01g02060.1	0.241048	0.314195	0.244197	0.282203	0.321303	0.528739	0.309188	0.222905	0.261202	0.305236	0.317332	0.220285	0.313582	0.451558	0.39613	0.212674	0.319789	0.373672	0.366904	0.302603	0.258571	0.323732	0.287921	0.237777	0.337774	0.360083	0.309379	0.244295	0.334954	0.315695	0.285249	0.28265	0.196751	0.314772	0.251139	0.315238	0.232155	0.287783	0.288499	0.304088	0.45432	0.316301	0.266359	0.301063	0.318683	0.285885	0.253921	0.219148	0.355162
Bcin01g02070.1	0.247252	0.319458	0.252285	0.357302	0.277044	0.45784	0.296253	0.306405	0.289232	0.314925	0.32096	0.28762	0.285222	0.239406	0.279387	0.276539	0.260683	0.351084	0.26255	0.288288	0.314188	0.255378	0.300281	0.312384	0.256814	0.264961	0.233809	0.27303	0.247192	0.288991	0.251769	0.245424	0.307358	0.24747	0.276949	0.27888	0.297121	0.235273	0.254909	0.295169	0.270093	0.298192	0.346755	0.272254	0.32906	0.24698	0.22257	0.27715	0.236454
Bcin01g02080.1	0.620016	2.83517	5.04688	0.8967	1.25125	1.75789	1.24085	4.98851	2.61564	2.31561	3.35097	1.18394	0.609967	1.44	0.727994	0.875947	2.44474	0.593166	3.08903	6.09175	0.810157	3.71682	4.18381	3.35544e+07	0.946954	0.717479	0.874347	3.32948	2.31526	2.28665	0.845811	0.771645	5.7099	3.09263	4.09129	2.16605	0.755903	1.55081	1.40452	0.829465	3.52267	2.34575	5.48562	5.45431	0.934982	0.846608	0.925747	0.800567	0.762326
Bcin01g02090.1	0.236996	0.270204	0.239647	0.273338	0.252657	0.419793	0.294811	0.303133	0.261287	0.284346	0.29558	0.243284	0.244952	0.259277	0.237417	0.22732	0.241032	0.340339	0.238018	0.243678	0.248825	0.224364	0.360371	0.301186	0.237508	0.240425	0.26684	0.230705	0.256612	0.23789	0.248241	0.240589	0.251956	0.243355	0.248344	0.3294	0.240566	0.270251	0.248935	0.232828	0.248031	0.276839	0.336039	0.266624	0.2673	0.221307	0.239923	0.234133	0.23846
Bcin01g02100.1	0.298386	0.503177	0.28764	0.271448	0.290589	0.484477	0.264532	0.316402	0.325486	0.493552	0.236204	0.232279	0.265018	0.269444	0.388526	0.29566	0.262227	0.364488	0.248169	0.282075	0.309909	0.261155	0.4861	0.345718	0.273961	0.259295	0.223171	0.340321	0.256604	0.306295	0.30351	0.246076	0.245051	0.284717	0.259879	0.287004	0.272632	0.314729	0.226967	0.288785	0.382568	0.307184	0.289119	0.254911	0.359474	0.257067	0.269054	0.301075	0.30276
Bcin01g02110.1	0.476663	0.550517	0.302261	0.45455	0.463726	0.686562	0.427088	0.449147	0.653363	0.596931	0.477996	0.348258	0.446479	0.512573	0.538912	0.519196	0.484265	0.3924	0.372508	0.353407	0.399157	0.43162	0.476945	0.411893	0.479249	0.507065	0.410282	0.431044	0.432346	0.384236	0.296271	0.461552	0.477131	0.372758	0.419977	0.533625	0.368484	0.330352	0.947392	0.356137	0.353796	0.340431	0.395628	0.425237	0.92019	0.454521	0.402924	0.348529	0.348863
Bcin01g02120.1	0.194425	0.243633	0.188012	0.197086	0.195777	0.262029	0.217566	0.199008	0.196974	0.222629	0.188283	0.195461	0.223559	0.191974	0.198833	0.192385	0.201525	0.215142	0.190391	0.198051	0.195997	0.195097	0.230137	0.197928	0.195117	0.197267	0.190772	0.193158	0.204092	0.197351	0.192586	0.198525	0.193252	0.1981	0.19441	0.191713	0.195347	0.1942	0.190353	0.202209	0.196768	0.204538	0.19691	0.208445	0.20903	0.197504	0.18815	0.19609	0.191383
Bcin01g02130.1	0.365756	0.353825	0.319796	0.256782	0.612753	0.622107	0.294674	0.300889	0.400183	0.355643	0.271066	0.437785	0.356215	0.353197	0.421087	0.337993	0.667051	0.614249	0.317405	0.314511	0.389649	0.370834	0.56554	0.304811	0.36291	0.321716	0.4491	0.349784	0.694189	0.323431	0.363843	0.413995	0.337411	0.485095	0.505614	0.278913	0.338183	0.351148	0.526695	0.422183	0.373401	0.892345	0.239636	0.336851	0.548594	0.41784	0.308065	0.430174	0.338025
Bcin01g02160.1	0.173844	0.212468	0.194053	0.174466	0.193326	0.248924	0.179485	0.174428	0.189711	0.19233	0.175972	0.178079	0.206408	0.223323	0.234231	0.186024	0.209125	0.193334	0.199809	0.176595	0.172557	0.187508	0.204572	0.169759	0.182728	0.17799	0.19503	0.17794	0.195144	0.171985	0.189687	0.177572	0.176705	0.184489	0.177337	0.227344	0.175393	0.184392	0.180911	0.189301	0.192248	0.208962	0.184197	0.180341	0.246473	0.196261	0.178692	0.176478	0.18685
Bcin01g02170.1	0.235515	0.291104	0.210647	0.200473	0.225324	0.36917	0.228981	0.215036	0.198203	0.272288	0.218342	0.216822	0.251928	0.286197	0.241965	0.211598	0.229197	0.216823	0.226494	0.207078	0.21147	0.212022	0.223677	0.226627	0.22452	0.220016	0.230931	0.216955	0.213333	0.218677	0.219357	0.191924	0.2078	0.245	0.229783	0.260455	0.216475	0.214632	0.211355	0.223796	0.218604	0.22844	0.207661	0.223687	0.294156	0.233337	0.214408	0.216129	0.241625
Bcin01g02180.1	0.533126	0.739859	0.514285	0.619402	0.579138	0.824789	0.460629	0.48638	0.427226	0.413174	0.812377	0.514293	0.553277	1.14377	1.07143	0.310413	1.18277	0.444578	0.459618	0.59763	0.435677	0.651847	1.28216	0.523559	0.424551	0.535431	0.644872	0.616334	1.11436	0.3901	1.67036	0.509488	0.531284	0.508184	0.613572	0.393646	0.835166	1.20295	0.56942	0.334484	0.68704	0.536256	0.505283	0.443585	0.748186	0.604188	0.51699	0.571407	0.348583
Bcin01g02190.1	0.250507	0.275723	0.277968	0.242452	0.266051	0.502193	0.334397	0.434179	0.331633	0.347939	0.306869	0.245543	0.291993	0.27656	0.210495	0.270975	0.225673	0.263177	0.310317	0.296283	0.297125	0.330347	0.56732	0.250622	0.263975	0.307856	0.231378	0.25001	0.263183	0.291802	0.374813	0.340644	0.217703	0.404642	0.32785	0.332779	0.294899	0.225647	0.231078	0.32285	0.292379	0.311593	0.292887	0.310935	0.449906	0.446195	0.246647	0.345561	0.24835
Bcin01g02200.1	0.251829	0.293496	0.250225	0.253178	0.252682	0.275151	0.25442	0.255513	0.257397	0.25452	0.253482	0.251281	0.288673	0.251772	0.25038	0.250054	0.251344	0.256195	0.250528	0.252494	0.250979	0.250452	0.293472	0.255528	0.251487	0.25081	0.251642	0.251784	0.252401	0.250286	0.249589	0.25139	0.253329	0.24999	0.250787	0.251582	0.252548	0.250584	0.250103	0.250578	0.251334	0.25154	0.255495	0.252469	0.25507	0.249777	0.248788	0.249624	0.249827
Bcin01g02210.1	0.245761	0.288332	0.243619	0.248111	0.249316	0.257707	0.248911	0.249948	0.24849	0.24987	0.246337	0.245055	0.281052	0.244789	0.243273	0.243398	0.245207	0.251414	0.243421	0.246263	0.244864	0.243821	0.287447	0.250809	0.244401	0.243845	0.244994	0.245406	0.246194	0.244421	0.242864	0.245281	0.247579	0.244276	0.244948	0.246238	0.247042	0.244519	0.242904	0.244055	0.24508	0.245795	0.249821	0.248409	0.247793	0.243311	0.241875	0.243692	0.243149
Bcin01g02220.1	0.210095	0.322594	0.295403	0.235068	0.234091	0.433153	0.262936	0.219169	0.232333	0.256553	0.234457	0.224342	0.268247	0.369439	0.297154	0.256745	0.278552	0.273631	0.23654	0.210565	0.19948	0.294237	0.248328	0.2489	0.342499	0.230697	0.268085	0.206913	0.247847	0.212205	0.243775	0.211414	0.178038	0.21123	0.251619	0.26018	0.203268	0.218844	0.269834	0.234052	0.228687	0.282489	0.261769	0.226535	0.324628	0.203716	0.319146	0.235185	0.368849
Bcin01g02220.2	0.222849	0.485736	0.281672	0.236605	0.232046	0.443329	0.254423	0.212158	0.174188	0.251772	0.242755	0.194201	0.274414	0.361233	0.33636	0.284666	0.337448	0.276678	0.272345	0.252376	0.232681	0.286413	0.23353	0.212477	0.324181	0.2462	0.280109	0.219265	0.356355	0.239056	0.252346	0.211265	0.186956	0.259955	0.277018	0.380771	0.201054	0.221177	0.232441	0.240124	0.236112	0.264341	0.238235	0.199003	0.335191	0.259754	0.237613	0.257852	0.312792
Bcin01g02230.1	0.261675	0.317684	0.221097	0.27242	0.226685	0.458949	0.283434	0.219646	0.329766	0.363577	0.255399	0.230393	0.256203	0.282582	0.308652	0.255067	0.280351	0.327181	0.287464	0.234424	0.303983	0.231153	0.385615	0.247035	0.218655	0.280617	0.243632	0.258519	0.243859	0.206945	0.27666	0.248365	0.255744	0.289279	0.230689	0.264432	0.266118	0.249833	0.329766	0.236016	0.267337	0.238948	0.274097	0.252878	0.639828	0.242764	0.271262	0.217681	0.269943
Bcin01g02240.1	0.213467	0.428577	0.225643	0.197752	0.300185	0.284611	0.26322	0.204652	0.227076	0.305339	0.199681	0.247284	0.239071	0.359815	0.331926	0.245142	0.271304	0.274892	0.228577	0.253062	0.237817	0.217465	0.304566	0.250166	0.271218	0.242775	0.249446	0.261827	0.402799	0.226463	0.274491	0.227935	0.259684	0.286326	0.213973	0.601028	0.230252	0.253562	0.232108	0.234859	0.290598	0.235198	0.248444	0.268915	0.356158	0.376867	0.267943	0.209526	0.248692
Bcin01g02250.1	0.351489	0.443546	0.356317	0.379386	0.327099	0.486433	0.370092	0.426287	0.331029	0.345474	0.284886	0.332778	0.328919	0.285102	0.32332	0.30312	0.371699	0.391679	0.306521	0.336007	0.317393	0.299816	0.543576	0.470331	0.27813	0.324158	0.307826	0.32626	0.290052	0.306629	0.387644	0.354719	0.453985	0.385243	0.366315	0.316907	0.312047	0.275452	0.375067	0.277085	0.316848	0.399087	0.330061	0.316654	0.281255	0.27165	0.276673	0.32216	0.272165
Bcin01g02260.1	0.275641	0.254442	0.218175	0.190463	0.227379	0.279789	0.256503	0.205906	0.278983	0.277575	0.226477	0.228107	0.281664	0.294552	0.281716	0.216	0.331015	0.318596	0.297269	0.215546	0.28551	0.248002	0.297266	0.198221	0.253579	0.224734	0.263513	0.237425	0.378348	0.23764	0.212407	0.2249	0.190775	0.214965	0.239837	0.366801	0.230312	0.251552	0.382485	0.222887	0.268554	0.308483	0.221734	0.257528	0.309439	0.280253	0.239653	0.276632	0.252123
Bcin01g02270.1	0.264394	0.345853	0.238174	0.236633	0.346769	0.544808	0.372691	0.294077	0.302831	0.314657	0.384754	0.330902	0.477214	0.55846	0.336991	0.299829	0.629644	0.351293	0.352007	0.338805	0.356554	0.47303	0.38933	0.262975	0.409666	0.351812	0.609978	0.434356	0.330267	0.265263	0.446901	0.335521	0.262413	0.432472	0.343056	0.509199	0.366507	0.310021	0.337838	0.348428	0.358048	0.353335	0.338237	0.687997	0.534291	0.618664	0.336855	0.303772	0.502083
Bcin01g02280.1	0.21667	0.23694	0.195618	0.199484	0.241612	0.363148	0.220939	0.195622	0.240676	0.228509	0.245804	0.215873	0.221992	0.233961	0.22814	0.226149	0.224475	0.22206	0.229496	0.209533	0.226804	0.222931	0.237976	0.197192	0.233676	0.216479	0.231273	0.222469	0.336528	0.19656	0.221321	0.196237	0.19616	0.245821	0.220685	0.322191	0.207217	0.21917	0.219551	0.204974	0.211695	0.255285	0.224523	0.213456	0.258113	0.226013	0.242537	0.200842	0.233157
Bcin01g02290.1	0.203577	0.233565	0.217218	0.192813	0.207942	0.381373	0.220213	0.189099	0.234079	0.232686	0.207426	0.221105	0.2337	0.276261	0.277748	0.23317	0.239864	0.204786	0.228979	0.194585	0.23441	0.229217	0.251052	0.196744	0.237573	0.206446	0.250167	0.214717	0.346291	0.196933	0.227576	0.219261	0.190174	0.201806	0.24555	0.295546	0.217288	0.20651	0.230462	0.209036	0.219289	0.223196	0.251527	0.224698	0.329884	0.225525	0.228347	0.19902	0.224325
Bcin01g02300.1	0.215211	0.266467	0.209629	0.216652	0.215683	0.248618	0.22644	0.220985	0.218663	0.250249	0.212964	0.214431	0.244406	0.211847	0.209042	0.209593	0.217307	0.229522	0.206675	0.235928	0.219336	0.21619	0.264471	0.224808	0.219804	0.213652	0.215411	0.210137	0.22584	0.221174	0.218167	0.222388	0.2176	0.214193	0.213038	0.232601	0.218995	0.215936	0.208136	0.219107	0.216122	0.229222	0.219901	0.22023	0.224167	0.208505	0.204575	0.212029	0.208202
Bcin01g02310.1	0.174001	0.205877	0.175229	0.175585	0.168532	0.244127	0.17747	0.180066	0.180861	0.179778	0.183514	0.172373	0.196357	0.21174	0.197718	0.177728	0.184514	0.194425	0.187188	0.183657	0.183569	0.199473	0.213349	0.17011	0.181554	0.176525	0.188376	0.179475	0.187517	0.170576	0.181177	0.177005	0.17338	0.181927	0.175985	0.181388	0.173594	0.176854	0.172202	0.18123	0.181161	0.182325	0.189012	0.182888	0.210363	0.1961	0.185905	0.177356	0.187095
Bcin01g02320.1	0.496968	0.443201	0.421971	0.431048	0.580194	0.453341	0.551751	0.418557	0.489316	0.44971	0.498166	0.604649	0.427749	0.469183	0.602189	0.66084	0.485158	0.496113	0.71805	0.419512	0.572339	0.414736	0.440352	0.390774	0.622374	0.48361	0.563563	0.584283	0.516289	0.373688	0.438387	0.387935	0.487101	0.504917	0.51462	0.531563	0.430991	0.64025	0.515338	0.386283	0.496273	0.468432	0.408594	0.413932	0.6164	0.420631	0.520578	0.390284	0.466852
Bcin01g02330.1	0.297859	0.342259	0.546434	0.40909	0.264471	0.691727	0.464121	0.760904	0.593654	0.534584	1.41561	0.267114	0.545353	0.500418	0.446272	0.458062	0.495904	0.645557	1.05487	0.566215	0.34577	0.343731	0.553628	0.39059	0.279857	0.517795	0.423274	0.251474	0.423218	0.522398	0.542708	0.703396	0.363478	0.468771	0.49853	0.321095	0.446617	0.476533	0.804371	0.39236	0.487321	0.636306	0.456313	0.612333	0.921527	0.577665	0.566128	0.434673	0.91653
Bcin01g02340.1	0.251626	0.293812	0.239883	0.245921	0.281082	0.430231	0.271083	0.267331	0.230676	0.266205	0.260356	0.241599	0.263403	0.233482	0.286968	0.208247	0.287729	0.282138	0.272625	0.275932	0.229697	0.211129	0.457442	0.272121	0.247545	0.282102	0.251684	0.242406	0.335531	0.277481	0.231182	0.286303	0.271687	0.268579	0.229091	0.270356	0.25366	0.249085	0.274199	0.324989	0.292395	0.257178	0.269353	0.316494	0.436034	0.283218	0.223989	0.261764	0.262414
Bcin01g02350.1	0.554045	1.83	0.652016	1.12198	0.892465	1.11972	2.22387	1.41027	0.829192	0.678156	0.580891	2.67926	0.68081	1.52904	0.55665	2.56012	0.833701	0.820917	0.438086	0.812858	1.41167	0.701099	1.23861	0.424607	0.743329	0.800285	0.681709	0.927086	0.692206	0.583238	2.16917	0.656203	1.06842	0.953565	1.22289	1.39986	0.790211	0.909281	0.42838	0.678106	2.24595	1.51931	1.02239	3.63551	0.533427	0.559183	0.441113	0.565643	0.833168
Bcin01g02360.1	0.614434	2.3932	0.736756	0.60345	2.53976	1.4782	1.26693	1.02262	2.21048	1.94887	2.83514	0.84395	0.989082	2.00314	1.85736	0.583108	2.06248	2.12352	1.27295	5.1762	0.799421	1.32765	1.22005	1.07828	0.491745	1.10581	1.66336	4.31143	1.9522	1.00447	2.79636	0.838477	0.854049	1.40755	0.878041	1.8286	1.38194	1.02652	2.92411	0.946522	2.2792	1.98169	4.6693	1.1516	0.679368	3.37782	7.67981	1.13898	3.50295
Bcin01g02400.1	0.258686	0.421665	0.379697	0.239901	0.228194	0.45821	0.26363	0.237435	0.231477	0.302108	0.210183	0.271334	0.313449	0.240442	0.388903	0.253367	0.334519	0.315116	0.245914	0.319582	0.255387	0.23184	0.312669	0.33253	0.301778	0.275029	0.260371	0.235529	0.256106	0.287371	0.281547	0.265727	0.232158	0.242664	0.362141	0.311677	0.241695	0.269404	0.267235	0.283324	0.276505	0.289542	0.237523	0.245044	0.254138	0.281601	0.256554	0.296206	0.410189
Bcin01g02410.1	0.449968	0.703855	0.710118	0.439682	0.427516	0.711186	0.346498	0.494273	0.533245	0.6069	0.415704	0.560005	0.682305	0.623578	0.381882	0.466386	0.444706	0.528453	0.720282	0.487481	0.441863	0.421578	0.460644	0.394464	0.498808	0.510705	0.475017	0.435558	0.246306	0.374289	0.48809	0.59511	1.41045	0.43976	0.50345	0.55781	0.446923	0.432156	0.666301	0.480667	0.528316	0.513649	0.485768	0.358155	0.697877	0.56609	0.440393	0.438061	0.416655
Bcin01g02410.2	0.482616	0.644811	0.456826	0.438597	0.524707	0.725591	0.404252	0.409742	0.288545	0.840388	0.431553	0.734331	0.457785	0.545679	0.384	0.682152	0.350052	0.380584	0.49492	0.43944	0.566246	0.564936	0.77591	0.556228	0.560135	0.501945	0.47129	0.3537	0.485366	0.469963	0.443371	0.583331	0.446721	0.626896	0.321912	0.936985	0.391063	0.451315	0.698345	0.471809	0.35029	0.510905	2.58448	0.418804	0.414472	0.615287	0.386422	0.4937	0.474634
Bcin01g02420.1	0.165866	0.222532	0.163175	0.160735	0.171938	0.232275	0.165976	0.161802	0.174378	0.199538	0.165452	0.154963	0.191477	0.176875	0.184464	0.163898	0.178466	0.180125	0.168743	0.171098	0.160789	0.171182	0.1892	0.165802	0.159485	0.158939	0.165915	0.15975	0.17549	0.16372	0.170113	0.159218	0.170905	0.158013	0.159892	0.172064	0.162665	0.15459	0.163366	0.165632	0.15588	0.172901	0.161298	0.16735	0.177939	0.1556	0.156576	0.158672	0.1584
Bcin01g02430.1	0.498622	0.644552	0.513262	0.832835	0.833991	0.607295	0.617027	0.501636	0.832042	0.539853	0.734067	0.811694	0.472971	0.805533	0.53115	0.408267	0.515099	0.543701	0.715819	0.424388	0.53258	0.46731	0.482176	0.521709	0.594215	0.492251	0.524396	0.730302	0.502477	0.497717	0.459735	0.414095	0.755112	1.01773	0.503877	0.7589	0.472525	0.502971	0.509831	0.434197	0.858555	0.485388	0.418376	0.455065	0.522652	0.451012	0.544362	0.467047	0.600246
Bcin01g02440.1	3.08586	2.09838	3.73635	2.20185	2.21019	1.30983	0.830937	1.27259	1.93826	1.71289	2.48171	1.1321	2.60429e+07	0.539057	1.63549	2.89259	0.639685	0.621265	0.791283	0.858559	1.449	0.464836	3.08908	0.629856	0.49786	1.617	1.11761	0.931308	0.481235	0.813226	2.45942	2.94307	4.23777	1.4251	0.591387	1.61376	0.678895	0.669723	2.55841	0.98167	1.00929	1.74446	0.579809	0.930173	1.68806	2.95739	0.552713	0.518559	3.14487
Bcin01g02460.1	0.734034	0.657021	0.478013	0.630764	0.507084	0.696983	0.587177	0.591713	0.567687	0.564407	0.685384	0.482955	0.511999	0.648698	0.670893	0.556392	0.74823	0.616576	0.732273	0.489175	0.909682	0.602837	0.600735	0.506833	0.679914	0.697374	0.740974	0.912875	0.894551	0.422104	0.437541	0.528381	0.576486	0.554569	0.51005	0.650275	0.470608	0.807634	0.525017	0.453878	0.638106	0.908859	0.596221	0.475599	0.593773	0.545064	0.535468	0.444658	0.46139
Bcin01g02470.1	1.70976	1.11669	2.01891	3.42411	0.560034	0.701013	0.705835	0.970039	0.646626	0.576998	0.399328	1.75702	2.14929	0.93159	0.562471	0.793683	0.54699	0.936342	0.717792	2.50651	0.686427	1.38092	1.55946	0.5841	0.603053	0.519835	0.405318	0.611874	0.563181	2.522	1.34641	2.90933e+07	0.610587	0.595431	1.14517	0.876621	1.52635	0.617023	1.36469	0.725745	0.589331	0.949866	0.724717	0.57392	0.895554	1.61827	3.83913	3.52332	1.66549
Bcin01g02490.1	0.272771	0.36801	0.281681	0.273022	0.353878	0.337159	0.297451	0.29813	0.307696	0.437047	0.25304	0.26903	0.335855	0.318784	0.257949	0.277265	0.28602	0.317949	0.267066	0.265007	0.260255	0.263486	0.299836	0.287849	0.266382	0.260996	0.25921	0.270969	0.388357	0.346086	0.330524	0.270016	0.265937	0.286797	0.270146	0.473771	0.287457	0.257312	0.254761	0.330553	0.283022	0.27074	0.255165	0.279653	0.328155	0.264143	0.315616	0.306699	0.288338
Bcin01g02500.1	0.275549	0.325054	0.270785	0.254655	0.323003	0.313157	0.262486	0.272045	0.304884	0.324786	0.267987	0.257281	0.306527	0.269619	0.295662	0.272931	0.267076	0.266901	0.254449	0.255765	0.247914	0.25368	0.306574	0.257558	0.264346	0.251438	0.256135	0.265071	0.297197	0.297097	0.269604	0.250109	0.257188	0.256549	0.256287	0.299148	0.269453	0.245098	0.249746	0.297584	0.247216	0.262776	0.254941	0.261281	0.274245	0.254986	0.287809	0.270079	0.26165
Bcin01g02510.1	0.347407	0.436936	0.333754	0.337737	0.439715	0.509955	0.362377	0.329203	0.36275	0.361817	0.396701	0.383795	0.39673	0.389864	0.350282	0.360951	0.368572	0.341949	0.371279	0.351506	0.343616	0.382634	0.367259	0.362631	0.449119	0.30985	0.354004	0.337578	0.531937	0.379179	0.52692	0.333659	0.370669	0.379571	0.355566	0.413529	0.340438	0.399131	0.366266	0.401308	0.408151	0.37442	0.318172	0.335623	0.332184	0.324661	0.375822	0.379763	0.366979
Bcin01g02510.2	0.372735	0.4205	0.355439	0.343066	0.467804	0.503155	0.336082	0.329299	0.358189	0.35045	0.353772	0.38808	0.383758	0.404449	0.524958	0.339098	0.468218	0.327877	0.410851	0.356062	0.326684	0.336582	0.394306	0.337108	0.406307	0.300471	0.349372	0.333789	0.527873	0.384789	0.468011	0.354332	0.351445	0.42781	0.340566	0.409087	0.352874	0.383453	0.337053	0.438131	0.398781	0.37441	0.302219	0.3146	0.325014	0.323313	0.370739	0.335707	0.416499
Bcin01g02540.1	0.265949	0.295183	0.259384	0.253971	0.266828	0.304072	0.257672	0.289931	0.321507	0.271792	0.228655	0.229093	0.273424	0.2684	0.241755	0.286328	0.276116	0.288932	0.26189	0.237246	0.254978	0.237208	0.264327	0.246825	0.259661	0.25434	0.234568	0.247609	0.22846	0.277543	0.332052	0.232888	0.290627	0.239482	0.224235	0.30593	0.244929	0.236609	0.231941	0.244899	0.243277	0.256138	0.24584	0.265274	0.264461	0.272493	0.278547	0.266913	0.27091
Bcin01g02550.1	0.298765	0.389494	0.418813	0.327106	0.564077	0.653481	0.299896	0.396731	0.477319	0.46729	0.326165	0.375708	0.315836	0.891932	0.332832	0.403235	0.343603	0.413361	0.424929	0.339252	0.397073	0.398214	0.30227	0.534377	0.318952	0.410554	0.387498	0.389126	0.892296	0.842236	1.38177	0.300682	0.251359	0.344234	0.49485	0.343212	0.433601	0.525369	0.574959	0.500942	0.375988	0.359601	0.329572	0.331296	0.571543	0.726278	0.795453	0.431232	0.559501
Bcin01g02560.1	0.292491	0.364503	0.284853	0.331002	0.451554	0.577865	0.290657	0.296291	0.408392	0.357684	0.480557	0.421779	0.327788	0.737889	0.770276	0.363212	0.351604	0.391174	0.398754	0.329254	0.450281	0.383129	0.518506	0.343291	0.584342	0.343623	0.341458	0.389751	0.49984	0.279258	0.39374	0.293094	0.305412	0.359254	0.426661	0.756817	0.399248	0.369412	0.454703	0.322044	0.363042	0.602588	0.448552	0.385938	0.559462	0.418422	0.405446	0.3307	0.333258
Bcin01g02560.2	0.305595	0.3365	0.313749	0.352899	0.325921	0.555763	0.367637	0.335384	0.336856	0.351972	0.420546	0.376769	0.336948	0.544012	0.741406	0.42332	0.64067	0.345589	0.389432	0.309587	0.393969	0.411631	0.435852	0.327345	0.495459	0.369906	0.372214	0.366595	0.578821	0.28303	0.391134	0.351115	0.312596	0.310352	0.396222	0.727576	0.375376	0.453073	0.498985	0.356193	0.415248	0.786591	0.418301	0.342524	0.351076	0.381913	0.430659	0.322092	0.426914
Bcin01g02570.1	0.369358	0.451943	0.371068	0.298225	0.252109	0.572715	0.421302	0.395965	0.396164	0.379151	0.517834	0.441307	0.322389	0.55287	0.356552	0.289778	0.536413	0.457907	0.398449	0.417638	0.331024	0.480729	0.452931	0.353968	0.334294	0.339933	0.420709	0.277556	0.276666	0.254137	0.44359	0.346333	0.294943	0.40694	0.421231	0.762329	0.364106	0.300954	0.435991	0.23779	0.404856	0.397516	0.349149	0.31433	0.346701	0.391256	0.378104	0.32559	0.391509
Bcin01g02580.1	0.185086	0.214044	0.183631	0.18413	0.185554	0.22215	0.184895	0.184098	0.187509	0.186998	0.18421	0.184245	0.214266	0.187953	0.185026	0.184259	0.186427	0.187699	0.184208	0.184982	0.184211	0.185654	0.213994	0.184256	0.184982	0.184987	0.185426	0.184133	0.191315	0.186159	0.184636	0.184651	0.184382	0.184683	0.184341	0.188526	0.184727	0.184431	0.184538	0.186392	0.184749	0.186015	0.184596	0.18497	0.191765	0.185846	0.183538	0.185335	0.1865
Bcin01g02590.1	0.861262	2.61451	0.64871	0.729363	2.77889	1.61843	0.75487	1.09655	2.41346	0.555237	0.799829	1.03205	0.765159	2.19026	2.02851	0.891228	0.906703	0.848135	2.85046	1.03517	0.905249	3.42313	3.85823	0.917043	4.14786	0.539879	3.28091	1.06516	2.13433	0.728848	3.04597	0.719916	0.701351	2.85283	3.77265	1.99772	0.751938	0.484856	3.19124	0.883716	0.940892	2.16429	5.07733	1.14986	2.1018	3.68118	8.34144	0.826423	3.93564
Bcin01g02600.1	0.233298	0.280335	0.234185	0.234415	0.227261	0.283801	0.235108	0.236958	0.232661	0.255455	0.225722	0.228149	0.268651	0.228265	0.225252	0.22586	0.232207	0.256779	0.229676	0.229746	0.230206	0.226111	0.268969	0.234963	0.231055	0.234687	0.230633	0.226373	0.243277	0.243717	0.227175	0.233261	0.226504	0.229265	0.231155	0.245621	0.22966	0.227709	0.225379	0.22944	0.226283	0.234992	0.227803	0.231426	0.234875	0.228786	0.221797	0.230682	0.230315
Bcin01g02600.2	0.248813	0.308323	0.24893	0.244664	0.240132	0.342374	0.254777	0.250681	0.245279	0.275848	0.238992	0.244514	0.288542	0.246807	0.23961	0.239378	0.247905	0.272119	0.252901	0.247802	0.244321	0.241301	0.291287	0.254479	0.245872	0.251586	0.247344	0.23968	0.255442	0.258165	0.247788	0.251393	0.23946	0.249491	0.245957	0.280415	0.251247	0.247043	0.243374	0.248824	0.242997	0.249661	0.241024	0.246733	0.246675	0.248899	0.235884	0.24154	0.246307
Bcin01g02610.1	0.204743	0.278878	0.18886	0.212482	0.221938	0.375493	0.232655	0.194486	0.234767	0.260808	0.264565	0.200518	0.203182	0.183804	0.227184	0.231852	0.219738	0.245998	0.197504	0.209924	0.189218	0.183857	0.246841	0.192796	0.186622	0.208415	0.192171	0.200977	0.196928	0.188049	0.208031	0.195516	0.191404	0.190402	0.20335	0.271845	0.179183	0.212342	0.232988	0.205117	0.20186	0.20012	0.196094	0.224564	0.200027	0.190339	0.175873	0.199682	0.197701
Bcin01g02620.1	0.243077	0.256916	0.201736	0.201837	0.258842	0.279085	0.266131	0.211764	0.263581	0.302188	0.220006	0.206538	0.240535	0.251231	0.239541	0.187376	0.259866	0.262041	0.267485	0.229093	0.214945	0.250359	0.356747	0.203596	0.20677	0.213332	0.242479	0.215416	0.326814	0.208891	0.201199	0.227569	0.206985	0.22689	0.212847	0.282086	0.234589	0.216545	0.213213	0.267297	0.263134	0.226849	0.189876	0.248515	0.227964	0.260701	0.192348	0.225899	0.265388
Bcin01g02620.2	0.273916	0.265624	0.334674	0.268103	0.302503	0.518305	0.285176	0.280178	0.292806	0.320776	0.248123	0.226174	0.345591	0.255111	0.305841	0.257317	0.422553	0.342067	0.314797	0.261589	0.259266	0.354791	0.270097	0.283912	0.283891	0.358016	0.281466	0.215028	0.307233	0.279379	0.273752	0.314105	0.277553	0.297494	0.266328	0.401838	0.314108	0.244331	0.277968	0.357178	0.23797	0.766397	0.374021	0.397931	0.455189	0.388512	0.281462	0.321441	0.283375
Bcin01g02630.1	0.200736	0.266316	0.209778	0.216463	0.208592	0.207391	0.236548	0.222115	0.244127	0.27482	0.20918	0.186365	0.227295	0.212967	0.210611	0.205279	0.203541	0.278328	0.189932	0.200868	0.192632	0.211482	0.236287	0.214805	0.186933	0.196782	0.202727	0.205953	0.207431	0.207178	0.201921	0.20629	0.220255	0.205585	0.204817	0.20537	0.199761	0.185747	0.221916	0.220918	0.20981	0.200878	0.229428	0.20454	0.27913	0.188	0.19489	0.202558	0.189144
Bcin01g02630.2	0.21111	0.266618	0.212346	0.226922	0.223146	0.34766	0.216538	0.236658	0.222989	0.249143	0.195925	0.202283	0.236215	0.237387	0.198494	0.192288	0.198724	0.243455	0.193901	0.218251	0.20024	0.203889	0.253378	0.229546	0.196378	0.199171	0.212641	0.197278	0.217745	0.208816	0.191278	0.208694	0.235938	0.202561	0.21119	0.220255	0.204215	0.197749	0.198938	0.201185	0.208704	0.205955	0.224702	0.207091	0.234177	0.203687	0.187445	0.201098	0.205401
Bcin01g02640.1	0.278456	0.33031	0.22317	0.220336	0.283923	0.422356	0.246087	0.24588	0.261969	0.294285	0.196792	0.211679	0.219971	0.238731	0.353184	0.190937	0.215109	0.199615	0.245515	0.186877	0.223337	0.21219	0.227899	0.258289	0.192224	0.19212	0.229452	0.19928	0.236828	0.186859	0.208312	0.226231	0.282794	0.203883	0.241311	0.359469	0.211305	0.244691	0.22966	0.221072	0.221555	0.244551	0.222939	0.208216	0.285134	0.192693	0.178167	0.210994	0.2047
Bcin01g02650.1	0.265508	0.563383	0.351121	0.233126	0.279313	0.51171	0.291169	0.291706	0.325706	0.349926	0.279056	0.268624	0.373595	0.293447	0.337603	0.239251	0.215838	0.351733	0.332298	0.324334	0.264604	0.284501	0.451438	0.24763	0.227563	0.268754	0.315797	0.269216	0.486785	0.252272	0.342877	0.267025	0.269328	0.478079	0.24956	0.694087	0.293078	0.269095	0.351222	0.378401	0.331987	0.33319	0.296041	0.247708	0.258979	0.285892	0.242022	0.310238	0.289233
Bcin01g02660.1	0.189827	0.230072	0.183409	0.182436	0.188428	0.352327	0.21218	0.185299	0.220068	0.226446	0.199603	0.197887	0.205316	0.226583	0.192497	0.182875	0.211804	0.188083	0.21877	0.188489	0.182142	0.18782	0.218241	0.188838	0.190421	0.199987	0.193289	0.196311	0.204567	0.17561	0.212761	0.190385	0.196456	0.220979	0.192996	0.243672	0.200585	0.193202	0.235134	0.195446	0.202234	0.217186	0.193936	0.190043	0.199853	0.202637	0.184745	0.186511	0.201533
Bcin01g02670.1	0.193669	0.233509	0.188912	0.199741	0.197763	0.316509	0.201847	0.197973	0.222324	0.223013	0.203031	0.188654	0.21671	0.190182	0.19545	0.187106	0.20092	0.216713	0.191971	0.20366	0.192558	0.187373	0.229426	0.20045	0.187677	0.187077	0.194894	0.189928	0.195976	0.190684	0.190295	0.191368	0.194742	0.189933	0.189035	0.192086	0.19079	0.191371	0.192008	0.187568	0.189729	0.200826	0.211384	0.205444	0.20467	0.188252	0.183754	0.188478	0.184206
Bcin01g02680.1	0.213103	0.255108	0.212753	0.215263	0.220448	0.234243	0.217367	0.223128	0.224059	0.221258	0.215961	0.210046	0.240764	0.212758	0.216192	0.209035	0.212028	0.231285	0.209205	0.216332	0.210637	0.210631	0.258162	0.219491	0.210178	0.209452	0.2127	0.211761	0.220137	0.20903	0.209332	0.211998	0.219779	0.211223	0.211628	0.214691	0.213189	0.209875	0.214602	0.210604	0.210422	0.215609	0.220339	0.214422	0.219688	0.207861	0.208004	0.210515	0.209332
Bcin01g02690.1	0.362896	0.411523	0.333469	0.324117	0.333738	0.499981	0.394461	0.32593	0.317613	0.403081	0.317399	0.377181	0.358143	0.394597	0.51826	0.327048	0.375213	0.375505	0.34144	0.325163	0.36162	0.321231	0.440969	0.36142	0.358675	0.389394	0.342176	0.292666	0.479432	0.288787	0.671213	0.324672	0.395352	0.441588	0.383044	0.399321	0.610652	0.394144	0.325423	0.333614	0.350782	0.385913	0.313708	0.338145	0.477059	0.332646	0.350616	0.300504	0.375029
Bcin01g02700.1	0.852842	0.644202	1.29772	1.24638	0.872822	1.56683	3.0797	1.36941	0.845294	1.15241	2.99764	3.35544e+07	0.65386	2.12226	1.96404	0.686636	2.18324	1.17987	1.28263	0.448567	2.2146	1.32622	0.932717	1.1035	1.24151	2.3223	3.1759	0.337006	2.06714	0.453075	2.95331	0.725271	1.33423	0.857353	1.49733	1.93512	5.23691	3.35544e+07	0.768562	4.91018	0.796633	2.09654	4.9256	0.800762	0.681265	3.56909	8.09564	1.33192	3.81289
Bcin01g02700.2	0.697053	0.588702	0.703548	0.932065	1.2358	1.43237	1.2804	0.758191	0.503496	1.88834	2.7497	0.913642	0.593954	1.38898	1.79976	1.17438	1.99915	0.693228	0.76386	0.762237	2.4011	0.636375	0.535071	0.587183	0.977925	1.23813	2.90135	0.299308	1.89213	0.509835	0.954946	0.74349	0.593355	2.53267	0.837846	0.607536	1.42154	3.35544e+07	1.41089	0.584145	1.45958	1.92089	4.53382	0.568897	1.86192	0.767304	1.07297	0.553993	3.49499
Bcin01g02720.1	0.447645	0.469483	0.390457	0.468502	0.497172	0.995916	0.581613	0.832003	0.501311	0.695296	0.581845	0.625319	0.796541	0.959165	1.27456	0.765583	0.689994	0.588871	1.20334	0.627282	0.542246	0.563957	1.96723	0.590019	0.713753	0.704389	0.630772	1.27826	1.33135	0.550885	0.903073	0.580416	0.875768	0.514839	0.405667	0.637668	0.702782	0.528852	0.631198	0.518176	0.887734	0.719631	1.25042	0.376267	1.30804	0.358256	0.541221	1.16827	0.410235
Bcin01g02730.1	0.250889	0.262091	0.240105	0.240318	0.217462	0.478851	0.287685	0.21611	0.255603	0.264647	0.249774	0.247274	0.270804	0.413235	0.66908	0.318731	0.246592	0.231755	0.369234	0.302966	0.27931	0.292882	0.295148	0.247975	0.417567	0.333008	0.272095	0.275679	0.529248	0.242669	0.387097	0.231374	0.211324	0.346931	0.260255	0.357239	0.268659	0.295032	0.26461	0.298478	0.353081	0.539265	0.309506	0.253472	0.299128	0.250997	0.27391	0.223534	0.26113
Bcin01g02740.1	0.227748	0.306459	0.248988	0.226512	0.254972	0.471006	0.266767	0.27566	0.256459	0.295539	0.242563	0.258258	0.248373	0.359368	0.455176	0.211581	0.45268	0.379615	0.377948	0.273869	0.298809	0.336957	0.500628	0.201715	0.319575	0.27085	0.308929	0.243489	0.276703	0.230138	0.212938	0.226107	0.207082	0.231625	0.268053	0.461437	0.27172	0.270473	0.206254	0.230175	0.221714	0.305994	0.292057	0.248801	0.253763	0.28981	0.237027	0.231584	0.187521
Bcin01g02750.1	0.230887	0.319748	0.235687	0.247729	0.326382	0.574914	0.317766	0.217202	0.264826	0.306137	0.316668	0.254182	0.482611	0.384358	0.781105	0.331772	0.398106	0.321456	0.325914	0.249915	0.423376	0.431912	0.295973	0.26027	0.548041	0.295668	0.425399	0.304176	0.663522	0.291034	0.311928	0.235792	0.2242	0.305843	0.348328	0.506612	0.268285	0.351965	0.238641	0.341747	0.247035	0.361561	0.334377	0.354389	0.471837	0.327418	0.313081	0.286303	0.356501
Bcin01g02760.1	0.592044	0.55858	0.457434	1.69825	0.793163	0.383775	0.44944	0.424577	0.476425	0.45848	0.559138	0.540519	2.32201	0.434212	0.597052	0.646203	1.53892	0.693073	0.517075	0.756835	1.16505	0.560244	0.765002	0.44777	1.07912	1.65362	0.589588	0.444964	0.377869	1.22023	0.554147	0.852163	0.753367	0.423754	0.606937	1.36502	0.619332	0.730774	0.376836	0.433116	0.426078	0.456907	3.53578	0.842158	0.679365	2.53829	0.548194	0.706243	0.891171
Bcin01g02770.1	0.297963	0.551303	0.29827	0.267154	0.255725	0.461579	0.342099	0.287644	0.256936	0.378595	0.313665	0.322077	0.361075	0.306267	0.462773	0.227108	0.247863	0.317027	0.311422	0.358787	0.26526	0.275084	0.314543	0.330057	0.301034	0.304921	0.321015	0.242292	0.293892	0.303143	0.355397	0.321739	0.233192	0.396812	0.319798	0.631832	0.329404	0.279559	0.470634	0.33082	0.27428	0.277521	0.2067	0.213839	0.338439	0.301865	0.257756	0.30998	0.295547
Bcin01g02780.1	0.218465	0.268357	0.228353	0.23924	0.229279	0.410611	0.232509	0.243333	0.219197	0.237849	0.276722	0.22692	0.252023	0.335537	0.326423	0.245137	0.271025	0.248228	0.223964	0.232339	0.276893	0.261456	0.339387	0.210656	0.290912	0.237944	0.248194	0.235389	0.270173	0.206271	0.236615	0.247207	0.226162	0.272419	0.216139	0.253947	0.235677	0.23097	0.336642	0.246526	0.270008	0.303371	0.251996	0.237248	0.279434	0.264333	0.237848	0.228805	0.245284
Bcin01g02790.1	0.309217	0.419029	0.334038	0.298583	0.297297	0.39959	0.294217	0.303511	0.282803	0.30575	0.284224	0.277791	0.366098	0.309789	0.289161	0.28265	0.308664	0.330557	0.280828	0.308528	0.283373	0.288796	0.337846	0.296241	0.301525	0.308371	0.291587	0.283634	0.302643	0.360086	0.28584	0.292607	0.29005	0.304989	0.292803	0.294893	0.289653	0.304667	0.292247	0.342696	0.290384	0.294726	0.299755	0.316819	0.330322	0.297785	0.293929	0.29591	0.290259
Bcin01g02800.1	0.222666	0.252306	0.234325	0.210691	0.214349	0.27147	0.214172	0.209553	0.239131	0.270541	0.216501	0.201265	0.255852	0.227206	0.252266	0.200568	0.214708	0.224874	0.204379	0.231215	0.1928	0.222345	0.239514	0.211245	0.198524	0.223966	0.216476	0.208582	0.226323	0.257042	0.243696	0.222281	0.217077	0.262041	0.213375	0.226542	0.203444	0.216675	0.205101	0.240139	0.21696	0.232133	0.199338	0.208508	0.234837	0.21784	0.218062	0.217021	0.236667
Bcin01g02810.1	0.445386	0.437939	0.497665	0.578236	0.323762	0.713414	0.380918	0.41348	0.658224	0.343915	0.395326	0.395841	0.461558	0.40377	0.340091	0.380032	0.37008	0.642745	0.390095	0.371494	0.455461	0.43879	0.391294	0.517266	0.379389	0.485337	0.423866	0.364835	0.538899	0.475721	0.533459	0.533259	0.451575	1.33025	0.512911	0.922839	0.454106	0.461067	0.524419	0.404772	0.384053	0.507169	0.31287	0.821612	0.393367	0.692126	0.332974	0.559248	0.645451
Bcin01g02820.1	1.06163	2.43496	4.35175	0.616498	0.873838	1.50517	1.04557	1.41479	1.17256	0.7807	2.88504	2.15051	1.71628	1.01018	1.88895	0.621468	2.09904	2.16208	2.65722	1.16166	2.35651	1.49663	0.662194	1.41119	2.01887	2.41229	1.05635	7.12757	0.607657	1.41616	2.84457	3.10623	0.701507	1.40908	0.694852	1.8616	1.38446	0.584617	1.41056	0.886148	3.03324	2.01656	4.74682	4.72247	1.95657	1.27523	7.80583	1.40627	0.838278
Bcin01g02830.1	0.229491	0.303492	0.234948	0.211759	0.248913	0.457578	0.219283	0.24485	0.284084	0.343466	0.311057	0.275528	0.263532	0.332348	0.452409	0.250734	0.571003	0.27134	0.379611	0.210003	0.215476	0.255002	0.235242	0.241022	0.254911	0.288123	0.348556	0.281162	0.28099	0.26789	0.304265	0.230442	0.400841	0.323803	0.30272	0.262474	0.219563	0.201539	0.23012	0.232381	0.25435	0.339898	0.185091	0.204971	0.310055	0.270779	0.278178	0.306287	0.229971
Bcin01g02840.1	0.310722	0.488789	0.30754	0.289379	0.376269	0.445349	0.266365	0.268056	0.354439	0.322275	0.319856	0.330153	0.313846	0.365219	0.480504	0.295807	0.364431	0.334535	0.39603	0.255364	0.271409	0.398916	0.318156	0.283261	0.278419	0.291468	0.300775	0.350803	0.322005	0.282672	0.291419	0.258728	0.279403	0.280303	0.386633	0.47171	0.302296	0.306037	0.285412	0.317923	0.351206	0.325735	0.295028	0.269291	0.305555	0.278266	0.279091	0.244549	0.297124
Bcin01g02870.1	0.304837	0.416037	0.306519	0.301402	0.321621	0.34187	0.297578	0.304532	0.309386	0.31014	0.296863	0.299745	0.362996	0.30445	0.304154	0.298604	0.30749	0.30043	0.308988	0.29465	0.293317	0.296574	0.343741	0.309458	0.301269	0.301065	0.300263	0.291805	0.324318	0.3206	0.327044	0.295871	0.295292	0.302322	0.299755	0.31371	0.29606	0.304192	0.298886	0.294858	0.292878	0.311472	0.289613	0.299904	0.296231	0.297494	0.295068	0.297812	0.317298
Bcin01g02880.1	0.296268	0.35111	0.293552	0.289793	0.287629	0.344185	0.290326	0.285546	0.29325	0.310726	0.288208	0.293577	0.33065	0.302394	0.296831	0.29152	0.295178	0.289398	0.293261	0.285632	0.287877	0.28465	0.333212	0.289016	0.289794	0.289221	0.293282	0.285121	0.327644	0.296397	0.316083	0.28648	0.287762	0.307333	0.29171	0.305184	0.294088	0.299958	0.286765	0.290888	0.291591	0.290847	0.284795	0.285416	0.307462	0.288231	0.285285	0.284603	0.296014
Bcin01g02890.1	0.364323	0.406538	0.404609	0.38585	0.547385	0.691927	0.395749	0.315395	0.440264	0.337632	0.42462	0.335632	0.460928	0.931802	0.478749	0.764337	0.710572	0.3536	0.326595	0.559591	0.292807	0.461042	0.513601	0.43295	0.419258	0.457581	0.339977	0.439541	0.743702	0.428597	0.423045	0.482072	0.805314	0.923814	0.442004	0.570184	0.400193	0.737195	0.425188	0.552677	0.848882	0.647746	0.513533	0.670009	0.915388	0.484715	4.11214	0.510845	0.654392
Bcin01g02900.1	0.338227	0.367179	0.305609	0.270766	0.394712	0.556419	0.385547	0.252103	0.31343	0.285857	0.293571	0.353652	0.402594	0.456	0.339542	0.278322	0.447055	0.330308	0.380575	0.358877	0.473469	0.367105	0.335713	0.314159	0.306234	0.284168	0.372945	0.318808	0.415906	0.404661	0.436958	0.341295	0.323453	0.291172	0.37802	0.509622	0.309489	0.395993	0.27658	0.316282	0.420607	0.399806	0.309858	0.353538	0.414896	0.400541	0.280973	0.346369	0.372862
Bcin01g02910.1	0.211157	0.29841	0.209876	0.214613	0.271122	0.404341	0.208386	0.209581	0.234755	0.247276	0.200166	0.22156	0.238599	0.250756	0.250639	0.285852	0.267533	0.232897	0.22895	0.216954	0.23836	0.2382	0.277701	0.189671	0.255612	0.216653	0.224891	0.254212	0.252585	0.205833	0.240882	0.195805	0.219463	0.243082	0.234436	0.269194	0.229282	0.236686	0.218939	0.244424	0.262734	0.283508	0.239974	0.22239	0.286222	0.229227	0.246435	0.208538	0.244923
Bcin01g02920.1	0.446787	0.543448	0.398101	0.454003	0.388876	0.368807	0.483714	0.348959	0.380464	0.394921	0.334144	0.382761	0.468548	0.527514	0.532345	0.423977	0.373986	0.511544	0.41235	0.357816	0.364894	0.439117	0.459577	0.439193	0.477281	0.59483	0.396868	0.331725	0.507983	0.469728	0.358134	0.506227	0.322206	0.55489	0.468544	0.473689	0.380694	0.634779	0.389916	0.390167	0.353412	0.794735	0.361637	0.53342	0.631922	0.490238	0.404843	0.414627	0.514723
Bcin01g02930.1	0.32072	0.352366	0.267441	0.290622	0.317579	0.46074	0.302876	0.289197	0.28152	0.415686	0.40439	0.259163	0.275465	0.244582	0.275423	0.252793	0.270939	0.344117	0.27143	0.275422	0.31599	0.264493	0.369467	0.366263	0.248364	0.271804	0.330931	0.242091	0.26794	0.311791	0.304952	0.283417	0.46246	0.274556	0.254547	0.245116	0.278758	0.244108	0.299724	0.244521	0.265408	0.270913	0.278987	0.31731	0.330074	0.268206	0.243161	0.24911	0.262668
Bcin01g02940.1	0.42635	0.453649	0.405206	0.42942	0.424857	0.487343	0.432031	0.417867	0.374968	0.449726	0.390006	0.382098	0.443776	0.415874	0.392813	0.389881	0.398752	0.386731	0.406417	0.424791	0.416002	0.391778	0.423062	0.42866	0.421419	0.472615	0.395672	0.397079	0.419325	0.45455	0.374202	0.400112	0.379485	0.444117	0.412128	0.463266	0.41006	0.479049	0.392307	0.380946	0.418744	0.420121	0.380358	0.449946	0.387732	0.392357	0.390592	0.389931	0.378478
Bcin01g02950.1	0.287974	0.382893	0.42171	0.285713	0.269529	0.334263	0.312571	0.327658	0.345174	0.420927	0.301571	0.286175	0.344378	0.298917	0.336415	0.270781	0.439506	0.34854	0.286487	0.318941	0.296917	0.274392	0.399759	0.262755	0.257215	0.342093	0.30278	0.285282	0.258392	0.480024	0.31964	0.362073	0.247373	0.339237	0.280263	0.315906	0.273205	0.287001	0.304513	0.312094	0.298802	0.338682	0.297342	0.284481	0.365821	0.343342	0.343035	0.360572	0.378033
Bcin01g02960.1	0.203531	0.826396	0.219228	0.223331	0.281607	0.471605	0.269003	0.224724	0.239684	0.296823	0.240849	0.275716	0.245729	0.281946	0.473632	0.332825	0.317571	0.275443	0.291787	0.314168	0.248817	0.340009	0.419311	0.230211	0.300706	0.293552	0.284723	0.220066	0.294652	0.208973	0.243045	0.251625	0.178498	0.313682	0.267486	0.270455	0.412201	0.328143	0.246385	0.281947	0.308815	0.328999	0.357914	0.27408	0.329878	0.247999	0.255742	0.260431	0.235042
Bcin01g02970.1	0.329211	0.428001	0.288268	0.269859	0.444102	0.558992	0.309709	0.336847	0.359076	0.388111	0.378414	0.359144	0.332876	0.534114	0.521759	0.370871	0.400428	0.36567	0.358439	0.365984	0.27083	0.347827	0.330835	0.3483	0.348552	0.293841	0.314354	0.305783	0.445345	0.318122	0.315714	0.270207	0.266633	0.589508	0.361493	0.513582	0.789495	0.524204	0.397471	0.321289	0.378718	0.404612	0.343296	0.288318	0.409533	0.265724	0.287341	0.22916	0.331184
Bcin01g02980.1	0.250303	0.384908	0.222128	0.199629	0.232405	0.46276	0.256677	0.222696	0.328329	0.32832	0.248225	0.241715	0.245266	0.282023	0.258035	0.255431	0.328242	0.283146	0.242619	0.304409	0.24612	0.238797	0.298901	0.262095	0.216854	0.258067	0.207939	0.195686	0.236016	0.233968	0.224424	0.242071	0.262298	0.313951	0.225187	0.255769	0.239689	0.235784	0.300776	0.243992	0.275671	0.267294	0.210774	0.30599	0.297354	0.262925	0.188756	0.228085	0.218043
Bcin01g02990.1	0.312656	0.523789	0.280539	0.373317	0.31442	0.513268	0.487755	0.354776	0.316439	0.316474	0.382968	0.280858	0.299326	0.306986	0.486785	0.296577	0.294608	0.530585	0.258856	0.360446	0.322904	0.291597	0.59393	0.480591	0.309732	0.420629	0.307633	0.298385	0.463613	0.344559	0.244049	0.317367	0.355845	0.284782	0.309118	0.402716	0.294307	0.294351	0.297543	0.355113	0.333216	0.343957	0.268576	0.606692	0.428722	0.29559	0.263054	0.308958	0.319611
Bcin01g03000.1	0.190317	0.220669	0.188259	0.190506	0.19165	0.207681	0.191314	0.190245	0.191892	0.192004	0.189177	0.189239	0.219138	0.191225	0.19039	0.189994	0.190271	0.193198	0.188721	0.191685	0.189269	0.190037	0.222331	0.190751	0.190044	0.189122	0.190058	0.189166	0.192591	0.18917	0.188641	0.190125	0.189442	0.189564	0.188762	0.190967	0.189772	0.189209	0.18833	0.190066	0.190668	0.191018	0.192091	0.191298	0.193853	0.18888	0.187963	0.189066	0.189412
Bcin01g03010.1	0.265982	0.361634	0.258196	0.23561	0.340559	0.509025	0.263342	0.254395	0.371959	0.393524	0.240136	0.306086	0.49372	0.563491	0.353328	0.310798	0.28708	0.302639	0.229288	0.287448	0.29053	0.355655	0.291545	0.365649	0.356852	0.306073	0.342477	0.299259	0.617686	0.398807	0.321441	0.292446	0.220814	0.313814	0.255966	0.347875	0.282026	0.338607	0.404451	0.42878	0.276918	0.353824	0.286973	0.284752	0.291191	0.367371	0.346285	0.342025	0.387463
Bcin01g03020.1	0.287725	0.300129	0.266075	0.275872	0.275766	0.383615	0.298957	0.266898	0.259835	0.275529	0.261557	0.265223	0.312307	0.294132	0.30433	0.275607	0.291845	0.306323	0.301472	0.262777	0.270439	0.273899	0.313763	0.268655	0.283066	0.262784	0.269911	0.253196	0.303839	0.25247	0.27176	0.264857	0.260399	0.278416	0.264662	0.294516	0.274575	0.279077	0.263787	0.271486	0.281283	0.28866	0.28199	0.271063	0.273403	0.264423	0.268583	0.26367	0.28567
Bcin01g03030.1	0.250747	0.487192	0.271757	0.32362	0.384207	0.327587	0.352269	0.382167	0.433154	0.316165	0.438266	0.320748	0.251127	0.372944	0.495904	0.281998	0.345986	0.391187	0.399461	0.394114	0.499918	0.305892	0.281971	0.302804	0.338031	0.369049	0.303973	0.263815	0.397091	0.250658	0.429774	0.348434	0.324424	0.623785	0.444334	0.756178	0.343097	0.321621	0.274241	0.228111	0.466068	0.398245	0.317264	0.245145	0.301413	0.261615	0.248763	0.230853	0.363626
Bcin01g03050.1	0.228796	0.324784	0.239986	0.210887	0.223375	0.366816	0.218886	0.216492	0.235914	0.293949	0.232822	0.224954	0.253505	0.219403	0.214598	0.223412	0.27834	0.224575	0.250637	0.214728	0.206108	0.226567	0.244979	0.2132	0.206366	0.219696	0.2209	0.19809	0.252835	0.247289	0.21408	0.213065	0.201931	0.260049	0.223379	0.241203	0.204711	0.203337	0.209534	0.204207	0.20782	0.214636	0.20474	0.234649	0.261771	0.233668	0.219587	0.220965	0.23214
Bcin01g03060.1	0.233048	0.334108	0.252206	0.240992	0.236447	0.278847	0.247999	0.217491	0.263073	0.248141	0.241399	0.228707	0.224977	0.255514	0.21147	0.246744	0.274469	0.200127	0.236855	0.224979	0.260668	0.206481	0.271322	0.234229	0.231888	0.24096	0.247102	0.217167	0.247725	0.241857	0.249651	0.209222	0.208663	0.253346	0.262854	0.276923	0.236368	0.240855	0.279126	0.247883	0.287629	0.33747	0.210755	0.227914	0.251732	0.246137	0.21179	0.227106	0.253978
Bcin01g03070.1	0.410971	0.394819	0.376118	0.353182	0.378389	0.352524	0.375353	0.291059	0.426267	0.403388	0.520157	0.37311	0.304275	0.287116	0.848048	0.412561	0.365167	0.406306	0.628177	0.411607	0.59053	0.452551	0.392767	0.397489	0.32312	0.41329	0.550145	0.257941	0.48805	0.30528	0.270984	0.31423	0.258871	0.445188	0.337404	0.309053	0.312381	0.305651	0.421295	0.347612	0.528661	0.399455	0.636768	0.299958	0.656808	0.230206	0.25777	0.284005	0.316238
Bcin01g03110.1	0.164016	0.194849	0.196288	0.183861	0.192524	0.194908	0.197826	0.177767	0.21751	0.203813	0.182879	0.189978	0.208488	0.223104	0.216363	0.178709	0.206726	0.217975	0.182585	0.192548	0.169009	0.210535	0.246367	0.171181	0.1692	0.172767	0.180174	0.172783	0.252436	0.1834	0.174568	0.183244	0.214659	0.166551	0.172336	0.240458	0.180337	0.173675	0.195819	0.17947	0.179145	0.188497	0.180215	0.189056	0.205599	0.190786	0.174654	0.173496	0.200707
Bcin01g03110.2	1.21813	0.724444	0.79116	0.660475	0.881689	1.06106	0.61888	0.817265	0.824947	0.802279	1.08029	0.565583	1.99473	1.2384	0.663595	2.43986	0.820976	0.664749	1.22087	0.57099	0.480495	1.30591	0.602925	0.585657	0.36465	0.613939	0.710551	0.623213	0.42662	0.705428	0.913524	0.449166	0.937858	0.944209	0.673868	0.652144	1.07247	0.58334	1.38308	1.45396	0.716461	0.570835	3.48339	1.1592	1.39069	0.859651	0.999606	0.542416	0.589286
Bcin01g03120.1	0.417872	0.809001	0.94836	0.417836	0.607175	0.469103	0.434491	0.398754	1.72972	0.812271	0.827334	0.759807	0.940121	1.28338	1.4493	0.700976	0.838861	0.514529	0.769806	0.449229	2.43953	0.409345	0.760494	1.19113	1.34608	0.442318	1.22182	5.58766	1.51858	1.80118	2.20759	0.711005	0.458864	2.04115	1.22011	0.668008	0.654341	0.767229	0.715687	0.431381	0.718041	0.750818	0.403207	0.606477	0.422535	2.65929	1.08034	2.55637	0.893131
Bcin01g03130.1	0.304167	0.458702	0.314787	0.401021	0.366418	0.595914	0.44961	0.393332	0.42206	0.362061	0.59041	0.296409	0.296923	0.286759	0.382541	0.323063	0.289357	0.472567	0.424466	0.371585	0.351504	0.348754	0.659867	0.456361	0.243483	0.306141	0.338677	0.33576	0.329684	0.268922	0.372818	0.313433	0.354997	0.341512	0.307073	0.386756	0.321197	0.467993	0.584244	0.23747	0.33156	0.347494	0.328654	0.275411	0.309214	0.347555	0.25269	0.280325	0.329523
Bcin01g03140.1	0.576065	0.781131	0.519301	0.747391	1.72004	0.994664	0.695702	0.616861	1.06913	0.791167	0.79038	0.639975	0.602605	0.591991	0.64905	0.475001	0.472746	0.601295	0.474624	0.834928	0.549243	0.342713	0.768654	0.428653	0.438735	0.49128	0.55865	0.67428	0.8645	0.869678	0.410255	0.536312	0.629808	0.978603	0.491302	0.637647	0.441628	0.47358	0.758958	0.602818	0.633513	1.35973	0.577953	0.661024	1.30675	0.389226	0.491697	0.470963	0.796325
Bcin01g03150.1	4.30622	2.93663	0.987859	0.810474	3.12628	1.82461	3.57003	1.34937	2.70897	2.40045	0.800293	1.95166	0.728965	2.46188	2.27816	0.916453	0.621198	2.61778	1.28504	1.77076	4.88697	3.85149	4.33361	1.62828	1.92079	1.56646	0.875765	0.691294	2.39912	0.768269	3.41056	1.41313	1.07634	0.860423	1.74616	2.24459	3.32591	0.661271	3.58078	1.11064	0.866408	0.674542	5.67426	5.64077	0.943013	4.12418	9.30993	1.77606	0.660419
Bcin01g03150.2	0.843892	0.797604	0.981064	1.58308	2.87948	1.67895	0.870109	1.07868	2.49865	2.20982	3.20204	2.02978	0.771311	1.00919	2.10016	1.13707	0.514638	0.845683	0.718706	0.614417	0.834167	1.3243	1.87472	0.681892	0.570564	0.948303	0.674393	0.887638	2.21119	0.799435	3.15095	2.82386	5.46033	0.964193	3.90722	2.06844	1.54036	0.938371	1.40588	0.882925	1.40238	2.24085	0.755408	0.800174	2.17686	1.27339	0.670409	0.554033	0.825513
Bcin01g03150.3	1.21973	3.02975	1.28367	0.671185	3.22635	1.88255	0.761208	5.32496	0.674241	2.47671	3.57913	1.92725	1.60418	1.45316	2.34946	1.73645	0.604394	2.7028	3.30037	6.49641	5.04004	0.728084	4.47131	0.912559	0.634904	0.841049	0.878389	3.10208	2.4754	1.05483	3.51616	0.744237	0.844445	0.956863	0.575377	2.31501	3.2275	0.98456	0.943949	0.765916	1.03623	0.780333	1.2114	0.801257	0.705734	0.84637	1.01403	0.818319	1.69212
Bcin01g03160.1	0.251715	0.410695	0.332859	0.227022	0.253208	0.287252	0.238576	0.264937	0.256467	0.351687	0.242083	0.230111	0.309375	0.241045	0.235946	0.212787	0.310154	0.272982	0.242425	0.217197	0.229457	0.232927	0.285796	0.239762	0.228864	0.227176	0.233037	0.228104	0.252555	0.268191	0.322424	0.224156	0.260887	0.243082	0.215785	0.267898	0.247389	0.225464	0.253198	0.232957	0.228524	0.282753	0.224677	0.221466	0.247414	0.212587	0.222173	0.246951	0.238777
Bcin01g03170.1	0.206989	0.292168	0.196066	0.184015	0.23643	0.419836	0.215398	0.179616	0.206268	0.179722	0.229761	0.214396	0.241898	0.258463	0.274681	0.256349	0.312552	0.202165	0.293988	0.219141	0.224623	0.239402	0.215673	0.245249	0.234238	0.183255	0.210875	0.180574	0.270832	0.220746	0.239175	0.221168	0.180284	0.233808	0.214558	0.31634	0.183955	0.220079	0.207758	0.185738	0.178334	0.182934	0.21132	0.218565	0.344522	0.253962	0.219899	0.203276	0.301609
Bcin01g03180.1	0.389258	1.47382	0.594398	0.379152	1.11681	0.891068	0.439114	0.494404	1.0281	0.558181	0.455922	0.872249	0.858655	0.927024	0.599685	1.24659	1.27043	0.67432	0.832081	0.455065	0.457049	0.417534	0.955236	0.318924	0.616451	0.385147	0.503209	1.33809	0.518409	0.619615	0.423834	0.528492	0.529155	0.690098	0.487595	1.12958	0.430395	0.611646	0.528162	0.561774	0.552085	0.513046	0.433571	0.476439	1.17608	0.535385	0.459352	0.573537	0.681636
Bcin01g03190.1	0.491413	0.53922	0.453983	0.440894	0.470456	0.527573	0.51668	0.451447	0.457279	0.465271	0.453397	0.486621	0.544741	0.537293	0.517987	0.4604	0.513773	0.438344	0.475377	0.57404	0.441922	0.459418	0.499635	0.509698	0.49479	0.453848	0.448145	0.436896	0.655004	0.668942	0.568974	0.502779	0.479584	0.476593	0.448065	0.538182	0.530115	0.604921	0.479182	0.482943	0.560564	0.51327	0.456486	0.448229	0.585991	0.590781	0.469797	0.589978	0.560062
Bcin01g03200.1	0.263861	0.302511	0.258357	0.263545	0.265541	0.27332	0.267095	0.262447	0.268495	0.268332	0.258996	0.261969	0.295243	0.261119	0.259999	0.260906	0.262921	0.26176	0.259525	0.260933	0.260932	0.259055	0.301956	0.264842	0.262887	0.26123	0.261264	0.260324	0.269009	0.257578	0.2589	0.25876	0.26328	0.262272	0.261015	0.26583	0.263662	0.261705	0.257918	0.257053	0.262039	0.261908	0.268244	0.261533	0.269017	0.257885	0.256682	0.256733	0.25771
Bcin01g03210.1	0.304248	0.319949	0.282598	0.298857	0.332068	0.318052	0.306413	0.271569	0.32989	0.270926	0.295623	0.262651	0.269232	0.32809	0.613	0.281961	0.293731	0.306029	0.347221	0.24106	0.27702	0.296214	0.352139	0.249172	0.2958	0.281045	0.289529	0.270347	0.359982	0.244741	0.291584	0.253675	0.255967	0.265433	0.250744	0.361483	0.259626	0.269823	0.264815	0.23789	0.324794	0.310049	0.292639	0.245274	0.283578	0.257364	0.244814	0.255208	0.258745
Bcin01g03220.1	0.336581	0.399852	0.315201	0.35726	0.386559	0.514358	0.354424	0.366013	0.472312	0.393971	0.762084	0.331677	0.325574	0.339088	0.459702	0.325919	0.336942	0.349588	0.375959	0.33778	0.365169	0.31582	0.469366	0.454892	0.307243	0.341422	0.338607	0.310986	0.319774	0.311255	0.330314	0.34218	0.458841	0.324687	0.34221	0.402081	0.320703	0.340292	0.431133	0.296146	0.377724	0.339879	0.358091	0.332011	0.385826	0.301267	0.286446	0.301364	0.29708
Bcin01g03230.1	0.208132	0.261509	0.198145	0.184403	0.192353	0.380787	0.20144	0.186558	0.214041	0.247874	0.204626	0.177596	0.243953	0.237162	0.376994	0.211879	0.256381	0.220651	0.197461	0.188513	0.218019	0.191933	0.219949	0.19307	0.218158	0.195383	0.210236	0.196248	0.31148	0.190492	0.213172	0.189509	0.182757	0.207914	0.196419	0.215402	0.210752	0.211287	0.227575	0.213605	0.243408	0.234548	0.181953	0.218531	0.264134	0.225488	0.191139	0.203494	0.241143
Bcin01g03240.1	0.684423	0.8317	0.467787	2.14546	1.22359	1.30976	0.799166	2.1382	1.96761	0.7548	1.113	0.469082	1.81004	0.822024	0.67976	0.932104	1.83289	1.88089	1.26074	0.535297	1.94452	0.546501	1.36652	0.691596	2.08913	1.3612	2.65349	0.590456	0.556608	0.61405	0.57502	2.76643	0.838457	2.32406	0.583521	1.626	1.61817	3.32366e+07	0.780728	4.16432	0.942938	0.778557	0.41483	0.807082	1.70581	0.885767	0.740214	0.583696	0.381911
Bcin01g03250.1	0.3036	0.234419	0.314968	0.320529	0.250446	0.612335	0.298719	0.355796	0.392477	0.38361	0.321845	0.286216	0.440775	0.330402	0.333466	0.258633	0.300091	0.397326	0.401407	0.322613	0.29514	0.414513	0.321523	0.390072	0.283317	0.32419	0.335021	0.339321	0.516681	0.3228	0.447088	0.366862	0.294567	0.280867	0.266729	0.521432	0.544982	0.40808	0.332371	0.354803	0.382798	0.299514	0.334205	0.289317	0.403056	0.369937	0.279227	0.348557	0.506639
Bcin01g03260.1	0.15766	0.26254	0.211271	0.203137	0.248505	0.417841	0.249729	0.198444	0.253052	0.238677	0.238291	0.201019	0.25511	0.195217	0.283998	0.186457	0.254876	0.254138	0.219391	0.179421	0.207571	0.236316	0.274994	0.17871	0.249126	0.199889	0.19305	0.207452	0.381213	0.206826	0.344356	0.197252	0.19342	0.209413	0.253031	0.316789	0.186016	0.236011	0.249093	0.244543	0.243989	0.319731	0.203808	0.198306	0.197145	0.245047	0.203881	0.239808	0.236311
Bcin01g03270.1	0.656339	1.02364	0.644611	0.701163	0.568529	0.690906	0.830871	0.787629	0.568547	0.615675	0.643595	0.574156	0.637895	0.796266	0.554169	0.55785	0.628252	0.830086	0.976442	0.607681	0.806905	0.544653	1.3687	0.785463	0.798524	0.778503	0.623648	0.666917	0.808553	0.570567	0.57641	0.961747	0.55654	0.576588	0.806538	0.632146	0.631765	0.606247	0.641149	1.92998	0.630173	0.727886	0.68945	0.73386	0.671657	0.624121	0.546947	0.567444	0.547076
Bcin01g03290.1	1.21612	1.99263	0.901675	0.44559	0.776075	1.22435	0.544471	0.722748	0.517341	1.08476	2.37093	0.526302	0.643648	0.821855	1.54808	2.77396	0.732158	0.692494	0.470091	0.493645	2.04129	0.568968	0.986086	0.519825	0.678732	1.04246	1.22926	0.986938	1.62358	1.54055	2.34925	0.588996	0.92251	0.612899	0.584656	1.52395	0.535946	0.643862	0.786139	0.678534	2.49349	0.76506	0.459449	0.646841	1.59726	1.06502	1.00275	1.2216	0.539166
Bcin01g03360.1	0.967252	0.797996	2.85689	0.53884	0.586065	0.965625	0.46029	0.295906	0.638152	0.379907	0.704631	0.778952	0.365867	1.31792	1.2308	2.21428	0.809091	0.441417	0.534977	0.404875	0.694208	0.470479	0.486146	0.369024	2.55274	0.620246	0.47698	0.873144	1.28328	3.40221	1.88164	0.370095	0.480614	1.71917	0.669778	1.21074	0.367991	1.95396	0.413518	3.14713	1.9741	1.30809	0.403616	0.511358	1.25612	1.28127	1.0083	1.45323	0.947172
Bcin01g03370.1	3.4612	0.588868	4.19437	1.07297	2.48733	1.44721	2.85088	0.739851	1.1663	1.90859	1.12073	0.657274	0.660482	1.96422	1.81928	3.23991	2.02074	0.840654	0.761628	1.8999	3.9142	1.00951	1.36183	1.09064	3.73286	4.85047	0.702402	0.891952	0.602295	0.768065	2.74164	0.767282	0.497373	2.55949	0.748952	0.712742	0.852325	0.655381	0.965756	1.1656	2.92268	1.94234	4.57986	4.55717	1.88311	0.852659	0.603314	0.489842	0.809486
Bcin01g03390.1	0.266898	0.44117	0.30435	0.246362	0.286153	0.435645	0.287049	0.271927	0.298964	0.371989	0.262766	0.2774	0.426788	0.334041	0.412438	0.288426	0.300013	0.311968	0.303485	0.264924	0.27576	0.285642	0.366796	0.272257	0.287469	0.284541	0.298697	0.327008	0.382694	0.330953	0.317831	0.273419	0.26709	0.340234	0.28931	0.313473	0.297712	0.372265	0.285864	0.343677	0.299577	0.294035	0.256993	0.262924	0.316266	0.301293	0.29502	0.288021	0.311719
Bcin01g03390.2	0.263565	0.337422	0.291523	0.257336	0.265174	0.434773	0.29384	0.268024	0.343645	0.317327	0.273163	0.278181	0.469839	0.356948	0.344868	0.303749	0.285864	0.294714	0.311481	0.266645	0.274152	0.317247	0.394431	0.262951	0.333255	0.267715	0.269267	0.348198	0.382649	0.343864	0.4233	0.27656	0.265638	0.313301	0.280796	0.353953	0.297411	0.355394	0.306149	0.322502	0.278244	0.326248	0.265198	0.269574	0.344169	0.288027	0.282206	0.315303	0.381098
Bcin01g03400.1	0.356298	0.503577	0.358316	0.370654	0.369374	0.480121	0.366195	0.412046	0.426284	0.469497	0.36428	0.360239	0.554228	0.365474	0.368319	0.414399	0.350647	0.395453	0.370803	0.333156	0.334223	0.341187	0.422016	0.379865	0.364154	0.348749	0.339144	0.419001	0.458155	0.364354	0.364891	0.351708	0.44941	0.370706	0.331793	0.455007	0.407758	0.350945	0.343447	0.387396	0.336447	0.380062	0.328516	0.379469	0.394244	0.331094	0.330226	0.372202	0.35656
Bcin01g03410.1	0.438035	0.51641	0.376514	0.337063	0.304006	0.637533	0.390358	0.461446	0.554883	0.374592	0.286583	0.41207	0.469464	0.386905	0.433278	0.308441	0.345742	0.55866	0.706204	0.570508	0.450891	0.33115	0.749566	0.387392	0.31189	0.271203	0.300835	0.344754	0.42896	0.474328	0.822026	0.387472	0.540094	0.323145	0.407416	0.54107	0.42325	0.58696	0.352907	0.372423	0.294914	0.615212	0.250033	0.442231	0.301197	0.461125	0.302115	0.454456	0.389167
Bcin01g03410.2	0.644381	1.82994	0.711489	0.485147	1.19245	1.11978	0.630319	0.571364	1.10724	0.722511	0.571438	0.962219	0.964544	1.27083	1.42246	0.397194	1.57687	0.827461	2.00379	0.50533	0.674992	0.568262	0.900338	0.788744	0.487222	1.0604	0.8713	0.813853	0.900041	1.22813	0.922204	0.976981	0.539797	0.602561	0.788451	1.39985	0.655889	0.696895	0.815508	0.593802	0.780463	1.51919	0.335151	0.485744	0.839886	0.723103	0.741168	5.55348	2.76758
Bcin01g03410.3	0.664612	0.717998	0.794786	0.449826	0.601612	1.02374	0.742424	0.960548	0.822008	0.796249	1.07464	0.670013	1.14952	1.21613	0.525321	0.827344	1.44783	0.524634	1.21229	0.730442	0.68723	0.555341	0.766832	2.05811	1.31973	0.848255	0.41794	0.731284	1.36697	2.05965	2.00393	0.464445	0.404807	1.33552	0.723457	1.28585	0.583238	0.611511	0.473734	0.70588	0.757721	1.39641	0.356984	0.526722	0.815	0.897022	0.742449	1.31557	0.968178
Bcin01g03410.4	0.957108	0.815832	0.482068	0.696103	1.20528	1.18209	1.29461	0.419175	1.12294	1.07267	1.10196	0.832008	0.861225	1.3014	1.49788	0.705389	0.846957	0.496768	0.897119	1.00714	0.622214	0.451652	1.22631	1.1	0.6302	1.72	0.724719	0.68936	0.699767	0.762044	2.27793	0.74539	1.37443	0.852389	0.822318	1.47483	0.566155	0.555955	1.39993	0.855605	0.623426	0.758135	0.419879	0.499595	0.656786	1.27665	0.715373	5.81798	2.91365
Bcin01g03420.1	0.281424	0.385975	0.340393	0.243991	0.253315	0.500222	0.306673	0.304587	0.319351	0.371427	0.291544	0.330458	0.439876	0.27201	0.414403	0.22437	0.279549	0.310082	0.656993	0.328462	0.328427	0.282299	0.33085	0.285606	0.339091	0.2892	0.249448	0.277247	0.381283	0.332478	0.529555	0.293436	0.345807	0.293686	0.299438	0.394274	0.294366	0.250474	0.32614	0.357319	0.385368	0.363758	0.21362	0.285609	0.288793	0.25848	0.242804	0.312242	0.362794
Bcin01g03430.1	0.437707	0.713534	0.477293	0.568402	1.16071	1.00349	0.523398	0.465583	0.615552	1.00616	1.0759	0.446657	0.93771	1.20303	1.28353	1.82509	1.42131	0.421259	0.575885	0.542199	0.680726	0.729147	1.26098	0.64038	0.560637	0.598386	0.679396	0.529905	1.34174	0.539482	1.97022	0.538549	0.543224	0.474666	0.723175	1.26235	0.644087	0.392045	0.484109	0.677728	0.59638	0.721825	0.636081	0.568754	0.454959	0.577872	0.406244	2.9377	0.442179
Bcin01g03440.1	0.181547	0.214015	0.181355	0.183499	0.184166	0.312408	0.188469	0.188257	0.1943	0.209339	0.184705	0.178133	0.208331	0.196734	0.185785	0.18293	0.188926	0.195847	0.182707	0.18253	0.180287	0.179881	0.230907	0.184662	0.176202	0.178237	0.184159	0.177057	0.185959	0.181449	0.183501	0.179938	0.190441	0.184312	0.181607	0.201176	0.178796	0.175736	0.182615	0.176559	0.180622	0.186567	0.194854	0.181215	0.189879	0.179387	0.177141	0.180695	0.178561
Bcin01g03460.1	0.367579	0.336936	0.2381	0.245884	0.202039	0.455708	0.289133	0.436096	0.289516	0.28258	0.251152	0.240075	0.247421	0.285763	0.273703	0.204404	0.375298	0.41704	0.270845	0.249844	0.20522	0.244234	0.451982	0.264865	0.268906	0.241317	0.238131	0.232497	0.240767	0.216277	0.225133	0.240717	0.229516	0.276108	0.258556	0.330064	0.271547	0.261008	0.346783	0.209605	0.306935	0.444497	0.278699	0.284942	0.295489	0.203911	0.176183	0.205793	0.22474
Bcin01g03470.1	0.212143	0.237941	0.201255	0.202121	0.198488	0.259991	0.228517	0.212774	0.227787	0.268808	0.189032	0.200946	0.274361	0.216075	0.223108	0.192761	0.248702	0.238721	0.222308	0.200114	0.204072	0.199335	0.256766	0.20725	0.200739	0.192012	0.219167	0.185424	0.211535	0.208462	0.215119	0.222475	0.219346	0.215821	0.213851	0.242207	0.204264	0.203974	0.211118	0.195358	0.203977	0.248739	0.196446	0.222473	0.226334	0.210873	0.200643	0.198947	0.223125
Bcin01g03470.2	0.207763	0.318477	0.223971	0.198131	0.196873	0.260809	0.267692	0.196083	0.23934	0.223986	0.195708	0.209202	0.248778	0.217669	0.204686	0.199418	0.205352	0.293298	0.199506	0.217818	0.207688	0.215898	0.242022	0.215495	0.211652	0.192312	0.204948	0.187463	0.230105	0.216154	0.226599	0.201156	0.19737	0.251022	0.214817	0.201047	0.197652	0.199482	0.217879	0.19544	0.216558	0.205383	0.190413	0.216479	0.234887	0.218311	0.207837	0.212882	0.223839
Bcin01g03480.1	0.222899	0.297861	0.217184	0.21271	0.241281	0.39588	0.267721	0.200696	0.226303	0.241128	0.245437	0.243978	0.242825	0.275714	0.26151	0.250293	0.287137	0.230315	0.251112	0.214378	0.23324	0.27909	0.284211	0.223268	0.292815	0.253082	0.239645	0.25129	0.367402	0.200923	0.208397	0.220307	0.219612	0.262378	0.268405	0.340917	0.244637	0.248324	0.262334	0.247904	0.243581	0.269833	0.232937	0.259282	0.251982	0.27843	0.297614	0.209848	0.252518
Bcin01g03490.1	0.247943	0.34072	0.23738	0.252966	0.257794	0.465793	0.25302	0.228586	0.295845	0.237394	0.278286	0.257127	0.305601	0.357863	0.391006	0.309386	0.357908	0.242719	0.245753	0.243725	0.297952	0.30699	0.301869	0.221796	0.263379	0.263942	0.28559	0.299598	0.303649	0.282453	0.345497	0.234608	0.225953	0.274098	0.242951	0.263255	0.221434	0.238581	0.261441	0.250725	0.274188	0.384304	0.271596	0.228388	0.371699	0.485376	0.351314	0.323619	0.269279
Bcin01g03500.1	0.200831	0.250173	0.232715	0.197619	0.19892	0.348411	0.203593	0.198923	0.209117	0.207232	0.226979	0.195063	0.230874	0.248591	0.273689	0.214763	0.229898	0.200713	0.225461	0.197416	0.204803	0.232674	0.227878	0.192052	0.212598	0.210874	0.208867	0.212273	0.285057	0.20813	0.203381	0.196044	0.195961	0.207309	0.212016	0.248902	0.200524	0.206567	0.211342	0.208602	0.209351	0.24278	0.220375	0.20072	0.24555	0.240003	0.236886	0.21669	0.222599
Bcin01g03530.1	0.788556	0.641832	0.757365	0.679911	0.941394	1.52371	0.615287	1.07596	1.1747	1.14644	0.596067	1.04398	3.87453e+07	1.40726	1.91235	3.40085	2.12527	0.491064	1.27661	0.594877	1.18456	1.32675	0.75535	3.27905e+07	1.5598	1.07788	3.08876	0.888995	2.0112	5.39193	2.87732	1.52505	0.644404	0.595711	0.650003	1.88323	5.10275	1.61363	3.01089	1.29326	0.698456	2.04126	4.80164	4.77704	0.910213	0.721305	7.89449	1.05626	1.20757
Bcin01g03560.1	1.76408	2.87809	5.1201	1.55828	3.06149	1.78562	1.0081	0.504591	1.19463	2.35029	1.12872	0.893119	1.09151	1.4435	2.23123	0.782205	0.682752	0.847234	1.28216	1.11114	4.78903	0.725257	1.85075	3.35544e+07	0.856163	0.648989	1.64116	0.907312	0.685204	6.25587	3.3428	1.44242	1.31673	3.13819	0.91909	2.19826	1.25917	0.590413	3.50838	0.505614	3.57504	2.38097	0.939267	5.53134	0.93907	4.04233	9.13084	0.882058	0.614593
Bcin01g03580.1	0.260247	0.339836	0.394904	0.210458	0.517267	0.608215	0.265845	0.293976	0.289856	0.452187	0.528952	0.387437	0.388424	0.436782	0.441686	0.386801	0.306886	0.383055	0.286515	0.236793	0.578379	0.487765	0.534446	0.296292	0.259509	0.262961	0.319733	0.598936	0.587157	0.521513	0.403296	0.315205	0.255692	0.695818	0.370255	0.799598	0.326425	0.454707	0.399815	0.464299	0.336825	0.334605	0.425019	0.332208	0.411763	0.438265	0.392434	0.512215	0.405524
Bcin01g03590.1	0.575191	1.36845	0.538435	0.372741	0.379266	0.82264	0.504638	0.655042	0.58807	1.09596	0.812323	0.657321	0.450725	0.44556	1.06881	0.354994	0.474541	0.537271	0.736295	0.635255	0.672173	0.31398	0.937318	1.29151	0.3914	0.457593	0.46321	0.467779	0.800217	0.392743	1.66692	0.439582	0.531445	0.366579	0.906419	1.04999	0.398749	0.330514	0.4307	0.38956	0.447168	0.426854	1.25389	0.569078	0.747052	0.604272	0.480407	0.41364	0.497518
Bcin01g03590.2	0.622601	1.35473	0.51529	0.496535	0.61954	0.81363	0.519386	2.46582	0.436976	1.08426	0.774279	0.430074	0.413555	0.443665	1.05844	0.547653	0.393543	0.589115	0.441798	0.513395	0.738351	0.482898	0.901868	0.365274	0.358483	0.403849	0.491072	0.375156	0.417116	0.395178	0.684544	0.473073	0.371202	0.398693	0.330764	1.03949	0.364706	0.50541	0.468689	0.373447	0.39323	0.670995	0.424877	0.484516	1.07922	0.471488	0.33798	0.437972	0.427251
Bcin01g03600.1	0.444914	0.7531	0.450055	0.634532	0.644151	0.874127	0.692843	0.9777	1.35267	0.525566	0.783336	0.610512	0.582883	0.640783	0.413645	0.336468	0.403978	0.672154	0.638854	0.374534	0.479538	0.425811	0.608118	0.625539	0.553719	0.559856	0.673739	0.597908	0.559866	0.413975	1.75183	0.760224	0.404649	0.624061	0.636257	0.607492	0.574063	0.459414	0.799978	0.442037	0.480187	0.639813	0.550344	0.561943	0.499643	0.414821	0.476221	0.3428	0.429422
Bcin01g03600.2	0.47292	1.35552	0.424546	0.518039	0.502326	0.814873	0.789517	0.448914	0.535866	0.599424	0.453611	0.536829	0.365644	0.516152	0.481318	0.391139	0.510003	0.766681	0.625566	0.392071	0.804199	0.473988	0.342892	0.446664	0.624814	0.485896	0.579807	0.600444	0.555028	0.498905	0.548211	0.527915	0.527359	0.5724	0.467739	1.04033	0.57745	0.326429	0.396766	0.42439	0.423036	1.13182	0.543579	0.559572	0.601453	0.349832	0.48098	0.333905	0.457873
Bcin01g03610.1	0.398081	1.232	0.346733	0.401675	0.489398	0.734681	0.485528	0.440663	0.945	0.71681	0.522047	0.433821	0.398973	0.392026	0.965213	0.453216	0.374435	0.51135	0.354092	0.421341	0.499169	0.439309	0.842238	0.610257	1.11689	0.35952	0.485359	0.416199	0.381656	0.34416	0.486243	0.462372	0.35091	0.27051	0.571133	0.947415	0.349214	0.365902	0.29121	0.388355	0.621963	0.485731	0.359413	0.392889	0.428993	0.548864	0.424639	0.3481	0.434575
Bcin01g03610.2	0.364072	0.693344	0.318839	0.371237	0.985557	0.683252	0.445247	0.607568	0.752778	0.520224	0.374744	0.428606	0.522849	0.430845	0.386417	0.388453	0.365035	0.717923	0.405644	0.303895	0.367586	0.386595	0.703787	0.776835	0.329102	0.397931	0.401408	0.377993	0.322745	0.29221	0.479904	0.317378	0.464942	0.333363	0.60516	0.547885	0.351427	0.429866	0.393107	0.394731	0.388979	0.506937	0.249478	0.384063	0.319604	0.406012	0.330798	0.363688	0.327347
Bcin01g03630.1	0.620287	1.39588	0.975772	0.582728	0.647234	0.410013	0.764613	0.467221	0.523569	0.360453	0.454872	0.485174	0.396548	1.16386	0.487931	0.346306	0.759063	0.667775	0.660874	0.703804	1.19591	0.427242	0.596932	0.537449	0.505755	0.576429	0.622701	4.36837	0.8078	0.317884	0.338644	0.555322	0.380368	0.723573	0.347877	1.07078	0.413802	0.425265	0.803892	0.413584	0.566574	1.16465	0.476103	1.05936	0.561553	0.717862	1.08557	0.391791	0.721147
Bcin01g03640.1	0.20319	0.236399	0.202729	0.20157	0.201912	0.224027	0.202411	0.201804	0.203775	0.203933	0.202246	0.202157	0.23392	0.205152	0.205113	0.201977	0.205436	0.203434	0.203595	0.204041	0.202368	0.205258	0.236344	0.201099	0.201771	0.204004	0.204144	0.203058	0.208654	0.202957	0.203846	0.202145	0.202149	0.203751	0.202522	0.206499	0.201924	0.202091	0.202428	0.203848	0.203314	0.203481	0.202899	0.20186	0.206315	0.209667	0.202811	0.203507	0.20593
Bcin01g03650.1	0.313133	0.308421	0.2785	0.220624	0.287097	0.520466	0.305706	0.300012	0.554153	0.340574	0.27207	0.278028	0.310523	0.322601	0.332312	0.218959	0.784798	0.287776	0.299062	0.304285	0.385085	0.2737	0.268695	0.276306	0.467556	0.346766	0.296046	0.33939	0.282812	0.226698	0.616424	0.284875	0.261504	0.345499	0.320448	0.703676	0.401138	0.27681	0.292284	0.278597	0.328237	0.325117	0.194125	0.244402	0.360911	0.346773	0.295461	0.237273	0.338398
Bcin01g03660.1	0.232159	0.376351	0.221182	0.247957	0.232891	0.50982	0.253017	0.311525	0.424391	0.25004	0.370108	0.307255	0.285927	0.281798	0.408183	0.392631	0.465592	0.27143	0.314074	0.297998	0.278814	0.248642	0.333474	0.237149	0.251236	0.322702	0.271818	0.245672	0.302635	0.20295	0.340333	0.230473	0.306297	0.30064	0.25022	0.691843	0.311086	0.261766	0.313111	0.270746	0.415031	0.365193	0.30718	0.242238	0.337165	0.316472	0.28667	0.228399	0.266761
Bcin01g03670.1	1.22345	0.62814	0.966404	0.739229	0.663739	1.31798	0.745598	0.881978	1.98052	1.10892	1.11337	0.519355	1.35492	0.709655	0.682407	0.759774	1.84501	1.89411	0.896863	4.65909	1.20876	0.965497	0.773876	0.54277	0.835589	0.504874	1.12183	0.713754	0.941894	1.86035	2.51443	0.694131	1.35867	1.3968	0.664436	1.63699	0.866008	1.05655	2.62135	1.02874	0.963398	1.77466	1.03027	0.548033	1.71758	0.555792	1.07671	1.01262	0.88712
Bcin01g03680.1	0.729366	0.764472	0.360488	0.497989	1.59155	0.918746	0.872371	0.996592	0.547631	0.533132	0.7864	0.565699	0.487082	0.80265	1.18225	0.743197	1.30777	0.916877	0.838111	0.43084	2.48862	0.436095	0.655706	0.796963	0.821362	0.638564	0.787628	0.482121	0.664959	0.426772	0.452083	0.483322	0.757517	0.802599	0.469075	1.16247	0.77648	0.847557	0.555454	0.326523	0.668335	1.26339	0.81561	3.08888	0.782442	0.5294	0.332427	0.312153	0.580481
Bcin01g03690.1	0.495773	0.706718	0.393306	0.527085	0.462174	0.695148	0.69169	0.359157	0.464875	0.531453	0.452813	0.402614	0.43745	0.361758	0.549643	0.431424	0.468764	0.458956	0.370569	0.721259	0.512573	0.364372	0.730593	0.589076	0.325976	0.405735	0.312025	0.409576	0.333841	0.366599	0.407271	0.480219	0.386265	0.387296	0.471365	0.294393	0.377089	0.448357	0.622958	0.345418	0.459839	0.380403	0.402781	0.492098	0.69344	0.31483	0.284039	0.280947	0.277024
Bcin01g03710.1	0.351018	0.479854	0.326336	0.314783	0.394564	0.35359	0.352257	0.329359	0.376405	0.385634	0.304196	0.318496	0.34662	0.301585	0.360876	0.297835	0.31267	0.329246	0.367659	0.327397	0.307052	0.29958	0.404702	0.324127	0.280676	0.345522	0.337025	0.315284	0.324856	0.343399	0.305589	0.328802	0.301355	0.328556	0.299638	0.494687	0.324597	0.286482	0.330882	0.288216	0.322398	0.331875	0.292199	0.322376	0.328175	0.2984	0.271586	0.299744	0.308292
Bcin01g03720.1	0.476994	1.38907	0.812755	0.526843	0.843193	0.836078	0.786062	0.754196	1.29989	1.1133	0.510557	0.365437	0.535259	0.638292	0.585115	0.545968	0.757411	0.580244	0.518829	0.593083	0.519464	0.651348	0.954509	1.1208	0.419967	0.714456	0.676002	0.870837	0.497338	0.725218	0.471195	0.948269	0.386992	1.53086	0.341267	0.465517	0.750395	0.385544	1.31093	0.357898	0.40704	1.15905	0.614356	0.54106	0.752719	0.626371	0.325837	0.476632	0.395811
Bcin01g03730.1	0.2971	0.414399	0.289184	0.278114	0.418761	0.453515	0.290659	0.290189	0.35052	0.313395	0.296818	0.302716	0.326933	0.311644	0.33453	0.301203	0.339356	0.296988	0.345033	0.308924	0.280676	0.302422	0.324816	0.292371	0.263239	0.292038	0.383115	0.285689	0.299329	0.31124	0.292559	0.303584	0.29623	0.347321	0.29302	0.321386	0.301965	0.265188	0.319439	0.268003	0.309758	0.409882	0.3027	0.306686	0.286339	0.299252	0.262621	0.294879	0.301993
Bcin01g03740.1	0.312799	0.367274	0.289869	0.307856	0.39296	0.460402	0.336911	0.298151	0.341296	0.308111	0.365392	0.315603	0.344211	0.319863	0.349637	0.31259	0.315332	0.308193	0.338297	0.317078	0.307728	0.327705	0.361043	0.29414	0.284116	0.302456	0.354958	0.310656	0.327677	0.30394	0.318565	0.357951	0.308348	0.334183	0.336563	0.33148	0.322806	0.278804	0.321685	0.292408	0.348905	0.452044	0.326267	0.314557	0.348492	0.313992	0.28129	0.300055	0.324939
Bcin01g03750.1	0.301982	0.379398	0.258778	0.231833	0.272233	0.528642	0.260651	0.265148	0.335996	0.26884	0.260713	0.388746	0.305893	0.489794	0.34201	0.274207	0.287285	0.35994	0.37899	0.268139	0.345974	0.406531	0.266771	0.281607	0.239407	0.262213	0.305308	0.267682	0.351659	0.242798	0.402499	0.292646	0.230265	0.28635	0.290366	0.71276	0.32316	0.254662	0.277821	0.249359	0.343673	0.443863	0.279715	0.330642	0.385807	0.438067	0.279995	0.266081	0.351613
Bcin01g03760.1	0.472291	3.05994	0.475367	0.627817	1.25637	1.90199	1.19256	0.82512	2.82147	1.18927	3.61332	0.819313	1.01913	2.56494	2.37251	4.19648	0.932563	1.08485	3.33384	6.55722	1.56941	1.16163	1.11645	3.35544e+07	4.83314	0.504963	0.861568	0.851728	2.50049	1.38249	3.54932	1.26484	6.14782	3.33664	4.41482	2.33938	3.20123	3.35544e+07	0.827203	0.586799	3.79724	0.599351	5.90087	0.919183	0.593656	4.29274	9.6789	1.73358	4.6006
Bcin01g03770.1	1.14968	0.794375	1.02021	0.723242	0.497327	1.19182	2.14481	0.636695	0.499883	0.6085	2.26018	0.595507	0.825782	1.32346	1.49463	0.881867	0.767886	1.6862	0.94058	2.09103	2.47563	0.916741	1.3695	0.513898	3.02853	1.43699	1.68508	0.576774	1.54998	1.19747	2.22339	2.04124	0.531653	2.08472	1.28453	0.616182	0.526608	1.81129	2.32408	3.69726	1.53814	1.59208	3.71931	3.70046	1.53746	2.69075	6.13201	0.914567	2.84491
Bcin01g03780.1	0.288472	0.339129	0.286532	0.269122	0.235718	0.476362	0.275565	0.32262	0.272396	0.372142	0.429001	0.348565	0.276816	0.453018	0.308206	0.266841	0.371152	0.276433	0.380239	0.234177	0.258543	0.255394	0.323455	0.250166	0.510621	0.202531	0.393514	0.271309	0.262231	0.261457	1.11609	0.282815	0.244498	0.449391	0.311892	0.271311	0.267025	0.277384	0.371583	0.28406	0.30051	0.412021	0.281075	0.264815	0.420045	0.393449	0.302235	0.268561	0.308985
Bcin01g03790.1	0.224312	0.284193	0.240906	0.230728	0.252623	0.423843	0.245489	0.236223	0.252652	0.22963	0.344263	0.246366	0.286929	0.300367	0.296212	0.268796	0.266504	0.248579	0.271048	0.26838	0.289616	0.293904	0.287028	0.223943	0.300308	0.258727	0.273822	0.253668	0.354884	0.225024	0.264798	0.235113	0.207046	0.285285	0.294525	0.337935	0.252489	0.293952	0.259828	0.26364	0.283226	0.301818	0.229119	0.262755	0.357565	0.316175	0.302026	0.237737	0.34521
Bcin01g03810.1	0.40155	1.67926	0.68882	0.47079	1.768	1.02319	0.635864	0.523567	0.504291	0.796336	1.07435	0.592193	0.553173	1.40198	1.30671	0.936635	0.36423	0.810179	0.759399	0.684031	1.26004	1.0901	0.473055	0.476177	2.25713	0.399724	0.684016	0.748353	1.36637	0.353879	2.00321	0.449363	0.57695	0.98041	0.509409	1.28561	0.987928	0.742262	0.580317	0.443436	0.565067	1.39596	1.2484	0.808889	1.34291	0.613777	0.608908	0.424693	0.464497
Bcin01g03820.1	0.240439	0.28233	0.243551	0.240773	0.240834	0.336804	0.241124	0.239851	0.242216	0.244912	0.241513	0.238294	0.274426	0.250468	0.247207	0.246529	0.243618	0.244517	0.241763	0.242627	0.240372	0.240521	0.278797	0.24188	0.243046	0.241587	0.244503	0.24046	0.255354	0.240367	0.241338	0.239794	0.24599	0.24555	0.239378	0.246663	0.238044	0.240982	0.245169	0.242519	0.244823	0.248029	0.247915	0.244566	0.250029	0.241939	0.240345	0.237586	0.242554
Bcin01g03830.1	0.226659	0.291108	0.2172	0.254743	0.255568	0.284192	0.22967	0.272831	0.309509	0.24571	0.238192	0.214733	0.243401	0.220241	0.238489	0.211809	0.252403	0.270491	0.211753	0.228268	0.227651	0.209716	0.315487	0.265944	0.214246	0.215853	0.231975	0.214746	0.207805	0.224378	0.214701	0.230887	0.247352	0.226114	0.230288	0.243604	0.226802	0.216034	0.215226	0.217583	0.222375	0.23688	0.262812	0.237735	0.220276	0.211154	0.210936	0.21963	0.217559
Bcin01g03840.1	0.331598	0.334558	0.178782	0.231623	0.295355	0.522763	0.22026	0.235521	0.344964	0.31263	0.413087	0.306087	0.298165	0.316011	0.477047	0.295703	0.423598	0.282731	0.299904	0.295713	0.276806	0.27671	0.351436	0.253159	0.452489	0.282229	0.259155	0.248416	0.327236	0.247673	0.437312	0.2653	0.245938	0.329216	0.266149	0.406713	0.235959	0.284759	0.256985	0.281419	0.234096	0.339751	0.279015	0.218497	0.350595	0.455958	0.299315	0.318235	0.472853
Bcin01g03860.1	0.262733	0.234452	0.223545	0.295583	0.257248	0.470095	0.292011	0.218502	0.320713	0.333758	0.252984	0.277068	0.261368	0.381901	0.248838	0.307683	0.237292	0.341596	0.255937	0.276452	0.231836	0.28043	0.297554	0.26149	0.295134	0.233942	0.267866	0.235577	0.406567	0.222184	0.271845	0.310542	0.243518	0.237992	0.258284	0.306037	0.278538	0.246411	0.238332	0.219621	0.219017	0.396655	0.261108	0.264709	0.285192	0.252231	0.191806	0.266067	0.214124
Bcin01g03890.1	0.341089	0.548159	0.357335	0.326638	0.974876	0.613693	1.17643	1.8062	0.936683	0.780188	0.948137	3.35544e+07	2.15911e+07	0.819925	0.498844	1.45301	0.854166	0.840571	1.08471	2.31753	1.68238	1.20225	1.45555	3.35544e+07	1.66554	0.441904	0.475324	3.27264	0.803858	2.36523	1.25747	3.35544e+07	2.15077	0.793591	1.39028	0.780155	2.21228	1.15482	1.22431	2.1054	0.342688	0.836078	0.327105	2.16808	0.352463	1.46484	3.61426	3.3138	1.48701
Bcin01g03900.1	0.569295	0.882579	0.644411	0.389838	2.55427	1.5148	2.91583	4.22797	2.22545	1.97425	2.84729	3.31083e+07	3.87453e+07	2.01334	1.87866	3.30471	2.07865	2.15106	2.61678	5.17756	2.39764	3.12641	3.54691	3.35544e+07	3.80611	4.93987	3.00678	7.00104	1.96774	5.24166	2.80943	3.16308e+07	4.84021	1.46212	3.45409	1.85018	4.96317	3.35544e+07	2.93077	4.64913	2.99334	2.0035	0.770587	4.64525	0.789565	3.39526	7.66469	7.07453	3.60528
Bcin01g03910.1	0.553032	2.72977	1.02684	0.339432	2.90051	1.71128	3.31001	4.78804	2.51936	2.23255	3.22361	3.35544e+07	3.87453e+07	2.28273	2.12291	3.74118	2.35361	2.43069	2.96931	5.85039	4.52962	3.56578	4.01753	3.35544e+07	4.31167	5.59201	3.42366	7.9063	2.23028	5.92483	3.17375	3.11842e+07	5.48073	2.97107	3.92671	2.09141	5.61044	3.24747e+07	3.32218	5.25867	3.3869	2.26499	1.06122	5.24171	0.600158	3.83534	8.65039	7.98429	4.09565
Bcin01g03910.2	0.664873	2.97861	0.897059	0.431714	3.1588	1.87705	3.59922	5.19696	2.74021	2.44179	3.5036	3.35544e+07	3.72782e+07	2.48339	2.3122	4.05658	2.56122	2.65272	3.2272	6.33923	2.1332	3.87826	4.36692	3.35544e+07	4.67316	6.05757	3.7187	8.55279	2.42966	6.41516	3.44434	3.32729e+07	5.93829	3.23045	4.26618	2.28049	6.08464	3.0526e+07	3.60983	5.6931	0.779471	2.46824	1.09915	5.67076	0.816534	4.1594	9.35094	8.6339	4.44763
Bcin01g03930.1	0.40878	2.1117	0.704799	0.688314	2.23624	1.29907	2.56653	0.939707	1.95415	0.753065	0.369943	3.35544e+07	0.592018	1.76652	1.63942	2.93051	1.82051	1.86684	1.26071	0.659159	1.31229	1.32577	0.752063	1.83295	1.68567	4.39142	1.2352	1.36221	0.93879	0.472917	0.760953	1.09169	1.36111	1.39412	1.83754	1.61402	0.518049	1.06625	1.40774	0.511197	0.708867	1.75068	0.609675	0.808546	1.69372	0.546607	6.84724	0.570338	0.63879
Bcin01g03940.1	0.619441	2.16233	0.984338	0.73955	0.92242	1.33243	0.762969	0.743078	2.00048	0.758599	2.56778	0.857837	0.905631	1.81009	1.67857	0.930254	0.87198	1.14607	2.36328	0.925095	1.20602	0.667089	3.19212	1.81337	3.45486	4.49187	1.23754	0.723431	0.944818	0.491886	0.76385	0.881751	1.35715	0.599951	3.12072	1.65355	0.717977	5.90113e+06	1.40944	0.678613	0.658429	1.79271	0.751937	4.22863	0.487423	0.855616	6.99763	1.1941	0.870219
Bcin01g03950.1	0.337736	0.422527	0.288566	0.30264	0.397431	0.509765	0.31423	0.290396	0.308004	0.32956	0.37316	0.334695	0.370143	0.506079	0.68586	0.354344	0.346699	0.341658	0.329488	0.34918	0.328444	0.362835	0.34997	0.388563	0.494063	0.327382	0.303746	0.336814	0.560044	0.281068	0.335462	0.281536	0.275771	0.337834	0.462916	0.331799	0.35081	0.378916	0.35398	0.330582	0.35402	0.332193	0.316479	0.291621	0.394249	0.360194	0.347572	0.305111	0.36957
Bcin01g03970.1	0.582682	0.644054	0.46044	0.710582	0.69706	0.888083	0.492508	0.438745	0.450458	0.471162	0.899315	0.485784	1.16143	1.0996	1.10781	1.93211	1.19855	0.525604	0.985766	3.03743	0.858142	1.7106	0.640958	0.462093	0.85595	1.36413	1.12502	0.573064	1.12201	2.21135	0.814951	0.521265	0.453504	0.64315	1.76049	1.08115	0.51402	0.623796	0.662968	0.853144	1.74159	0.615417	0.632961	0.55236	1.12781	1.96034	1.04664	1.52176	2.02911
Bcin01g04010.1	0.315033	0.888598	0.383707	0.245501	0.242663	0.511553	0.315776	0.389086	0.345614	0.540586	0.390618	0.273523	0.376599	0.25181	0.259717	0.214885	0.256698	0.398609	0.295568	0.376348	0.339432	0.287207	0.426037	0.339928	0.246928	0.330793	0.255558	0.288382	0.283418	0.252027	0.341815	0.333327	0.25713	0.321233	0.258095	0.402424	0.287638	0.278593	0.429048	0.296591	0.483465	0.26553	0.264538	0.267369	0.581781	0.234988	0.217919	0.274273	0.259473
Bcin01g04020.1	0.273336	0.326893	0.343806	0.295659	0.34367	0.592668	0.422256	0.28271	0.310466	0.351688	0.338667	0.332009	0.368287	0.534796	0.427907	0.363715	0.27406	0.403948	0.567605	0.247447	0.359161	0.371506	0.43415	0.403779	0.708808	0.341836	0.377416	0.296947	0.383751	0.314194	0.445455	0.401994	0.24612	0.423606	0.468167	0.432677	0.408731	0.292211	0.398489	0.353064	0.493678	0.856284	0.458712	0.409865	0.476257	0.502741	0.314453	0.298945	0.42969
Bcin01g04030.1	0.378318	0.426528	0.339755	0.315005	0.267811	0.568258	0.399296	0.307627	0.395788	0.458989	0.353951	0.296346	0.333638	0.585075	0.515294	0.30868	0.366162	0.419974	0.397318	0.299463	0.403187	0.281562	0.581451	0.312366	0.457704	0.370022	0.382657	0.323243	0.504674	0.396371	0.384576	0.357788	0.261293	0.348852	0.410757	0.757153	0.399438	0.353248	0.33745	0.336566	0.636483	0.578006	0.431837	0.341542	0.528989	0.368934	0.292129	0.311943	0.320042
Bcin01g04040.1	0.278047	0.328125	0.265501	0.252256	0.268816	0.452808	0.27718	0.352904	0.295258	0.32283	0.290269	0.22327	0.244953	0.325994	0.304958	0.254948	0.226541	0.334444	0.238438	0.282616	0.250669	0.222646	0.400583	0.237095	0.21409	0.20437	0.250686	0.225102	0.222952	0.213811	0.307821	0.250003	0.287374	0.207284	0.246073	0.243706	0.261761	0.20044	0.216645	0.207349	0.220123	0.256672	0.283942	0.271704	0.268594	0.204364	0.222594	0.187182	0.218454
Bcin01g04050.1	0.369145	0.325739	0.631977	0.557959	0.521745	0.641083	0.580685	0.459483	0.379568	0.5087	0.426552	0.324511	0.370505	0.463558	0.327304	0.29811	0.559926	0.33357	0.352385	0.369073	0.426033	0.32482	0.302923	0.459469	0.366379	0.574331	0.422054	0.293595	0.281545	0.302404	0.50414	0.436396	0.371736	0.246477	0.381139	0.419055	0.507651	0.367455	0.386002	0.282855	0.547943	0.914414	0.364522	0.362545	0.86248	0.381579	0.343134	0.362745	0.415264
Bcin01g04060.1	0.650807	0.767962	0.66128	0.637972	0.844733	0.756844	0.502481	0.447422	0.541443	0.535457	1.42898	1.37021	0.687751	1.01986	0.950198	1.65268	1.0353	0.423705	0.636681	0.643309	1.01268	0.738516	0.535196	0.516689	1.47131	0.660433	0.912943	0.594266	0.990678	0.659902	0.784861	0.899711	0.489044	1.16247	1.12806	0.946983	0.810085	3.31971e+07	0.682164	1.2063	1.49389	0.999932	0.764068	0.635628	0.647811	0.810351	1.13044	1.01779	1.33711
Bcin01g04070.1	0.400051	0.404739	0.262738	0.30846	0.375853	0.5587	0.315549	0.379075	0.518067	0.486132	0.383222	0.363592	0.419164	0.474952	0.511432	0.307866	0.272742	0.340772	0.316879	0.371548	0.348267	0.30784	0.431374	0.286399	0.341994	0.399617	0.28548	0.439112	0.287523	0.367485	0.310651	0.47082	0.429629	0.339316	0.334771	0.327546	0.343947	0.32546	0.45157	0.300179	0.373784	0.304558	0.264313	0.373077	0.239676	0.463567	0.386022	0.290957	0.318082
Bcin01g04080.1	0.227108	0.285906	0.267869	0.269061	0.198897	0.461707	0.254536	0.272915	0.301678	0.311171	0.262235	0.288024	0.226533	0.490028	0.295523	0.303736	0.315345	0.270331	0.236064	0.272868	0.259082	0.277704	0.339639	0.210639	0.263032	0.242776	0.281766	0.265189	0.234529	0.184961	0.262417	0.231016	0.271733	0.226672	0.293925	0.298894	0.25863	0.259266	0.258461	0.224823	0.242447	0.35702	0.244238	0.223652	0.328953	0.240195	0.327314	0.248131	0.291837
Bcin01g04090.1	0.32723	0.565856	0.333533	0.442193	0.437576	0.536974	0.403059	0.369497	0.382282	0.543027	0.608624	0.370201	0.332188	0.325571	0.382343	0.459235	0.32906	0.366502	0.338937	0.391932	0.53317	0.335569	0.436717	0.620377	0.314042	0.392903	0.331395	0.330267	0.321442	0.318506	0.345388	0.350738	0.388496	0.40271	0.460788	0.70251	0.385706	0.337566	0.490415	0.317497	0.335275	0.296393	0.36749	0.327549	0.385009	0.322264	0.293871	0.324384	0.298898
Bcin01g04100.1	0.305332	0.402335	0.330813	0.367984	0.417839	0.535807	0.298382	0.391231	0.428619	0.666757	0.385025	0.410056	0.296637	0.377924	0.727527	0.406346	0.349286	0.413653	0.397094	0.331251	0.331692	0.314889	0.386338	0.39989	0.30933	0.295073	0.347781	0.303408	0.269992	0.272426	0.369736	0.347386	0.303119	0.409873	0.346967	0.412054	0.326533	0.311207	0.338463	0.265253	0.453342	0.461213	0.339134	0.350303	0.400654	0.282421	0.269534	0.349851	0.269008
Bcin01g04110.1	0.863374	2.67606	4.68529	3.35544e+07	1.36999	1.68076	1.36727	1.26956	0.820761	2.18306	3.13288	0.641626	1.08914	2.23156	2.07655	3.62159	2.30032	2.37795	2.88737	5.64951	2.32869	3.43371	3.89197	3.35544e+07	0.658756	5.40342	3.31543	3.73286	0.611658	5.71616	3.07396	3.35544e+07	5.28808	2.89139	0.766803	2.04849	1.04109	0.648606	0.90502	5.0703	1.18231	2.21339	1.14092	5.07378	0.820777	1.13891	1.1926	1.17439	0.85315
Bcin01g04120.1	0.643388	2.60815	0.795355	0.596932	0.948157	1.61471	1.29843	1.90403	0.752938	2.12755	3.08589	1.03233	3.87453e+07	1.42194	2.02303	0.921107	0.778831	0.694045	0.765722	0.651981	1.32262	1.03744	1.15029	1.33481e+07	0.80576	5.37237	3.2729	0.925349	0.529412	0.860445	3.0386	0.665795	1.32958	0.66208	0.875787	1.99272	1.55161	1.58589	1.40835	0.776536	3.24411	2.15886	0.508797	5.03809	0.919934	1.08367	1.07035	4.50322	0.820811
Bcin01g04130.1	0.184021	0.242256	0.211214	0.177592	0.204193	0.259481	0.1966	0.163405	0.256076	0.230484	0.206458	0.182743	0.19352	0.30874	0.226362	0.186755	0.20403	0.207028	0.247736	0.184272	0.186067	0.187166	0.20491	0.172915	0.196909	0.203669	0.20719	0.184026	0.246185	0.189796	0.214709	0.172901	0.184085	0.182729	0.203443	0.257878	0.175169	0.195682	0.187547	0.178538	0.187309	0.258962	0.173044	0.18135	0.232651	0.193742	0.218988	0.190858	0.193862
Bcin01g04140.1	0.391796	0.440861	0.373675	0.397852	0.380488	0.353975	0.380768	0.384827	0.368944	0.37444	0.374173	0.387991	0.492578	0.357878	0.36359	0.367477	0.368819	0.393944	0.371222	0.38898	0.388483	0.368856	0.500468	0.3845	0.391592	0.44319	0.378845	0.366193	0.359281	0.403323	0.362573	0.41943	0.392827	0.470148	0.395401	0.393785	0.397614	0.410124	0.37035	0.367764	0.380109	0.368427	0.405594	0.385839	0.359678	0.371974	0.381761	0.432433	0.375599
Bcin01g04150.1	0.662928	0.820058	5.68281	0.536762	1.25591	1.99138	3.89006	0.541758	1.20348	1.19223	1.13441	1.88459	1.58099	1.4585	2.48196	4.38606	2.75944	2.85641	0.950676	1.73052	2.04328	1.46754	4.72192	1.08205	1.93554	6.55184	4.03017	9.23589	2.61541	2.7636	3.70853	2.46493	1.04132	1.02387	4.61806	2.44486	1.26834	1.50853	0.573703	0.805187	0.734409	2.6473	6.16295	6.12551	2.57647	4.48685	10.1053	9.33216	4.81104
Bcin01g04160.1	0.324228	0.389895	0.357091	0.283826	0.354216	0.669695	0.388902	0.308389	0.427845	0.516897	0.506148	0.324667	0.364506	0.464099	0.533114	0.42105	0.336012	0.463046	0.442013	0.320237	0.3778	0.469773	0.670755	0.321882	0.40304	0.472702	0.49523	0.386822	0.604978	0.364672	0.451576	0.333554	0.417975	0.360327	0.500012	0.872608	0.416791	0.274603	0.603953	0.373231	0.291493	0.331196	0.365583	0.514427	0.676578	0.435879	0.411345	0.448576	0.396534
Bcin01g04170.1	0.257955	0.336703	0.257551	0.277887	0.305279	0.538659	0.323887	0.346676	0.450893	0.333312	0.37308	0.260864	0.41146	0.542225	0.503086	0.246919	0.80822	0.381598	0.380446	0.233045	0.302186	0.28634	0.344178	0.279935	0.31071	0.265177	0.350098	0.241974	0.452558	0.275182	0.287499	0.325639	0.279052	0.366331	0.33203	0.491529	0.329562	0.393704	0.319263	0.288184	0.31702	0.468781	0.244364	0.360145	0.388407	0.339309	0.28294	0.321632	0.304269
Bcin01g04180.1	0.473334	0.548471	0.38012	0.499926	0.410216	0.913275	0.480372	0.670465	1.03783	0.774583	0.819449	0.528229	0.795923	0.933906	0.406285	0.4213	1.30007	0.538234	0.749058	0.492142	0.476508	0.636582	0.647773	0.475362	2.25519	1.68204	0.572292	0.636674	1.22633	0.726937	0.669599	0.45682	0.365685	1.29009	0.621826	0.403383	1.60994	0.503245	0.982146	0.599766	1.20286	0.559541	0.473455	0.421534	1.20415	0.60265	0.775318	0.354201	0.906347
Bcin01g04220.1	1.22382	2.1068	0.749252	3.35544e+07	0.780432	1.29742	1.26804	0.736463	0.435179	0.753713	2.50344	0.771173	1.25652	1.34756	1.63654	1.8288	1.81628	1.13968	0.773583	0.388613	0.638429	2.74775	1.36801	0.725822	3.37105	0.652722	2.62871	0.51416	1.71753	0.745733	0.54326	1.20862	0.709724	0.677748	0.934834	1.61075	1.34583	0.796915	0.798765	0.772205	0.610078	1.74683	1.23551	0.759442	1.69012	0.485776	6.83512	0.687857	1.98149
Bcin01g04230.1	0.31642	0.408989	0.312292	0.317681	0.314122	0.359761	0.318606	0.329604	0.318451	0.357339	0.317315	0.324386	0.364179	0.34066	0.328134	0.310793	0.334216	0.334697	0.320566	0.316985	0.329745	0.312181	0.366982	0.339809	0.317278	0.325163	0.323768	0.307773	0.31752	0.307541	0.33674	0.316545	0.313912	0.309601	0.317248	0.374438	0.32121	0.316167	0.323795	0.316557	0.322426	0.382642	0.31339	0.314016	0.356947	0.308513	0.307441	0.314413	0.315391
Bcin01g04240.1	0.336009	0.630468	0.356535	0.333128	0.323169	0.415186	0.326127	0.336568	0.339372	0.369115	0.321915	0.323028	0.367987	0.374603	0.327124	0.324006	0.389864	0.335464	0.325275	0.32178	0.328742	0.327877	0.362884	0.340907	0.329572	0.334945	0.330806	0.322477	0.358154	0.351028	0.32417	0.320092	0.311134	0.347948	0.319677	0.371671	0.326475	0.325916	0.3249	0.321944	0.327703	0.319112	0.310955	0.326654	0.347286	0.3069	0.31506	0.311135	0.319906
Bcin01g04250.1	0.538147	1.46808	0.931129	0.504973	0.473923	0.887327	0.300692	0.589556	0.457451	0.947627	0.433826	0.415723	0.440783	1.11829	0.366861	0.41401	0.550936	0.651333	0.745634	0.587211	0.593688	0.658629	1.92356	0.542604	0.420693	0.573106	0.404345	0.593499	1.1936	1.3967	0.572597	0.547606	0.448537	0.906606	0.483179	1.12543	0.906159	0.499102	0.694135	0.413431	0.785796	1.22351	0.363764	1.15978	0.771764	0.500673	1.08454	0.64823	0.892933
Bcin01g04260.1	0.206257	0.223651	0.206568	0.242677	0.2358	0.394612	0.205641	0.214259	0.245853	0.256025	0.221314	0.199394	0.239032	0.312221	0.215228	0.224531	0.243927	0.265288	0.202641	0.216208	0.208755	0.205605	0.274478	0.205492	0.271156	0.216962	0.22919	0.25167	0.342247	0.221562	0.191129	0.230636	0.197117	0.247541	0.221977	0.221904	0.192089	0.24337	0.234833	0.209493	0.249799	0.411335	0.229427	0.233698	0.230478	0.21293	0.218857	0.223179	0.221418
Bcin01g04270.1	0.240627	0.283276	0.251672	0.240959	0.247396	0.219442	0.247738	0.237059	0.240047	0.240171	0.22182	0.245932	0.277658	0.228121	0.246411	0.238672	0.243597	0.250504	0.244945	0.250751	0.242839	0.262395	0.28985	0.248505	0.266011	0.250115	0.254801	0.246065	0.22445	0.256431	0.231854	0.247965	0.232289	0.275259	0.262695	0.260489	0.24546	0.271431	0.259219	0.245969	0.257228	0.253448	0.255624	0.265072	0.237757	0.264656	0.246125	0.249368	0.238224
Bcin01g04280.1	0.194566	0.248077	0.220342	0.195061	0.191667	0.254235	0.197982	0.175274	0.182042	0.21671	0.214293	0.169866	0.213828	0.219296	0.220178	0.180338	0.220402	0.206712	0.22809	0.196242	0.188927	0.189637	0.220837	0.188992	0.190184	0.190139	0.190174	0.175394	0.246088	0.19018	0.202816	0.183334	0.176898	0.195527	0.205381	0.218836	0.182165	0.208055	0.201309	0.191097	0.176593	0.220854	0.175045	0.192364	0.246222	0.206087	0.191253	0.185536	0.203869
Bcin01g04280.2	0.195312	0.283673	0.215571	0.184857	0.198291	0.35058	0.188495	0.175342	0.170147	0.206905	0.177706	0.16696	0.212454	0.194679	0.266394	0.179136	0.226079	0.239717	0.199508	0.186209	0.20164	0.205474	0.21564	0.175979	0.18636	0.190286	0.196401	0.185095	0.231484	0.185891	0.185467	0.173962	0.183658	0.206885	0.199166	0.199644	0.184384	0.216541	0.204872	0.201081	0.186069	0.194134	0.174777	0.203116	0.19483	0.202752	0.187724	0.182596	0.181701
Bcin01g04290.1	4.1175	2.80601	4.99376	1.20417	2.98376	1.73977	0.665822	1.19073	0.667859	2.29087	1.12986	0.824835	3.87453e+07	0.560524	2.17466	3.85523	2.41871	0.775031	3.05755	6.02885	1.29108	1.32291	1.34752	3.35544e+07	1.47282	5.76378	1.64586	1.68998	2.29143	1.56676	0.848725	0.629142	0.849001	3.05986	4.04767	2.14375	0.739302	1.79565e+07	3.42163	5.41544	3.48577	0.625075	0.619954	0.510154	2.25625	3.94346	8.91268	8.2282	4.22063
Bcin01g04300.1	0.344797	1.13776	0.411094	0.348713	0.364365	0.673308	0.321971	0.35811	0.589811	0.688818	0.394661	0.306018	0.473726	0.395286	0.434663	0.362293	0.982921	0.557959	0.528864	0.47475	0.43645	0.488619	0.543183	0.354783	0.419587	0.419237	0.46534	0.368064	0.72505	0.383612	0.549661	0.381814	0.39849	0.348534	0.397301	0.876949	0.433521	0.407595	0.320644	0.500888	0.407856	0.367514	0.376238	0.349585	0.51055	0.736092	0.424615	0.531907	0.497613
Bcin01g04310.1	0.381943	0.461633	0.277137	0.398829	0.475218	0.588809	0.349081	0.296108	0.414643	0.374621	0.398739	0.347227	0.517747	0.535578	0.536203	0.314676	0.589174	0.330342	0.35367	0.404882	0.405796	0.499713	0.365839	0.32533	0.503635	0.398287	0.342471	0.484026	0.498598	0.47237	0.450108	0.340631	0.258888	0.358392	0.424993	0.517032	0.337998	0.317568	0.412796	0.617235	0.302562	0.422053	0.31484	0.318334	0.519093	0.962799	0.438367	0.477773	0.748791
Bcin01g04340.1	0.225377	0.27846	0.227491	0.228492	0.230484	0.235088	0.224907	0.234541	0.231021	0.266762	0.225728	0.223287	0.259254	0.223407	0.225722	0.218546	0.223997	0.243725	0.223247	0.228011	0.221945	0.22236	0.260035	0.231215	0.222137	0.222162	0.222547	0.22149	0.22325	0.22517	0.224743	0.223879	0.23072	0.22375	0.22484	0.229632	0.221236	0.221539	0.225308	0.222959	0.222594	0.224025	0.225654	0.224184	0.227814	0.221554	0.219701	0.222627	0.220935
Bcin01g04350.1	0.255127	0.35841	0.2547	0.260667	0.285043	0.416752	0.253872	0.241007	0.350419	0.298797	0.23984	0.251273	0.267546	0.221398	0.278574	0.213492	0.273923	0.359216	0.250293	0.312715	0.260378	0.234505	0.314343	0.272489	0.246381	0.246282	0.244923	0.233353	0.254026	0.244278	0.271948	0.257783	0.248611	0.24669	0.285239	0.266895	0.292024	0.265507	0.270247	0.260279	0.265916	0.289342	0.263484	0.30639	0.287464	0.25638	0.217252	0.216404	0.246295
Bcin01g04360.1	0.19803	0.343315	0.201203	0.1768	0.185049	0.401225	0.176114	0.212243	0.204864	0.211683	0.201581	0.178121	0.23346	0.250975	0.288714	0.183081	0.179578	0.230772	0.197929	0.200736	0.168207	0.216426	0.195196	0.170971	0.234006	0.18474	0.271376	0.185264	0.226775	0.213751	0.223468	0.188234	0.186746	0.245984	0.176266	0.194382	0.19744	0.177107	0.240188	0.168905	0.208352	0.272928	0.19411	0.221491	0.234147	0.229167	0.205872	0.209257	0.224949
Bcin01g04370.1	0.247809	0.298082	0.217589	0.242997	0.247443	0.398051	0.25044	0.22804	0.376951	0.286696	0.211651	0.217196	0.24052	0.246136	0.321136	0.215016	0.256738	0.223829	0.248529	0.224089	0.219311	0.241421	0.278374	0.233576	0.19675	0.213969	0.263964	0.248559	0.274889	0.212748	0.290063	0.21324	0.213468	0.206311	0.234923	0.299091	0.216922	0.194298	0.226392	0.176269	0.207208	0.277597	0.213617	0.226933	0.245845	0.213937	0.183176	0.233137	0.225369
Bcin01g04380.1	0.262689	0.319792	0.208396	0.22902	0.290409	0.438146	0.226774	0.224466	0.272233	0.260963	0.355684	0.259589	0.297688	0.29775	0.448221	0.256264	0.26281	0.263637	0.227714	0.269713	0.261683	0.328907	0.225004	0.22789	0.278755	0.257613	0.264227	0.26303	0.38886	0.23985	0.257794	0.213807	0.198542	0.247527	0.293592	0.269885	0.229986	0.287277	0.255667	0.26874	0.224156	0.403373	0.201968	0.220865	0.239558	0.261962	0.267466	0.234706	0.326713
Bcin01g04390.1	0.426353	0.654747	0.444216	0.450878	0.450596	0.589224	0.324489	0.279133	0.435715	0.37758	0.392571	0.384171	0.382554	0.450057	0.426938	0.266691	0.297205	0.474934	0.24918	0.352379	0.322299	0.361834	0.297369	0.355196	0.350402	0.345848	0.392463	0.300764	0.463772	0.498359	0.30854	0.303104	0.260551	0.46051	0.276324	0.512603	0.309386	0.305022	0.253114	0.304197	0.459968	0.350705	0.306076	0.28406	0.279352	0.337698	0.428847	0.483326	0.375703
Bcin01g04420.1	0.49036	1.30242	0.498913	0.456718	0.504583	0.811891	0.583894	0.43949	0.418355	0.513346	1.54075	0.409129	0.843391	0.912766	1.02657	0.742289	1.10708	0.577827	0.811241	2.81962	0.548586	0.460391	1.17883	0.503076	0.774208	1.04264	0.678445	0.482494	0.656056	2.23184	1.53232	3.13941	0.512297	0.57246	0.634624	0.702523	0.444899	6.38414e+06	1.56848	0.793978	0.895778	0.731829	0.600769	0.762193	1.03895	1.85237	1.1015	3.92671	0.655559
Bcin01g04430.1	5.12294	3.50791	1.37979	0.829256	3.73697	2.19018	0.979288	0.720302	1.23702	2.87792	4.13558	0.812963	3.87453e+07	2.94385	2.72631	4.79647	3.02579	0.641681	3.81633	1.15496	0.772067	4.60384	5.16929	0.916943	5.51941	1.04264	4.42196	10.0637	2.86953	7.56535	4.05211	2.35558	0.907511	3.82426	5.0622	2.68255	0.429256	0.556379	4.26465	6.70902	4.34518	2.9026	6.7232	6.67737	2.82733	4.90315	11.0067	10.1694	5.26485
Bcin01g04440.1	0.181908	0.255479	0.171203	0.169875	0.208862	0.382072	0.189765	0.199461	0.182711	0.245238	0.177571	0.172895	0.215581	0.197546	0.295924	0.195389	0.211814	0.171492	0.182366	0.200075	0.182469	0.229559	0.257151	0.177938	0.178748	0.177531	0.187521	0.188814	0.243687	0.191933	0.219016	0.201586	0.179366	0.25775	0.178029	0.178981	0.175675	0.183027	0.219969	0.196928	0.206215	0.198799	0.228386	0.186934	0.251916	0.187862	0.201122	0.197823	0.185267
Bcin01g04450.1	1.75311	0.879858	0.686455	0.861055	3.16377	1.84583	3.61364	0.639979	0.526339	2.4289	3.51084	1.02088	1.19535	2.49165	2.30427	0.598236	2.56288	0.847941	3.23893	0.767078	2.09333	3.89844	1.16026	0.912851	1.97378	6.09731	1.63514	0.697851	2.42762	6.4554	0.978603	0.763158	0.758381	1.41174	4.28905	0.752433	1.29742	3.35544e+07	3.62309	0.641561	0.999128	2.4591	0.710268	0.799093	2.39213	1.08689	9.41682	0.914799	0.973294
Bcin01g04450.2	0.632288	2.97509	0.680461	1.82082	3.1675	1.84822	1.09842	1.21937	2.74413	2.43205	1.13549	0.719955	1.09545	2.49486	2.30676	0.632231	0.798923	0.85139	3.24154	1.03762	2.18306	3.90242	0.836453	0.698351	0.85889	0.829174	3.74317	3.15938	2.43013	6.46186	3.45356	1.41967	1.07677	0.72305	1.74163	2.27334	1.71581	3.31313e+07	3.62699	0.963909	0.837211	0.836355	0.636066	0.72732	2.39477	4.17707	1.07496	3.6048	1.24776
Bcin01g04460.1	0.328258	0.359019	0.499887	0.358812	0.409432	0.731714	0.598731	0.40011	0.442132	0.531023	0.483968	0.37257	0.489431	0.848713	0.439673	0.516923	0.717769	0.580824	0.451092	0.305459	0.663078	0.465597	0.346983	0.350978	0.595028	0.802132	0.608108	0.507726	0.477306	0.361275	0.3299	0.458665	0.343639	0.695347	0.419922	0.330583	0.546679	0.376026	0.692872	0.382813	0.436408	0.643592	1.25183	0.815507	0.707407	0.679373	0.505759	0.333262	0.537121
Bcin01g04470.1	0.33318	0.347247	0.244165	0.321107	0.347324	0.583316	0.295029	0.286511	0.284769	0.300067	0.401018	0.24839	0.754961	0.322383	0.367658	0.288461	0.391463	0.317584	0.324695	0.324508	0.392467	0.388788	0.27692	0.288873	0.479232	0.341439	0.275361	0.396135	0.407104	0.35027	0.313194	0.298658	0.239968	0.331387	0.315988	0.313586	0.279327	0.358807	0.452363	0.482491	0.246909	0.40016	0.294363	0.336681	0.539765	0.322038	0.460128	0.374672	0.546785
Bcin01g04480.1	0.292152	0.408616	0.334844	0.276641	0.283831	0.321095	0.277302	0.260727	0.276924	0.306224	0.28559	0.260277	0.321666	0.357736	0.296814	0.273975	0.284339	0.272766	0.29591	0.291599	0.265608	0.27433	0.294171	0.259434	0.313555	0.287469	0.294645	0.262753	0.336546	0.358248	0.270556	0.270821	0.267451	0.323848	0.27715	0.31529	0.265284	0.292304	0.279122	0.287201	0.269446	0.27732	0.28636	0.276193	0.318773	0.289742	0.30774	0.293971	0.289871
Bcin01g04490.1	0.329099	0.710128	0.388153	0.370385	0.379768	0.730123	0.448375	0.503104	0.661042	0.392602	0.562535	0.495763	0.335981	0.519195	0.959999	0.542501	0.717106	0.428216	0.342549	0.395657	0.42478	0.692706	0.462485	0.317385	0.468968	0.727824	0.534863	0.390282	0.295317	0.431882	0.312037	0.468238	0.464291	0.71272	0.502198	0.942078	0.354966	0.599658	0.327562	0.763312	0.589944	0.415448	0.548318	0.40472	0.706841	0.601515	0.407635	0.327713	0.513008
Bcin01g04490.2	0.414399	0.713345	0.519733	0.405823	0.424884	0.739653	0.52437	0.538673	0.440516	0.327993	0.641664	0.487389	0.344571	0.421	0.971076	0.574916	0.720874	0.627966	0.510255	0.438905	0.58104	0.42922	0.62411	0.287458	0.411211	0.630072	0.676825	0.490341	0.44399	0.34748	0.509854	0.344186	0.358243	0.465084	0.48035	0.952869	0.417417	0.479741	0.693457	0.360594	0.486953	1.03782	0.614699	0.307477	0.430021	0.429826	0.486556	0.791689	0.499239
Bcin01g04500.1	0.487274	2.57887	0.585882	0.724959	2.73468	1.60276	3.12703	0.756096	2.37879	2.10309	0.687488	0.811714	3.87453e+07	2.16047	0.741736	3.54247	0.509013	2.28932	2.80743	1.8541	1.1921	0.669508	0.792296	0.809675	0.836562	1.54027	0.882599	0.748136	0.466511	2.42029	2.99945	1.52	0.52446	0.800939	0.914053	1.97278	0.461859	0.781487	3.14012	0.648423	0.930953	2.13506	4.99316	4.96714	0.944581	0.612937	0.773701	0.745915	3.35693
Bcin01g04510.1	0.441674	0.76239	0.82434	0.646957	0.521469	0.771683	0.555866	1.2883	0.632604	0.881806	0.475983	0.412554	0.732586	0.462309	0.44424	0.362814	0.573454	0.597085	0.677767	0.395226	0.740082	0.437044	0.815987	0.54243	0.447866	0.620293	0.673639	0.493646	0.398002	1.36371	0.668019	0.517225	0.923728	0.490799	0.616237	0.456212	0.409827	0.364026	0.519381	0.768185	0.691727	0.686349	0.568713	0.504723	0.745441	0.537036	0.47347	0.724436	1.09297
Bcin01g04530.1	4.06429	2.76741	0.91657	3.35544e+07	2.94392	1.7202	1.09241	1.31583	0.845864	0.608103	3.27214	3.35544e+07	3.87453e+07	2.31952	2.14939	3.80587	2.38648	0.777535	3.01559	0.961914	4.60807	3.62639	1.18289	3.35544e+07	4.38439	5.68905	1.64699	8.03894	2.26024	1.43938	0.543689	3.35544e+07	0.702722	3.01883	3.99346	2.11464	5.70407	3.30863e+07	3.37553	0.829998	3.44348	0.518393	5.36101	5.32962	0.933763	0.496147	0.756878	0.614028	0.766042
Bcin01g04540.1	0.769107	0.856226	1.25012	0.82628	0.769001	0.570486	0.76378	1.17724	0.475238	0.631512	0.901871	1.47424	3.87453e+07	0.754724	0.721537	0.912658	0.602723	0.606041	0.881287	0.741772	0.756131	0.791539	0.723324	3.35544e+07	0.738314	1.13534	0.965596	0.827678	0.736061	0.404552	0.469781	1.20656	0.688227	0.454194	1.13939	0.713199	1.48578	2.83527	0.679917	0.511635	1.11505	0.75264	0.583467	0.583134	0.57858	0.402133	0.401308	0.403043	0.42331
Bcin01g04550.1	0.280821	0.316941	0.263543	0.2265	0.253594	0.500325	0.208057	0.229779	0.267222	0.341051	0.310669	0.272444	0.325462	0.257871	0.315455	0.274591	0.282106	0.281007	0.398738	0.280445	0.255567	0.359124	0.248085	0.225405	0.26173	0.327333	0.338339	0.225069	0.414763	0.28819	0.377926	0.297005	0.231517	0.394591	0.2738	0.680201	0.322603	0.298817	0.305247	0.28618	0.331007	0.272188	0.307297	0.289443	0.381162	0.330088	0.297902	0.276248	0.428587
Bcin01g04560.1	0.348376	0.530023	0.381342	0.34249	0.367982	0.495832	0.251112	0.319048	0.308363	0.446158	0.304396	0.270232	0.439789	0.339911	0.275671	0.309171	0.418422	0.401035	0.293096	0.318941	0.292518	0.372728	0.314747	0.376542	0.261798	0.411148	0.334333	0.305038	0.401455	0.421763	0.321328	0.301112	0.292737	0.330589	0.282621	0.386237	0.294959	0.31345	0.303425	0.287127	0.33484	0.289346	0.248055	0.333596	0.389852	0.493508	0.368065	0.485141	0.311658
Bcin01g04570.1	0.323395	0.396522	0.380171	0.338791	0.364177	0.486335	0.301885	0.355706	0.28109	0.362555	0.279907	0.274139	0.411828	0.527657	0.326295	0.281837	0.340297	0.306775	0.332306	0.375789	0.313978	0.455331	0.317047	0.34248	0.300977	0.348383	0.306131	0.279953	0.324228	0.42784	0.318667	0.322828	0.310486	0.383669	0.346964	0.319526	0.349939	0.337377	0.293058	0.283804	0.324324	0.316162	0.311633	0.337792	0.357173	0.365623	0.368763	0.336438	0.408512
Bcin01g04580.1	0.556848	0.690469	0.441604	0.972242	0.713498	0.58088	0.498307	0.559504	0.548835	0.493877	0.901841	0.541301	0.475331	0.701119	0.598101	0.471206	0.539763	0.608667	0.798841	0.393998	0.519042	0.398022	0.484861	0.481996	1.1965	0.452803	0.436827	0.629427	0.752119	0.386349	0.445163	0.474086	0.570968	0.457586	0.479306	0.723159	0.451158	0.614267	0.689447	0.458199	0.684972	0.510318	0.408839	1.05755	0.589749	0.398836	0.407478	0.385256	0.399968
Bcin01g04580.2	0.488716	0.555348	0.403243	0.722792	0.538163	0.588741	0.641922	0.532258	0.748945	0.545611	0.670799	0.660418	0.485559	0.785351	0.748491	0.442429	0.535511	0.545719	0.593895	0.396814	0.459054	0.387928	0.492546	0.533184	0.736433	0.478509	0.408633	1.08942	0.63407	0.376794	0.481	0.479242	0.487384	0.456835	0.435878	0.485032	0.445228	0.67839	0.637613	0.482517	0.590255	0.425949	0.423724	0.651939	0.517853	0.387906	0.411051	0.383163	0.398823
Bcin01g04600.1	0.25576	0.324836	0.271806	0.268844	0.296492	0.446754	0.280077	0.251043	0.326798	0.305886	0.286971	0.267745	0.361864	0.436728	0.620157	0.292231	0.278938	0.262779	0.283659	0.2867	0.302379	0.374459	0.364953	0.278185	0.328204	0.280224	0.29467	0.308601	0.396844	0.414068	0.323053	0.304433	0.273305	0.309254	0.284974	0.604208	0.270436	0.32073	0.306028	0.430386	0.285887	0.365945	0.304798	0.283592	0.348311	0.454564	0.435855	0.421026	0.323397
Bcin01g04630.1	0.234071	0.441913	0.223949	0.25033	0.24202	0.489137	0.261143	0.253338	0.28573	0.246845	0.284533	0.247887	0.248806	0.450015	0.318247	0.269738	0.245349	0.256449	0.342846	0.245152	0.307758	0.336154	0.38081	0.235749	0.330024	0.260169	0.279915	0.253519	0.532685	0.236454	0.249358	0.249874	0.240311	0.339989	0.246023	0.3991	0.244064	0.467746	0.287626	0.227118	0.269895	0.256757	0.357547	0.303966	0.567356	0.337716	0.250112	0.250655	0.274433
Bcin01g04640.1	0.172898	0.20707	0.179041	0.17255	0.17203	0.239186	0.172894	0.174165	0.175751	0.178525	0.177154	0.170659	0.198625	0.182364	0.179991	0.172281	0.178026	0.180961	0.173019	0.17348	0.172178	0.172098	0.205362	0.172907	0.173042	0.174157	0.17419	0.170388	0.177018	0.17456	0.175889	0.172973	0.172496	0.174071	0.175893	0.185899	0.172468	0.172295	0.179926	0.172087	0.173068	0.176089	0.172732	0.170531	0.18229	0.180078	0.173641	0.172702	0.17482
Bcin01g04660.1	0.505449	0.837043	1.31183	0.58623	0.874482	1.33899	0.497503	0.381723	1.15157	1.11298	2.58098	0.719155	1.18078	1.35995	1.68721	1.18906	0.748962	0.841844	0.445586	0.990027	2.33449	0.438342	1.95239	0.71182	1.65935	4.51448	2.71452	0.722422	1.77265	4.78692	2.55131	0.72801	1.35614	0.555518	0.613068	1.66165	0.859259	1.18318	0.971327	0.660939	2.71419	1.80192	4.26873	4.24961	1.74438	3.07881	0.910752	0.908208	0.476256
Bcin01g04670.1	0.315141	0.404155	0.357609	0.309075	0.322277	0.401261	0.299685	0.306942	0.300207	0.341184	0.300094	0.298461	0.366961	0.314223	0.301424	0.302256	0.307469	0.305892	0.304036	0.308934	0.298965	0.3069	0.344093	0.307492	0.308251	0.307874	0.30188	0.295385	0.321934	0.365166	0.308763	0.299732	0.302218	0.305574	0.296209	0.31209	0.298236	0.305975	0.296626	0.308158	0.29926	0.300248	0.301328	0.305204	0.330669	0.307344	0.306814	0.309721	0.301269
Bcin01g04700.1	0.359741	0.286044	0.314877	0.367952	0.259017	0.56872	0.294101	0.259134	0.259707	0.343852	0.356346	0.406523	0.343831	0.360345	0.403428	0.375919	0.380489	0.321007	0.331536	0.256797	0.293068	0.286523	0.336346	0.331073	0.326896	0.327136	0.472524	0.308161	0.504873	0.280039	0.278599	0.349404	0.26509	0.309938	0.307274	0.757856	0.384364	0.344249	0.284979	0.28088	0.289812	0.53852	0.283018	0.386887	0.392431	0.61195	0.426693	0.373012	0.538697
Bcin01g04710.1	0.364634	0.473137	0.363973	0.428251	0.403823	0.501278	0.387071	0.516722	0.425285	0.43545	0.513893	0.375681	0.39921	0.369218	0.424108	0.370745	0.380741	0.520946	0.436715	0.391556	0.398498	0.360386	0.453617	0.464451	0.363243	0.37532	0.379916	0.376595	0.376588	0.355237	0.364591	0.370422	0.408422	0.39342	0.387092	0.418348	0.377417	0.389672	0.446074	0.348889	0.38425	0.428644	0.400249	0.387568	0.366141	0.354439	0.347776	0.358887	0.350678
Bcin01g04720.1	0.256609	0.415169	0.191839	0.229153	0.297695	0.510063	0.36316	0.250462	0.270692	0.422024	0.314118	0.304255	0.279008	0.448486	0.490675	0.27605	0.386668	0.367774	0.432612	0.245612	0.336596	0.299006	0.269079	0.291176	0.307854	0.258837	0.272104	0.304107	0.445237	0.233236	0.257361	0.23373	0.261748	0.26398	0.319164	0.27138	0.253159	0.348634	0.359472	0.280478	0.261594	0.350516	0.310294	0.302989	0.314199	0.296722	0.224312	0.22739	0.448597
Bcin01g04730.1	4.4103	0.882689	5.34908	0.860888	3.20367	1.86902	0.574431	0.902319	2.77521	0.815763	1.13159	3.35544e+07	1.19139	0.574994	2.33349	0.867842	2.59518	2.68295	0.790486	6.45189	2.08547	1.47509	0.910357	3.35544e+07	0.611216	1.37565	3.78621	1.30308	2.45795	0.846868	0.853898	2.57652	0.759266	1.01982	1.47244	2.29965	0.79847	0.752277	1.40194	0.673238	0.997573	2.49021	0.711286	1.14784	2.42265	4.22314	9.52674	1.74948	1.20466
Bcin01g04740.1	0.673472	0.785715	0.675839	1.02487	1.16435	1.01463	0.585452	0.935633	1.54839	0.637504	0.515629	0.494339	0.441774	0.814586	1.29589	0.828845	0.568227	0.684876	0.507758	0.598744	0.739174	0.620279	0.659012	0.722301	0.449852	0.695543	0.486393	0.412897	0.680194	0.450531	1.98801	1.08702	0.478257	1.82643	0.600939	1.27476	1.67128	0.340876	0.705224	1.04562	0.690771	0.724433	0.520027	1.16017	0.52105	0.527846	0.497012	0.375878	0.397586
Bcin01g04750.1	1.22445	0.875474	5.12914	1.19293	3.06725	1.79033	0.572544	0.534768	1.19398	0.842954	0.796234	0.997363	1.4597	2.41914	2.23476	0.834651	0.920115	2.56866	0.695762	0.678132	2.20778	1.47999	0.913199	1.57925e+07	0.548726	1.4981	0.841187	0.912933	0.999426	0.914674	3.34809	1.42605	0.659987	3.14361	0.976184	2.20167	0.573753	0.651153	3.51433	5.55951	3.58148	2.38486	5.57286	5.54065	2.31888	1.08356	9.1459	3.7683	1.20389
Bcin01g04770.1	4.50321	0.62329	5.46034	0.53004	0.966906	1.91048	0.68026	0.869936	2.83333	2.51161	1.13201	3.35544e+07	3.87453e+07	1.00749	2.38198	1.10823	0.687658	2.74059	3.34794	1.09772	5.11065	4.03226	1.34064	3.35544e+07	1.89631	6.29829	1.06638	8.88341	2.51093	1.80538	0.982365	0.486446	1.30897	0.856734	1.73119	0.756667	1.39735	3.35544e+07	3.74478	5.91402	0.72679	2.54244	0.416354	5.89099	0.950737	0.773237	9.72071	8.97615	4.62066
Bcin01g04780.1	0.282569	0.307622	0.230003	0.313639	0.664453	0.591594	0.338722	0.212376	0.35625	0.309185	0.339146	0.321583	0.298736	0.638168	0.529846	0.279583	0.316093	0.351123	0.334588	0.315461	0.394077	0.461192	0.513168	0.224698	0.418189	0.327695	0.348313	0.443316	0.356694	0.373917	0.402605	0.252102	0.299681	0.445965	0.275864	0.780901	0.231557	0.304546	0.28225	0.333848	0.315105	0.490895	0.384035	0.269522	0.441102	0.44051	0.406619	0.397823	0.685445
Bcin01g04790.1	0.246343	0.385271	0.270586	0.268741	0.235148	0.412555	0.28	0.237841	0.294941	0.243693	0.271944	0.260608	0.296169	0.279294	0.269293	0.245036	0.33862	0.273286	0.277514	0.253173	0.277147	0.243194	0.336641	0.238663	0.306568	0.349516	0.294213	0.251735	0.283872	0.23966	0.234698	0.266595	0.225362	0.285979	0.306456	0.302448	0.284668	0.294069	0.260507	0.287786	0.2735	0.270756	0.261383	0.268038	0.339215	0.30876	0.251686	0.268175	0.228583
Bcin01g04800.1	0.248311	0.387038	0.242128	0.198374	0.21	0.416846	0.239324	0.238238	0.293096	0.309956	0.182891	0.205064	0.255227	0.324455	0.232	0.199011	0.296958	0.248649	0.303484	0.217745	0.243401	0.25	0.274629	0.211141	0.21231	0.186383	0.222021	0.219064	0.250818	0.198413	0.202796	0.214951	0.216074	0.285474	0.236263	0.254108	0.251191	0.200437	0.180411	0.206543	0.233253	0.214554	0.242157	0.198738	0.294689	0.212944	0.237907	0.203639	0.256061
Bcin01g04810.1	0.366529	0.422082	0.387303	0.366465	0.486757	0.888022	0.417229	0.413033	0.528687	0.415044	1.04629	0.936437	0.716767	1.22661	1.14576	0.492691	0.551619	0.378144	0.63874	0.51969	0.456682	0.592851	0.551771	0.373547	0.709562	0.401873	0.682774	0.669386	1.19421	0.392182	0.88362	0.410006	0.731379	0.415844	0.847711	1.12622	0.611623	0.739063	0.448628	0.455208	0.852049	1.22464	0.468858	0.364094	0.616653	0.610456	0.610341	0.485031	0.396044
Bcin01g04820.1	0.726089	1.95951	0.487281	0.706412	0.500842	1.20264	1.26117	0.405909	0.391171	0.818068	0.796021	1.75267	0.943495	0.995647	1.52253	1.83633	1.68876	0.828008	0.725043	0.581754	1.23447	0.97152	0.618742	0.330877	1.22379	0.511183	0.900131	0.919403	1.59642	0.752219	0.538932	0.715808	0.467181	0.96543	1.52202	1.49835	0.523823	0.57906	1.40162	1.05877	0.853335	1.6255	1.23931	0.716067	1.57045	0.617391	0.476473	0.55916	2.9599
Bcin01g04860.1	1.08648	0.586592	0.617537	0.81812	1.21951	1.28027	2.52527	0.88885	1.92306	1.09872	2.46948	3.35544e+07	0.760004	1.73772	0.70228	0.937988	1.79068	1.83589	2.27133	0.934575	3.47887	1.06955	3.06732	0.48219	0.982756	4.32497	1.12776	0.913777	1.6938	0.625717	0.941106	0.976077	4.23732	0.974952	1.84022	1.58884	0.374954	0.895229	2.54531	4.07459	2.59717	1.72292	1.23451	1.15822	1.66642	1.28005	0.520581	0.426262	0.88047
Bcin01g04880.1	0.482219	0.754253	0.55961	0.531556	0.449638	0.964352	0.556523	0.54252	0.400005	0.4308	0.58944	0.406993	1.14773	0.66859	1.21721	0.595264	1.33741	0.588364	0.530797	0.561155	0.530233	1.00231	1.36465	2.90697e+07	0.426089	1.32174	0.909467	0.46733	1.25667	2.13009	1.83712	0.945753	3.17228	0.642991	0.444634	0.555503	0.41242	0.687664	0.652609	0.807889	0.94891	1.2959	0.601656	0.744049	0.827566	2.20845	5.12978	4.71929	2.31612
Bcin01g04890.1	0.402512	0.52993	0.434165	0.41014	0.38444	0.638474	0.390726	0.368335	0.357742	0.398516	0.472428	0.385922	0.55442	0.468314	0.821335	0.505269	0.431934	0.525294	0.442544	0.481175	0.437616	0.450297	0.796053	0.355879	0.381091	0.508663	0.553901	0.442145	0.587134	2.38489	0.747425	0.743757	0.35919	0.523273	0.398538	0.461363	0.389871	0.416514	0.426798	0.63866	0.452224	0.877419	0.752635	0.56638	0.826588	1.51591	0.789699	0.8596	0.66887
Bcin01g04900.1	0.452724	1.06611	0.426154	0.408253	0.399187	0.651659	0.394834	0.373552	0.354939	0.395181	0.537968	0.405221	0.633294	0.509611	0.595724	0.551772	0.491871	0.433392	0.44273	0.464823	0.424542	0.434216	0.528415	0.706136	0.362607	0.448998	0.469261	0.389247	0.83712	2.42264	0.867551	0.498917	0.540656	0.576399	0.402206	0.609991	0.394466	0.416188	0.405343	0.720765	0.44644	0.493806	0.477502	0.553409	0.446888	1.5369	0.817339	3.39778	1.55012
Bcin01g04920.1	0.760082	3.13664	5.57175	1.72996	0.586779	1.95016	3.81276	0.59368	2.8917	0.707297	3.70291	3.35544e+07	1.5915	1.45692	2.43337	0.505018	0.934576	2.79906	0.793485	0.519225	0.887132	4.11619	1.81908	1.59849	1.41526	1.19603	1.62811	1.30169	2.56268	1.2839	3.63614	1.75719	0.451802	3.41964	0.9852	0.588415	0.990897	1.06286	3.82167	0.838481	2.17336	0.846577	6.04456	0.763555	2.52524	0.754626	9.91156	0.786466	0.501172
Bcin01g04930.1	0.540439	0.876765	0.541851	0.539695	0.527128	0.565111	0.558793	0.590827	0.523191	0.536229	0.527739	0.52863	0.613552	0.582681	0.52375	0.522241	0.535119	0.600255	0.590759	0.5535	0.562291	0.523358	0.702861	0.584628	0.560665	0.626513	0.551039	0.534285	0.621729	0.534343	0.529717	0.641159	0.524279	0.534982	0.547481	0.567325	0.56039	0.534055	0.562135	0.667874	0.539469	0.564793	0.539304	0.54675	0.5441	0.537544	0.521742	0.530001	0.524559
Bcin01g04940.1	0.363061	0.432665	0.270052	0.257251	0.346909	0.694637	0.493543	0.536377	0.461552	0.524632	0.397266	0.489772	0.601969	0.430651	0.383831	0.443193	0.702573	0.576172	0.77568	0.385812	0.411106	0.480724	0.429999	0.302494	0.879377	0.497159	0.701018	0.423999	0.410345	0.496427	0.420321	0.631221	0.268401	0.4889	0.485385	0.366394	0.634804	0.477998	0.444877	0.577508	1.16226	0.980969	0.363527	0.463855	0.929248	0.851506	0.326603	0.541482	0.434172
Bcin01g04950.1	0.291306	0.438695	0.277609	0.340475	0.322214	0.541265	0.344266	0.385482	0.434532	0.408044	0.34898	0.30077	0.302599	0.365867	0.52116	0.317251	0.315521	0.475805	0.303454	0.298265	0.311509	0.271493	0.370211	0.318097	0.364321	0.347263	0.428258	0.360441	0.316644	0.289805	0.278239	0.380623	0.331056	0.329151	0.350686	0.419181	0.352322	0.32415	0.378429	0.280142	0.369406	0.378194	0.370559	0.317115	0.344201	0.295415	0.270466	0.297902	0.268227
Bcin01g04960.1	0.371855	0.334125	0.412581	0.375192	0.376449	0.572556	0.470493	0.467097	0.437345	0.343369	0.359183	0.522459	0.424104	0.369008	0.770301	0.387898	0.455997	0.557772	0.459263	0.411378	0.362021	0.297616	0.425941	0.334927	0.356286	0.395388	0.32478	0.36486	0.451223	0.351471	0.350543	0.38304	0.558858	0.32322	0.547311	0.381095	0.429676	0.35946	0.4608	0.407741	0.430568	0.551429	0.326433	0.335504	0.491558	0.32184	0.371022	0.345954	0.316526
Bcin01g04980.1	0.180572	0.215664	0.183033	0.181595	0.183827	0.227431	0.18301	0.185529	0.190651	0.195179	0.17891	0.180229	0.207383	0.180332	0.190931	0.181167	0.189974	0.190371	0.182406	0.185821	0.180869	0.180369	0.211329	0.179915	0.180435	0.185592	0.183296	0.185466	0.191123	0.183398	0.191065	0.1797	0.177402	0.184735	0.181032	0.19611	0.180707	0.179267	0.180235	0.184705	0.180043	0.185296	0.178397	0.180308	0.186156	0.184044	0.186608	0.182646	0.183692
Bcin01g05010.1	0.384654	0.707066	0.302534	0.382509	0.504741	0.720865	0.387685	0.394578	0.440671	0.625828	0.522426	0.669877	0.467713	0.625501	0.438049	0.590916	0.577785	0.475956	0.322256	0.269819	0.38406	0.400431	0.469304	0.484993	0.440605	0.324765	0.600238	0.396785	0.62079	0.532403	0.508642	0.367674	0.271674	0.499316	0.462317	0.931267	0.341211	0.600481	0.465333	0.601034	0.505609	0.434624	0.399528	0.393485	0.578992	0.645592	0.58165	0.439167	0.477879
Bcin01g05020.1	0.414737	0.47738	0.411912	0.444477	1.10358	0.86336	0.35868	0.375493	0.810187	0.523308	0.503568	1.17899	0.741577	1.09957	0.599155	0.835564	0.615233	0.402523	0.562185	0.605119	0.548114	1.83073	0.528863	0.434113	1.11357	0.882006	1.12555	0.889565	1.15943	0.890237	0.445483	0.753499	0.735243	0.836285	1.05968	0.474167	0.379122	1.06424	0.708913	1.34279	0.797502	1.1881	0.655801	1.06445	0.772381	2.06571	0.674237	1.06154	2.16377
Bcin01g05040.1	0.44759	0.412694	0.301042	0.471465	1.10943	0.875418	0.547914	0.307024	0.543804	0.489026	1.04815	0.478301	0.351815	0.511533	1.13054	0.395536	0.661726	0.490814	0.465235	0.379114	0.745788	1.41812	0.604771	0.41069	0.474727	0.582016	0.674833	0.539423	0.560571	0.477599	0.66615	0.538204	0.247375	0.329004	0.679741	0.608022	0.398127	0.554947	1.3285	1.08525	0.420819	0.689554	0.455155	0.485993	0.61442	1.03007	0.711227	1.4582	0.758823
Bcin01g05060.1	0.185114	0.208587	0.178756	0.174939	0.187748	0.334633	0.188841	0.171967	0.217824	0.20585	0.180894	0.174488	0.211394	0.216203	0.226304	0.224941	0.225451	0.195014	0.182258	0.180851	0.178717	0.190265	0.220986	0.175886	0.199554	0.168954	0.193155	0.177754	0.195124	0.176013	0.174966	0.1771	0.186969	0.182973	0.183696	0.193799	0.17609	0.171874	0.18985	0.173366	0.216084	0.228874	0.1904	0.186064	0.232931	0.18019	0.168403	0.178915	0.186319
Bcin01g05060.2	0.170484	0.267291	0.17936	0.168974	0.187784	0.242354	0.179615	0.177103	0.216897	0.2167	0.181519	0.169539	0.204412	0.197342	0.191429	0.184238	0.196984	0.173735	0.172981	0.190956	0.173176	0.188877	0.221278	0.186933	0.182693	0.169527	0.19988	0.173644	0.18092	0.168963	0.170403	0.172902	0.187552	0.179562	0.184522	0.218194	0.175206	0.16787	0.177952	0.163765	0.195726	0.220241	0.179161	0.179029	0.217029	0.171485	0.169061	0.176714	0.177277
Bcin01g05070.1	0.418218	0.691642	0.327608	0.411006	0.469875	0.678519	0.491816	0.329589	0.514814	0.803109	0.563415	0.402128	0.359258	0.300521	0.453086	0.504725	0.989498	0.570382	0.348035	0.437306	0.354131	0.344115	0.576487	0.370715	0.326206	0.385718	0.352748	0.34949	0.478719	0.335043	0.358669	0.376611	0.30217	0.38649	0.308844	0.88272	0.355558	0.367137	0.423131	0.342189	0.479529	0.437944	0.417415	0.323992	0.418913	0.464889	0.304417	0.339482	0.306719
Bcin01g05110.1	0.260522	0.247448	0.191265	0.231819	0.256569	0.434056	0.254586	0.210524	0.286712	0.283227	0.28157	0.279433	0.298123	0.284722	0.2916	0.234439	0.298009	0.22769	0.314026	0.225597	0.27247	0.289199	0.334297	0.249937	0.294635	0.250085	0.279839	0.264856	0.387093	0.240343	0.310399	0.26843	0.188706	0.256707	0.294118	0.602991	0.215837	0.257337	0.298596	0.255485	0.224257	0.400247	0.213216	0.22638	0.34918	0.353726	0.226074	0.226081	0.259335
Bcin01g05120.1	0.218999	0.248659	0.213868	0.213596	0.216764	0.318635	0.21846	0.214918	0.220089	0.2189	0.218378	0.219776	0.246908	0.236253	0.224361	0.215858	0.22007	0.220764	0.222532	0.216667	0.217425	0.220312	0.260917	0.215463	0.221246	0.216153	0.218731	0.217099	0.232872	0.215333	0.222154	0.214591	0.215707	0.216705	0.217801	0.233586	0.218984	0.215729	0.224261	0.216833	0.217233	0.223181	0.214667	0.213455	0.222991	0.226154	0.21216	0.216036	0.21831
Bcin01g05130.1	0.205539	0.285172	0.212863	0.235417	0.24062	0.278922	0.301196	0.250483	0.234789	0.320461	0.210355	0.220397	0.246678	0.240617	0.222745	0.201766	0.254105	0.279916	0.215416	0.221571	0.231563	0.20655	0.400319	0.234853	0.209157	0.224209	0.216303	0.228304	0.218775	0.230456	0.211363	0.237316	0.218281	0.245326	0.270889	0.274366	0.236777	0.213106	0.231891	0.223726	0.231903	0.278488	0.255707	0.240742	0.244116	0.204012	0.199869	0.211936	0.233955
Bcin01g05140.1	1.02204	3.21348	0.940045	1.71548	3.42323	1.99745	3.90677	1.21613	2.96171	2.62802	3.79287	0.996051	1.43067	2.69439	2.49082	1.03957	2.77098	2.86807	1.28542	1.72769	2.04087	4.21857	1.10922	3.35544e+07	1.93156	1.44924	1.24466	9.27225	1.01606	1.00624	3.72337	0.838766	1.30442	1.02403	0.898864	2.45453	1.12817	0.725034	3.91453	6.17596	3.9864	2.65775	6.18785	6.14963	2.58667	4.50481	1.07014	3.28865	4.83073
Bcin01g05140.2	0.242199	0.547832	0.219943	0.257915	0.238276	0.479054	0.28733	0.254906	0.324065	0.34006	0.278435	0.252282	0.317895	0.609376	0.302642	0.248471	0.35491	0.2924	0.25945	0.202066	0.2156	0.254999	0.299717	0.271214	0.233237	0.260158	0.28706	0.339121	0.326876	0.212582	0.347651	0.242498	0.295924	0.274897	0.243999	0.261244	0.258731	0.202248	0.335854	0.269458	0.259104	0.499623	0.224066	0.231243	0.242516	0.281331	0.268468	0.244292	0.24242
Bcin01g05150.1	0.52228	1.21769	0.41565	0.512286	0.446739	0.72517	0.448107	0.468077	0.939114	0.330101	0.421594	0.509389	0.391409	0.393301	0.954363	0.281479	0.373538	0.645705	0.421283	0.709	0.589196	0.467823	0.672974	0.439997	0.380528	0.402271	0.44642	0.519371	0.415127	0.425928	0.40723	0.370367	0.47478	0.42111	0.421318	0.936581	0.381914	0.508263	0.556738	0.336358	0.341709	0.414654	0.433672	0.484773	0.527687	0.717596	0.347579	0.431091	0.351987
Bcin01g05160.1	0.194384	0.229578	0.191868	0.191234	0.190709	0.237966	0.192944	0.188861	0.191582	0.199931	0.195163	0.193177	0.224699	0.197023	0.216459	0.194581	0.195699	0.194579	0.197139	0.193044	0.193225	0.195138	0.220845	0.189248	0.193293	0.193002	0.196686	0.192074	0.206361	0.195396	0.199565	0.193507	0.193143	0.195118	0.198653	0.200192	0.192478	0.192667	0.196737	0.197607	0.19469	0.199671	0.188805	0.190135	0.202966	0.203082	0.192877	0.193668	0.197128
Bcin01g05170.1	0.406042	0.645293	0.314561	0.40475	0.32017	0.680492	0.348924	0.329984	0.909897	0.369848	0.317085	0.537729	1.14335	0.600905	0.560573	0.480047	0.979634	0.528388	0.427371	0.596678	0.391886	0.548874	0.378079	0.439597	1.44558	0.508121	0.44811	0.660533	0.735939	0.618434	0.396329	0.406224	0.276277	0.380502	0.738955	0.569877	0.692509	0.522685	0.524898	0.668137	0.354152	0.634569	0.315572	0.374234	0.691603	0.453043	0.318287	0.463856	1.72859
Bcin01g05180.1	0.901475	0.82647	0.55333	3.35544e+07	0.565396	1.2585	0.833548	3.63347	1.89556	0.66557	1.10352	1.36663e+07	0.591196	1.00037	1.59028	0.730526	0.859924	1.01288	0.898218	0.684978	0.772272	0.628591	0.937987	0.683465	0.845492	0.636602	0.615229	1.0649	0.70617	0.448853	0.806713	0.41778	0.582053	2.23829	0.53565	1.56557	4.27799	1.06478	0.671337	0.45821	2.28538	0.770499	0.686653	0.655491	0.644288	0.84445	0.75725	0.65058	0.577565
Bcin01g05190.1	0.418729	0.542609	0.427214	0.549889	0.426411	0.601745	0.418776	0.482401	0.403806	0.573356	0.456025	0.357534	0.400355	0.379789	0.38816	0.379042	0.395551	0.639222	0.403858	0.397561	0.448942	0.332069	0.461248	0.537533	0.442409	0.47072	0.386339	0.387854	0.395805	0.360869	0.419556	0.359867	0.440816	0.363371	0.371769	0.413878	0.378651	0.364871	0.376921	0.357829	0.382082	0.401805	0.425041	0.521285	0.524347	0.365992	0.362706	0.399098	0.347427
Bcin01g05200.1	0.421569	0.719933	0.444768	0.55827	0.501674	0.386478	0.588753	0.644317	0.57583	0.635694	0.666719	0.619356	0.369141	0.475517	0.995033	0.636237	0.729157	0.532975	0.357723	0.555217	0.397814	0.845155	1.05497	0.357208	0.446108	0.286484	0.566922	0.457121	0.485331	0.341366	0.293881	0.592577	0.490486	0.325735	0.483978	0.485923	0.421525	0.345453	0.443357	0.425027	0.509783	0.523536	0.488843	0.429307	1.0117	0.363799	0.345463	0.337387	0.301719
Bcin01g05210.1	0.26833	0.368208	0.198553	0.216518	0.220759	0.28821	0.23926	0.221535	0.229912	0.282451	0.227425	0.216985	0.267799	0.257159	0.610876	0.226384	0.250309	0.268502	0.214639	0.239086	0.211832	0.276365	0.281722	0.202827	0.241057	0.246005	0.229377	0.227521	0.252904	0.223115	0.243495	0.237271	0.186884	0.224102	0.250076	0.273704	0.209984	0.2174	0.219696	0.295067	0.260627	0.480249	0.283778	0.271292	0.520432	0.264136	0.211077	0.253111	0.22153
Bcin01g05220.1	0.212487	0.241501	0.218339	0.229151	0.241775	0.392459	0.215436	0.218582	0.220076	0.227367	0.291747	0.197164	0.230638	0.269001	0.331573	0.202226	0.223936	0.308651	0.198272	0.192355	0.206745	0.202977	0.278691	0.196647	0.243639	0.209344	0.188183	0.207533	0.334949	0.210675	0.195104	0.203339	0.190428	0.234801	0.208022	0.285527	0.237601	0.209056	0.195829	0.222078	0.226322	0.221008	0.213672	0.205819	0.311748	0.23149	0.227495	0.209235	0.213792
Bcin01g05230.1	0.287961	0.301949	0.28327	0.333371	0.312084	0.311725	0.306781	0.282152	0.286056	0.446957	0.282615	0.304388	0.328354	0.276262	0.238269	0.2525	0.380507	0.404008	0.269412	0.303607	0.314578	0.263608	0.417618	0.304557	0.296569	0.289497	0.271211	0.272416	0.267163	0.284264	0.26066	0.305242	0.281997	0.298801	0.252153	0.265792	0.267227	0.273511	0.246522	0.27351	0.345018	0.299846	0.357816	0.297174	0.354187	0.264403	0.229552	0.254798	0.276996
Bcin01g05240.1	0.300369	0.593736	0.322761	0.356234	0.272535	0.53903	0.502903	0.478467	0.297037	0.49346	0.293578	0.349176	0.305845	0.316066	0.294733	0.302969	0.263484	0.59914	0.347901	0.352005	0.327794	0.285822	0.49701	0.51267	0.451074	0.371451	0.277519	0.332024	0.270028	0.32152	0.399313	0.414897	0.312989	0.681187	0.340665	0.317793	0.358405	0.289382	0.414251	0.380144	0.277307	0.421428	0.30825	0.339542	0.728384	0.318661	0.367917	0.314653	0.292265
Bcin01g05250.1	0.229265	0.358184	0.213323	0.271752	0.246885	0.413078	0.208312	0.230952	0.226428	0.277205	0.223245	0.216024	0.22785	0.238014	0.204702	0.213778	0.229145	0.267029	0.217693	0.216138	0.241915	0.225202	0.244134	0.246176	0.211224	0.257592	0.20608	0.211261	0.278971	0.22719	0.209452	0.228051	0.206684	0.24592	0.210907	0.308236	0.252939	0.225668	0.2126	0.270008	0.258421	0.230858	0.253925	0.229746	0.24017	0.212124	0.187438	0.218024	0.23261
Bcin01g05260.1	0.179514	0.286691	0.198386	0.185192	0.194642	0.331067	0.18387	0.177395	0.195727	0.201218	0.187561	0.196153	0.212025	0.239898	0.210971	0.186681	0.203163	0.201616	0.182309	0.191689	0.183539	0.184625	0.223265	0.180667	0.18761	0.189751	0.175598	0.181593	0.218445	0.200071	0.188656	0.184311	0.182773	0.211905	0.199547	0.217932	0.188573	0.187431	0.19283	0.188801	0.191741	0.19297	0.183954	0.19486	0.206369	0.193476	0.205139	0.191351	0.213032
Bcin01g05270.1	0.230585	0.388474	0.267536	0.302457	0.41432	0.558364	0.310056	0.398694	0.355346	0.621714	0.518301	0.39505	0.286858	0.373781	0.293587	0.330113	0.533155	0.494589	0.458733	0.342768	0.304452	0.270835	0.440496	0.337491	0.290749	0.334323	0.325606	0.283735	0.459565	0.237521	0.293362	0.300277	0.373947	0.330695	0.294897	0.487451	0.276158	0.259424	0.294345	0.311304	0.458478	0.574943	0.3752	0.291677	0.280056	0.235837	0.207102	0.297355	0.251994
Bcin01g05280.1	4.53945	3.09912	0.797145	0.974247	3.29992	1.92475	1.41597	1.73583	0.849127	2.5331	0.827891	3.35544e+07	3.87453e+07	2.5986	2.4033	0.521791	2.67305	0.51078	1.28791	1.03882	5.15353	1.47195	4.57278	0.909386	4.89483	6.35035	0.874429	0.885077	2.53181	2.827	3.59363	1.12536	6.22572	1.4097	4.47201	2.36733	1.39364	3.29751e+07	0.944407	0.836122	3.84718	2.56373	1.04197	5.93899	0.950506	4.34754	0.746344	1.71959	2.97826
Bcin01g05290.1	0.821424	0.434976	0.540329	0.583292	0.767707	1.08538	0.637382	0.485817	1.09757	0.523159	2.11934	1.25606	0.565351	1.48342	1.38006	0.81767	0.708006	0.741222	0.507138	0.792777	0.490691	0.836627	0.739908	0.445716	1.36099	1.08376	0.597125	0.688431	1.44469	0.578474	0.916692	0.694878	0.746805	1.3542	1.5206	1.35804	0.535223	0.680481	0.575481	0.504107	1.5129	0.739242	0.804765	0.647849	0.645251	0.721754	0.771374	0.389104	0.674883
Bcin01g05290.2	0.794477	1.80099	0.395195	0.434168	0.870682	1.10094	0.622285	0.525789	0.828098	0.451972	1.0911	0.701653	0.464052	1.50461	1.39989	0.965572	1.55183	0.819118	0.480071	0.577845	0.523712	1.08504	0.738702	0.676239	1.03494	1.32945	0.763888	1.39785	0.895223	0.508367	0.786306	0.585335	0.540065	0.442208	2.59998	0.659725	0.833991	3.35544e+07	1.38991	0.460965	0.674474	1.49539	1.24402	0.807231	1.44128	0.895005	0.494264	0.576822	0.727182
Bcin01g05300.1	0.578688	0.595752	0.972027	0.782226	0.93123	1.41351	1.27496	0.872461	0.841943	0.544805	0.67188	1.21853	1.31419	1.38209	1.77737	1.0195	0.882718	0.603435	1.27125	0.476401	1.03147	0.632487	0.70929	0.941541	0.922917	1.01783	1.66567	0.839755	0.957735	2.58132	2.67941	1.31404	0.756309	0.593791	0.878353	1.74901	0.644008	1.32607	0.9463	4.46094	1.12229	1.89586	1.0339	4.45711	1.83766	0.853628	1.07689	0.629695	1.20891
Bcin01g05310.1	0.236728	0.27876	0.238521	0.238414	0.23517	0.279975	0.23783	0.241295	0.23728	0.24284	0.241493	0.233878	0.271882	0.249719	0.240589	0.234795	0.240801	0.257598	0.238971	0.237227	0.237535	0.236486	0.275218	0.237799	0.237345	0.241282	0.240165	0.238559	0.246681	0.236411	0.235227	0.236226	0.232927	0.243239	0.233814	0.245939	0.234077	0.237905	0.238097	0.23533	0.238901	0.241828	0.237193	0.241214	0.243336	0.241213	0.235949	0.236559	0.239336
Bcin01g05330.1	0.287974	0.32605	0.281705	0.284563	0.300547	0.345703	0.291059	0.274367	0.311796	0.302771	0.285312	0.282947	0.44405	0.3186	0.306223	0.302404	0.303657	0.288527	0.28708	0.287122	0.291144	0.340746	0.364904	0.279255	0.311246	0.292645	0.316548	0.281933	0.447318	0.511082	0.291472	0.305017	0.290068	0.307361	0.289731	0.359446	0.297603	0.302727	0.288389	0.365442	0.306683	0.29691	0.31488	0.340274	0.348818	0.444603	0.347024	0.378784	0.341921
Bcin01g05340.1	0.384242	0.58551	0.466842	0.291345	0.412369	0.555175	0.250714	0.262112	0.297809	0.30031	0.368285	0.34415	0.323069	0.663972	0.262252	0.288706	0.397968	0.420698	0.360108	0.261404	0.278103	0.324585	0.37045	0.333563	0.273104	0.307767	0.380309	0.29969	0.360627	0.459412	0.491457	0.280141	0.298589	0.39567	0.385221	0.741549	0.275303	0.286239	0.301698	0.283631	0.474254	0.281286	0.288268	0.25925	0.395184	0.419511	0.464061	0.410167	0.409884
Bcin01g05350.1	0.375748	0.54685	0.401414	0.333516	0.37003	0.476022	0.332362	0.32061	0.328896	0.359866	0.353305	0.33682	0.446249	0.370364	0.356513	0.34384	0.449421	0.334243	0.391559	0.354648	0.341805	0.395357	0.359325	0.34463	0.388397	0.358021	0.366049	0.332803	0.528811	0.437976	0.331219	0.341313	0.322521	0.379545	0.38063	0.352643	0.338161	0.392938	0.350183	0.388337	0.377497	0.340208	0.333252	0.381102	0.380628	0.445973	0.395827	0.382252	0.410414
Bcin01g05360.1	0.392826	0.426789	0.4268	0.394909	0.421533	0.683516	0.383762	0.572298	0.752972	0.419871	0.793036	0.364222	0.595671	0.367606	0.559648	0.360165	0.404998	0.525097	0.403875	0.430306	0.50425	0.364302	0.675649	0.340631	0.327131	0.389724	0.47399	0.436042	0.345729	0.498091	0.45341	0.41211	0.336749	0.440083	0.460902	0.888628	0.382518	0.827136	0.436604	0.383328	0.410763	0.475451	0.588868	0.513931	0.568158	0.360916	0.450364	0.40256	0.3749
Bcin01g05370.1	0.330871	0.49414	0.384351	0.309033	0.380408	0.60318	0.349272	0.302945	0.299921	0.316825	0.475933	0.313237	0.315119	0.452998	0.813586	0.311773	0.477518	0.454888	0.489403	0.319129	0.328484	0.371922	0.640054	0.30568	0.348604	0.398381	0.349919	0.333964	0.682158	0.237255	0.315469	0.246055	0.256894	0.275953	0.34366	0.517952	0.353065	0.310489	0.427265	0.414756	0.381682	0.40319	0.540835	0.37279	0.639643	0.391029	0.358304	0.321559	0.262768
Bcin01g05380.1	0.196969	0.241685	0.182853	0.184303	0.178943	0.253615	0.196769	0.201454	0.206219	0.20517	0.19189	0.173617	0.211412	0.226747	0.243049	0.199359	0.172835	0.229402	0.205683	0.183817	0.19045	0.213182	0.243013	0.190725	0.190304	0.19222	0.207246	0.186166	0.210551	0.177229	0.183734	0.178147	0.205695	0.184448	0.181833	0.2141	0.180626	0.187503	0.199747	0.179849	0.205493	0.217172	0.212956	0.187483	0.184312	0.19697	0.19946	0.192844	0.189939
Bcin01g05390.1	0.164956	0.234868	0.174131	0.168016	0.179855	0.239883	0.185989	0.174356	0.175096	0.202494	0.170876	0.165949	0.192687	0.184074	0.172352	0.165628	0.186562	0.195414	0.164406	0.178313	0.163487	0.163521	0.205865	0.180757	0.159342	0.169548	0.17219	0.167888	0.180311	0.173185	0.172424	0.166164	0.170638	0.164893	0.161401	0.168637	0.171258	0.166694	0.168951	0.168539	0.161731	0.175244	0.172778	0.171257	0.182876	0.163578	0.161904	0.170325	0.164765
Bcin01g05400.1	0.532113	0.587968	0.433486	0.507445	0.551626	0.704199	0.606372	0.748113	0.774182	0.488758	0.454843	0.378982	0.366685	0.374568	0.386689	0.674438	0.389948	0.743167	0.408576	0.691262	0.398217	0.370535	0.55765	0.470508	0.402107	0.389596	0.808525	0.456191	0.352855	0.449709	0.36351	0.45577	0.56307	0.482065	0.458758	0.471366	0.530994	0.36027	1.22571	0.353961	0.468157	0.649773	0.509629	0.467192	0.705096	0.418594	0.314254	0.374851	0.33761
Bcin01g05410.1	0.293811	0.325008	0.231606	0.289469	0.252704	0.504767	0.251011	0.259806	0.400342	0.384629	0.330333	0.362806	0.290553	0.3342	0.30917	0.270896	0.270868	0.279623	0.30447	0.339068	0.273342	0.281786	0.353304	0.267168	0.31229	0.246427	0.291781	0.242109	0.444875	0.299321	0.355588	0.284477	0.37185	0.299623	0.30906	0.685824	0.301979	0.230644	0.338177	0.29329	0.238235	0.45927	0.234989	0.26133	0.289112	0.282409	0.216376	0.327144	0.315749
Bcin01g05420.1	0.463189	0.539326	0.329765	0.732755	0.857019	0.924594	0.73232	0.500866	1.42258	0.421516	1.83392	0.617781	0.454839	1.27259	1.18867	0.544965	1.315	0.521972	0.657564	1.04066	0.470903	0.881943	0.4724	0.531321	1.08709	0.442634	0.616547	1.4371	0.840599	0.270673	0.670541	0.355128	0.445596	0.972647	0.803419	0.621281	0.66451	0.792293	0.617377	0.517411	1.49827	0.702549	0.479983	0.685311	0.622861	0.757767	0.351301	0.347291	1.12363
Bcin01g05430.1	0.207106	0.218754	0.190925	0.189526	0.196924	0.332848	0.210598	0.206301	0.245902	0.197872	0.204804	0.180683	0.203902	0.189549	0.220201	0.185437	0.177495	0.233299	0.191785	0.204481	0.187371	0.180686	0.232818	0.215381	0.185234	0.18035	0.194765	0.179888	0.190931	0.187928	0.185269	0.185093	0.209453	0.182744	0.193147	0.209394	0.190304	0.187541	0.180457	0.177499	0.183157	0.187876	0.208319	0.191165	0.201294	0.179389	0.183805	0.183299	0.176976
Bcin01g05440.1	0.943678	0.765761	0.427449	0.507135	0.5574	0.926306	0.835953	0.502844	1.42564	0.968665	0.786424	0.491329	0.598334	0.377341	1.19124	0.381439	1.31785	0.79368	0.749216	0.607438	0.956971	0.925029	2.26228	0.648777	1.3495	0.358427	0.584437	0.43985	0.571785	0.850059	0.478807	0.620694	1.40313	1.68023	1.49879	1.17123	0.691492	3.35544e+07	0.533762	0.676925	0.740776	0.384868	0.602669	0.53391	0.784908	0.898422	0.693263	0.484819	0.742036
Bcin01g05450.1	0.308379	0.338506	0.311502	0.404769	0.354688	0.525527	0.316041	0.428513	0.33154	0.340272	0.325644	0.334755	0.330573	0.318282	0.318285	0.343814	0.330413	0.468517	0.340044	0.318798	0.391874	0.324479	0.705517	0.509645	0.307131	0.318601	0.336482	0.314844	0.264808	0.320339	0.374825	0.334238	0.357858	0.351303	0.319678	0.695431	0.333696	0.340556	0.545105	0.280516	0.359555	0.430732	0.347273	0.36727	0.3524	0.289814	0.265889	0.321709	0.344568
Bcin01g05460.1	0.645775	0.385485	0.329469	0.468838	0.41391	0.722293	0.320528	0.436124	0.53369	0.491432	0.665509	0.311647	0.323518	0.544894	0.950519	0.309397	0.520888	0.417918	0.368075	0.562821	0.417982	0.45326	0.446816	0.37407	0.419202	0.473099	0.316432	0.393149	0.984726	0.385361	0.586394	0.402296	0.475079	0.44532	0.590533	0.932818	0.389208	0.517983	1.24343	0.349453	0.33848	1.01612	0.574013	0.357083	0.469391	0.419192	0.471885	0.333188	0.512425
Bcin01g05480.1	0.229115	0.278051	0.203266	0.236863	0.247292	0.417531	0.281546	0.245532	0.234579	0.248859	0.28228	0.242798	0.230365	0.319093	0.275112	0.23084	0.262749	0.282879	0.237821	0.247352	0.245119	0.241448	0.311586	0.236636	0.227986	0.258342	0.22744	0.262714	0.371872	0.200702	0.212614	0.238275	0.239186	0.236499	0.277728	0.291596	0.264991	0.291748	0.29584	0.239351	0.237865	0.2729	0.286508	0.273514	0.324841	0.273117	0.233399	0.21838	0.222744
Bcin01g05490.1	0.311794	0.296138	0.224479	0.257448	0.319882	0.443364	0.250415	0.224725	0.23229	0.304209	0.262711	0.248037	0.28741	0.219708	0.280612	0.215294	0.305552	0.303647	0.257385	0.253956	0.197498	0.24431	0.268363	0.267936	0.240615	0.25999	0.23877	0.227848	0.377126	0.255532	0.255664	0.222458	0.213088	0.227245	0.203399	0.617962	0.315498	0.199336	0.246059	0.251727	0.239133	0.235139	0.185617	0.258475	0.302651	0.224971	0.201837	0.23516	0.203023
Bcin01g05490.2	0.265863	0.292548	0.340463	0.26202	0.24473	0.427044	0.202877	0.24997	0.379448	0.324394	0.194829	0.204882	0.347395	0.250348	0.236935	0.21512	0.27712	0.288078	0.23195	0.198568	0.215116	0.214135	0.235746	0.262674	0.219987	0.226726	0.23604	0.191225	0.295387	0.234427	0.264238	0.227889	0.248571	0.271522	0.258109	0.319644	0.206446	0.186756	0.219403	0.21024	0.191511	0.262187	0.211714	0.196123	0.263956	0.198969	0.199867	0.204224	0.261279
Bcin01g05510.1	0.367699	0.390902	0.300935	0.30883	0.367384	0.375617	0.358002	0.306648	0.332618	0.320401	0.322114	0.372475	0.433205	0.414121	0.380353	0.35004	0.373816	0.327125	0.381346	0.328576	0.349454	0.395499	0.366961	0.34049	0.464812	0.329526	0.355053	0.385233	0.468161	0.389903	0.376901	0.336991	0.303837	0.365719	0.366241	0.411961	0.339253	0.361683	0.345725	0.357896	0.374921	0.398096	0.329246	0.33351	0.356893	0.477296	0.405706	0.374008	0.403665
Bcin01g05510.2	0.344377	0.41835	0.316624	0.322071	0.433392	0.474876	0.376669	0.314372	0.34922	0.365448	0.345906	0.366097	0.468451	0.400768	0.387249	0.364591	0.395269	0.354331	0.412095	0.340017	0.358559	0.371251	0.400594	0.340026	0.502073	0.344801	0.35646	0.403332	0.442294	0.381885	0.365734	0.359668	0.320071	0.394511	0.368784	0.518835	0.352539	0.362297	0.388433	0.369731	0.370892	0.504448	0.333628	0.346126	0.391041	0.388087	0.400575	0.415939	0.456866
Bcin01g05520.1	0.279499	0.329559	0.26676	0.298676	0.332639	0.436643	0.314595	0.270435	0.282094	0.316131	0.299198	0.337574	0.297206	0.284677	0.278345	0.267548	0.348555	0.335751	0.269095	0.260946	0.342116	0.254493	0.333106	0.30665	0.343461	0.295037	0.307586	0.282105	0.337361	0.256723	0.360488	0.284733	0.251077	0.369281	0.297056	0.316071	0.281287	0.280751	0.272843	0.263285	0.295883	0.275428	0.272817	0.260619	0.296258	0.31894	0.270048	0.273316	0.254028
Bcin01g05530.1	0.223449	0.29113	0.211548	0.214517	0.211877	0.349242	0.226549	0.20995	0.216165	0.232778	0.205579	0.217182	0.270512	0.21596	0.201298	0.233628	0.215606	0.247669	0.200795	0.224504	0.216999	0.223539	0.26449	0.213614	0.220308	0.213662	0.217073	0.206609	0.244592	0.229001	0.230681	0.224101	0.211138	0.213758	0.221667	0.246368	0.231853	0.209431	0.208325	0.224353	0.216398	0.215783	0.217889	0.221198	0.257683	0.218322	0.205697	0.222403	0.229252
Bcin01g05540.1	0.413382	0.450283	0.391156	0.518407	0.422177	0.719852	0.637634	0.622978	0.498664	0.625759	0.343225	0.326455	0.329119	0.368506	0.43757	0.397144	0.520573	0.490197	0.526259	0.592643	0.542651	0.319744	1.28522	0.513655	0.371566	0.572619	0.464017	0.572153	0.379935	0.42189	0.357386	0.406131	0.437495	1.16376	0.51221	0.930359	0.577207	0.374047	0.386372	0.771194	0.833606	0.508982	0.322832	0.356275	0.961663	0.43982	0.265884	0.325375	0.284847
Bcin01g05550.1	0.308967	0.364815	0.308278	0.314792	0.320099	0.402785	0.323523	0.324843	0.322757	0.322729	0.363173	0.323706	0.344732	0.320788	0.314557	0.321338	0.310039	0.328503	0.338576	0.305615	0.318931	0.301762	0.353498	0.32273	0.309593	0.309547	0.31763	0.311608	0.317593	0.303451	0.310747	0.304503	0.323751	0.310124	0.319352	0.355684	0.312367	0.305973	0.328017	0.300292	0.331999	0.317873	0.327124	0.309058	0.312506	0.302761	0.301462	0.30545	0.302686
Bcin01g05560.1	0.462491	0.434312	0.303488	0.324155	0.294934	0.612512	0.485008	0.310787	0.327135	0.309895	0.415611	0.377713	0.356557	0.360663	0.327275	0.409982	0.442476	0.504533	0.524709	0.35657	0.393385	0.483714	0.50179	0.419009	0.31522	0.36776	0.356536	0.294264	0.413525	0.329064	0.347252	0.369489	0.319843	0.40848	0.38472	0.807537	0.336982	0.3471	0.495706	0.351385	0.257273	0.597517	0.427829	0.621924	0.405717	0.340478	0.451443	0.344181	0.407916
Bcin01g05560.2	0.274718	0.36877	0.288553	0.334408	0.344965	0.536427	0.387595	0.35837	0.283328	0.410292	0.331508	0.245366	0.291693	0.302179	0.736744	0.279522	0.422031	0.424768	0.252911	0.465082	0.284161	0.337811	0.474883	0.287549	0.303541	0.260527	0.305297	0.262549	0.314963	0.325314	0.348755	0.302933	0.298034	0.424521	0.300433	0.478896	0.294645	0.433818	0.324617	0.306325	0.30812	0.336626	0.298389	0.309127	0.259886	0.23133	0.281116	0.420155	0.44673
Bcin01g05570.1	0.634996	1.42874	2.633	0.694235	0.709477	0.861613	1.13111	0.580973	1.01485	0.654823	0.567318	0.706575	0.752656	0.484238	1.11489	0.384946	0.766256	0.438582	0.505697	0.685912	2.43132	0.592629	0.65348	0.609894	0.614443	0.620468	0.508757	0.482192	0.384836	0.609749	0.694495	0.439979	0.958861	0.899436	0.466519	1.09552	0.685498	0.71324	0.530915	0.967185	0.500433	1.1914	0.47702	0.80777	0.762349	0.716646	0.59942	0.448879	0.746366
Bcin01g05580.1	0.334615	0.315521	0.297692	0.270725	0.3076	0.508121	0.331963	0.269123	0.280538	0.349458	0.296369	0.283194	0.298277	0.336853	0.399831	0.437458	0.399283	0.361063	0.342236	0.514585	0.288082	0.23675	0.382592	0.284922	0.337074	0.357156	0.348068	0.276525	0.492723	0.279246	0.322964	0.275064	0.346449	0.311302	0.376883	0.686032	0.292849	0.470881	0.434606	0.341568	0.229499	0.363651	0.319398	0.308932	0.331239	0.248125	0.255308	0.309627	0.373004
Bcin01g05590.1	0.234517	0.272183	0.234114	0.23479	0.235394	0.266745	0.235327	0.235276	0.241319	0.236773	0.235941	0.233787	0.268713	0.2346	0.235164	0.233136	0.234219	0.236033	0.233962	0.23498	0.233396	0.233431	0.271748	0.234868	0.233747	0.234056	0.233844	0.233566	0.235069	0.23336	0.233409	0.233613	0.236195	0.233696	0.233753	0.234681	0.233785	0.233332	0.234325	0.233135	0.234794	0.234926	0.236883	0.234757	0.234903	0.233493	0.23272	0.233409	0.233405
Bcin01g05600.1	0.516178	0.735121	0.619461	1.41294	0.554394	1.125	2.1135	0.390574	1.70442	0.723194	2.19138	0.697325	0.528231	0.6392	0.544464	0.518142	0.835492	1.61647	0.71501	1.11635	1.43436	1.49078	1.36772	0.517001	0.444486	0.986847	0.90704	1.39282	0.901597	0.626672	0.738781	1.06659	0.42871	2.01136	0.854578	1.40575	0.509945	1.09644	0.501505	0.59704	1.18133	1.52527	0.451641	0.499552	0.622916	0.491128	0.759042	0.523331	0.555843
Bcin01g05610.1	0.331747	0.472768	0.291186	0.282063	0.259534	0.518562	0.324148	0.255777	0.304919	0.402881	0.34173	0.30191	0.308604	0.296002	0.390427	0.285977	0.303161	0.338053	0.307117	0.268871	0.263278	0.360015	0.491157	0.280618	0.294892	0.283217	0.304129	0.289785	0.357928	0.297735	0.236244	0.309888	0.33271	0.375147	0.417146	0.70171	0.323016	0.383437	0.37065	0.357174	0.361798	0.351189	0.299325	0.33229	0.508509	0.438093	0.359487	0.273676	0.36853
Bcin01g05620.1	0.783573	0.814709	0.503421	0.577084	2.02544	1.17587	0.546977	0.398993	0.599315	0.585263	2.28327	0.544573	2.18251	0.992302	1.49116	0.954256	1.65168	0.494785	0.514792	4.20246	0.474327	0.583756	0.757184	1.17976	1.25236	0.440081	0.524312	5.72551	1.56175	0.376229	2.26511	0.676359	0.432749	2.09727	1.29899	0.674714	0.605767	0.616659	0.373913	0.658008	2.40132	1.59037	3.80344	1.15763	1.53554	0.857667	1.07575	0.656911	1.11535
Bcin01g05630.1	0.387266	0.557578	0.323348	0.303118	0.876217	0.580219	0.347327	0.318378	0.360229	0.388615	0.327741	0.383108	0.33432	0.607925	0.543378	0.37535	0.415918	0.324875	0.280425	0.351674	0.271082	0.313637	0.414468	0.324476	0.304457	0.326093	0.275587	1.17401	0.396993	0.450963	0.372402	0.350264	0.270932	0.653558	0.296465	0.757952	0.353678	0.525377	0.550701	0.519552	0.677889	0.363395	2.15721	0.373141	0.772428	1.13672	0.466988	0.467846	0.500072
Bcin01g05640.1	1.06448	0.864195	0.549252	1.16441	0.6652	1.58652	1.56653	0.634388	2.36503	2.08882	3.03203	0.942528	1.2563	2.14891	1.9869	0.747025	2.20824	2.27692	1.28519	0.969789	1.20031	3.35285	0.933592	0.676739	2.06077	1.53317	0.868292	0.84115	2.09104	0.730645	2.98657	2.92912	5.1753	2.79527	3.69635	1.95778	1.06899	1.16796	1.41	0.677355	0.706373	0.813465	4.97949	4.95297	2.05946	0.710665	8.18307	1.29909	0.619971
Bcin01g05650.1	0.22604	0.432393	0.241168	0.20856	0.212896	0.418021	0.285618	0.271985	0.25434	0.271041	0.246648	0.23727	0.267102	0.20516	0.259279	0.240595	0.323763	0.309227	0.24856	0.272862	0.234215	0.245297	0.269293	0.241344	0.22917	0.231389	0.224783	0.233311	0.207214	0.259516	0.233354	0.246784	0.240891	0.223959	0.220723	0.271523	0.274777	0.223177	0.232208	0.241055	0.241133	0.3176	0.267852	0.256834	0.322905	0.221343	0.203704	0.213696	0.223323
Bcin01g05660.1	0.397833	1.34626	0.39247	0.522546	0.705842	0.808913	0.898806	0.724394	0.67229	1.07742	0.811442	0.468627	0.480398	0.394907	0.600782	0.433959	0.38429	1.16544	0.872055	0.637123	0.82142	0.277043	1.28265	1.36124	0.609041	0.462444	0.548845	0.446303	0.390827	0.630736	0.569647	0.46513	0.358325	0.799063	0.418673	0.573665	0.64648	0.715104	0.793311	0.572809	1.71585	0.670095	0.726501	0.523645	0.742315	0.331274	0.467712	0.4137	0.471316
Bcin01g05670.1	0.332073	0.287126	0.254345	0.241073	0.289577	0.512185	0.249385	0.305148	0.389798	0.339149	0.255479	0.254379	0.29156	0.327162	0.339658	0.28508	0.413398	0.422812	0.30993	0.273978	0.261515	0.310599	0.506461	0.291621	0.313241	0.319487	0.284743	0.257619	0.318681	0.220707	0.325122	0.341839	0.295219	0.276891	0.291434	0.694588	0.320626	0.328071	0.263476	0.224174	0.341708	0.25029	0.252151	0.288335	0.266101	0.274538	0.245587	0.238605	0.259584
Bcin01g05680.1	0.394773	0.470424	0.476895	0.452773	0.488753	0.57936	0.405177	0.358029	0.42239	0.39682	0.356695	0.414259	0.736979	0.738581	0.755301	0.630541	0.376963	0.405529	0.365356	0.353971	0.417214	0.792786	0.550167	0.406091	0.762505	0.375008	0.424596	0.512781	0.774526	0.730147	0.364444	0.449319	0.470847	0.476805	0.383561	0.567736	0.42694	0.565148	0.37117	1.05895	0.40983	0.481655	0.452609	0.663439	0.649245	0.728775	0.461511	1.05773	0.513124
Bcin01g05710.1	0.263767	0.429679	0.294061	0.274477	0.312936	0.385299	0.253683	0.271925	0.260257	0.279316	0.284049	0.250858	0.259848	0.262989	0.27146	0.24201	0.293893	0.305122	0.261942	0.261533	0.25465	0.246746	0.297869	0.272831	0.276165	0.257948	0.266248	0.331382	0.243701	0.242058	0.286742	0.226589	0.249694	0.260155	0.240354	0.374381	0.243616	0.245873	0.250038	0.231437	0.287573	0.271477	0.296692	0.235122	0.307267	0.26572	0.240426	0.249195	0.251609
Bcin01g05720.1	0.323835	0.402424	0.341157	0.341086	0.322101	0.424692	0.326483	0.334007	0.364231	0.373886	0.327754	0.314987	0.343014	0.333295	0.345315	0.330735	0.357245	0.342828	0.334368	0.318034	0.320607	0.32973	0.409142	0.329632	0.337616	0.333735	0.348618	0.403103	0.321967	0.31541	0.305994	0.302015	0.305123	0.350466	0.309513	0.48382	0.316786	0.317922	0.309458	0.30463	0.363667	0.352243	0.356246	0.311545	0.352277	0.342339	0.304611	0.319625	0.318502
Bcin01g05730.1	0.27767	0.301992	0.26583	0.281276	0.360203	0.443526	0.30871	0.261564	0.315667	0.327173	0.302042	0.273335	0.257513	0.420474	0.36698	0.273552	0.355263	0.299074	0.254719	0.276273	0.286182	0.306434	0.321645	0.280802	0.365376	0.269992	0.295521	0.408662	0.31074	0.25669	0.262983	0.247413	0.25144	0.284614	0.268852	0.365011	0.273636	0.316893	0.345977	0.264767	0.319999	0.430471	0.291806	0.291809	0.290247	0.285526	0.29594	0.26809	0.290789
Bcin01g05740.1	0.591882	1.28999	0.544963	0.897204	0.813171	0.777367	0.45701	0.745415	0.445188	0.879789	0.387148	0.445763	0.330105	0.703942	0.603746	0.409134	0.602295	0.7678	0.871592	0.594169	0.609949	0.495987	0.568479	1.15949	0.98053	0.530649	0.52643	0.746719	0.467165	0.406861	0.484061	0.351568	0.732937	0.411833	0.331221	0.992678	0.331248	0.327471	0.512239	0.299664	0.667457	0.447956	0.628414	0.549557	0.450081	0.730207	0.371855	0.410037	0.35948
Bcin01g05750.1	0.458193	0.461448	0.401257	0.464885	0.672386	0.57464	0.513425	0.466753	0.821133	0.359034	0.480939	0.43438	0.323893	0.515002	0.463754	0.415294	0.382678	0.506669	0.480581	0.564637	0.459902	0.408053	0.55151	0.501858	0.73992	0.376952	0.431048	0.455091	0.442749	0.31441	0.362066	0.303449	0.358723	0.406157	0.408738	0.550969	0.345429	0.448805	0.414087	0.328762	0.564954	0.38875	0.481815	0.33526	0.639715	0.402124	0.376365	0.336563	0.339284
Bcin01g05760.1	0.472505	0.516604	0.378985	0.434676	0.552274	0.565851	0.429166	0.391414	0.446961	0.387752	0.468202	0.403344	0.587753	0.452674	0.570761	0.421626	0.427144	0.397155	0.424514	0.423736	0.439698	0.451786	0.433809	0.421032	0.512321	0.416566	0.385312	0.544777	0.669133	0.488999	0.469015	0.386968	0.377065	0.444544	0.424739	0.526099	0.432519	0.425661	0.439896	0.420559	0.389575	0.431657	0.380761	0.452811	0.521207	0.459559	0.437826	0.411458	0.556291
Bcin01g05770.1	1.30091	0.635952	0.640625	3.05931	0.658012	0.602049	0.775364	0.686546	0.619939	0.677777	0.571968	0.570734	0.563974	0.726754	0.571916	0.53037	0.6049	0.669271	0.798392	0.489025	0.894042	0.485226	0.706601	0.707679	1.44961	0.650225	0.833085	0.53933	0.507682	0.469425	0.493987	0.534298	1.88066	0.473362	0.699097	0.62757	0.742696	1.10233	0.680103	0.563949	1.06551	0.674643	0.782444	0.807966	0.565302	0.458797	0.484114	0.482289	0.463182
Bcin01g05780.1	0.234198	0.297106	0.225292	0.2323	0.229608	0.294952	0.234326	0.241158	0.226833	0.268132	0.235395	0.22622	0.261018	0.247998	0.243262	0.221133	0.244836	0.247403	0.262723	0.236989	0.23378	0.229273	0.285074	0.235147	0.236428	0.25059	0.238243	0.238257	0.253858	0.228857	0.238381	0.232647	0.224074	0.241558	0.234013	0.254425	0.231632	0.229439	0.242132	0.237436	0.233913	0.254618	0.22981	0.230231	0.252305	0.23802	0.22448	0.227435	0.23676
Bcin01g05790.1	0.667072	0.651766	0.775838	0.639589	0.570618	0.595553	0.578059	0.719411	0.564141	0.573033	0.617853	0.631464	0.685257	0.620726	0.689896	0.577331	0.640072	0.667112	0.824621	0.644507	0.794575	0.595617	0.65865	0.567205	0.707607	0.628471	0.729831	0.572239	0.633865	0.564879	0.57182	0.596206	0.557305	0.569414	0.70785	0.757287	0.604926	0.761419	0.641423	0.587697	0.659302	0.634725	0.565125	0.559267	0.566239	0.694028	0.7124	0.588028	0.577818
Bcin01g05800.1	0.607492	0.573247	0.386102	0.405446	0.508438	1.13894	0.582154	1.15935	0.598813	0.811848	2.21679	0.485711	1.03511	1.55367	0.677934	0.527911	0.54057	0.591955	0.896437	4.08593	0.893224	0.444558	0.500177	0.399052	0.760966	1.24632	0.770752	0.858144	0.904476	0.449008	2.20135	0.901734	0.429086	0.982767	0.457813	1.42238	0.773321	1.37783	0.63625	0.580931	0.940241	1.54324	0.339506	0.838389	1.48869	1.05968	0.770746	0.426977	0.681489
Bcin01g05810.1	0.579801	0.827007	0.311912	2.22775	1.95971	1.14283	0.913737	0.525516	1.12056	0.694881	1.10287	0.640493	0.928545	1.2856	1.44703	1.84217	1.60383	0.555237	0.519092	0.662416	1.21867	0.568206	1.37934	0.457445	0.897811	0.538286	0.579908	5.55775	1.51559	1.5333	2.19933	0.501699	0.338619	0.589682	0.80528	0.594428	0.428922	0.706214	0.810293	0.650988	0.41897	1.54379	0.709471	0.896522	0.574987	1.07045	6.09607	1.06237	1.12928
Bcin01g05830.1	0.421286	0.690576	0.383206	0.385025	0.34497	0.366292	0.360288	0.40188	0.484781	0.555463	0.443587	0.602299	0.476652	0.812871	0.896751	1.2174	0.985935	0.410354	0.617233	0.375203	0.711141	0.343788	0.456767	0.301076	1.93757	0.391077	0.625494	0.356134	0.502616	0.330922	0.293642	0.471308	1.04439	0.63553	0.438705	0.879459	0.460115	0.56091	0.604939	0.367015	0.318988	0.958568	0.358889	0.412551	0.418742	0.32973	0.766613	0.39967	0.312444
Bcin01g05840.1	3.58388	2.43118	0.713506	1.90742	0.94144	1.50252	0.696761	1.9811	2.24582	0.779631	2.88037	1.04713	0.886517	2.03601	0.734102	1.0236	2.09574	2.15838	2.65206	0.692963	0.966812	3.17941	1.35908	0.576892	3.86689	1.60715	3.04536	0.947235	1.98406	0.680659	0.779075	0.835516	4.92203	1.40854	1.22447	1.85799	1.9244	1.62063	0.962817	4.72421	1.10376	0.80334	1.22524	0.633109	1.95344	0.767647	0.686914	1.1325	0.645875
Bcin01g05850.1	0.857732	0.748808	0.449632	0.514896	0.346614	0.856576	0.704952	0.496188	0.594159	0.929414	0.581428	0.428008	0.542455	1.18394	1.10819	0.575031	1.22449	0.438261	0.286588	0.431213	0.561196	0.578861	0.586589	0.594504	0.660518	0.733878	0.827014	0.799364	1.15414	0.484426	1.7223	0.566073	2.99258	0.493237	0.548913	1.08916	0.561361	0.675661	0.978153	0.693632	1.47726	0.683775	0.469541	0.427866	1.13259	0.462811	0.667641	0.491618	0.50369
Bcin01g05860.1	5.78907	0.929577	7.01806	3.28195e+07	4.23031	2.49575	4.82695	6.94495	3.65714	3.25185	4.67486	3.35544e+07	3.87453e+07	3.3305	3.07655	1.671	3.42439	3.54905	4.31938	8.44801	6.58204	5.21584	0.684428	1.0908	6.23598	8.08356	5.00977	11.3646	3.24641	8.55039	4.58006	1.32845	7.92722	4.32224	1.4494	3.03872	0.365137	2.98247e+07	0.801277	0.862979	4.92222	3.28348	7.58985	0.760724	3.20539	5.54322	12.4279	11.4804	5.95649
Bcin01g05880.1	0.985432	2.17462	0.743787	0.940098	2.28833	1.35904	2.62873	1.46131	0.647227	1.76405	0.849648	1.77083	3.87453e+07	1.83859	1.69577	0.389057	0.660773	0.607139	2.3687	4.67725	3.60187	1.11516	0.903482	1.8291	3.44419	1.62218	1.00426	5.76416	1.78071	4.74832	2.54548	1.32217	4.38561	2.36341	1.10676	1.67279	1.47877	3.35544e+07	1.08108	2.30236	2.69323	1.80311	4.2373	4.22077	1.74491	3.0525	6.95819	6.43087	3.24868
Bcin01g05890.1	0.349291	0.413292	0.343899	0.354699	0.360659	0.394196	0.399261	0.342441	0.361244	0.357027	0.39819	0.366528	0.381421	0.374218	0.383378	0.344565	0.367045	0.354679	0.384476	0.346359	0.368808	0.344292	0.395017	0.343874	0.368488	0.353236	0.360918	0.361163	0.339822	0.330588	0.35251	0.337005	0.342407	0.339456	0.371451	0.410904	0.339973	0.375436	0.363653	0.341196	0.358664	0.381834	0.339656	0.342169	0.352116	0.355404	0.345248	0.334103	0.343152
Bcin01g05900.1	0.40394	0.46567	0.404091	0.403485	0.403289	0.403844	0.404197	0.403298	0.403395	0.403458	0.403531	0.404339	0.465994	0.403819	0.404168	0.403155	0.403144	0.403214	0.404129	0.403445	0.403452	0.403358	0.465881	0.403232	0.404181	0.404111	0.404118	0.403766	0.403419	0.4033	0.403529	0.403802	0.403342	0.403485	0.403471	0.40367	0.403843	0.403399	0.403533	0.403315	0.404368	0.403458	0.403923	0.403797	0.403348	0.403814	0.403236	0.403235	0.403536
Bcin01g05920.1	0.234563	0.354866	0.201841	0.178435	0.296146	0.44685	0.21215	0.205467	0.246204	0.243072	0.247397	0.234141	0.256436	0.3502	0.370613	0.235937	0.248827	0.269745	0.257226	0.243987	0.231923	0.230317	0.290466	0.232338	0.24468	0.27341	0.279412	0.227063	0.507639	0.202172	0.304339	0.226363	0.232978	0.377087	0.25063	0.291524	0.223356	0.208782	0.262834	0.233907	0.307361	0.205452	0.239819	0.241047	0.287606	0.293478	0.215521	0.244115	0.253117
Bcin01g05930.1	0.52478	0.738247	0.386845	0.396158	0.81927	0.806075	0.538367	0.398326	0.502396	0.897821	0.675912	0.802623	0.523109	0.890323	1.04486	0.304073	0.344248	0.380612	0.412846	0.56289	0.562576	0.640536	0.370273	0.376956	0.552736	0.801904	0.872277	0.76252	1.08682	0.556021	0.481238	0.607396	0.388854	0.317519	1.36634	1.02745	0.622742	0.404834	0.401424	0.525281	0.671236	0.445278	0.518803	0.583417	0.326053	0.587471	0.443107	0.441248	0.701203
Bcin01g05940.1	0.282573	0.43169	0.432981	0.306639	0.446518	0.670383	0.707274	0.329443	0.748539	0.687171	0.385786	0.500931	0.538701	0.615442	0.554688	0.333974	0.978995	0.363026	0.714652	0.412101	0.454744	0.444392	0.628215	0.402056	0.373668	0.561169	0.599495	0.526652	0.530423	0.496944	0.64219	0.439317	0.338361	0.388417	0.378352	0.528438	0.297608	0.362381	0.574456	0.315646	0.410989	0.952042	0.402375	1.15047	0.445294	0.336187	0.613168	0.317573	0.613326
Bcin01g05950.1	0.277205	0.327769	0.240977	0.263176	0.321547	0.505951	0.29925	0.245695	0.287198	0.268374	0.309672	0.423998	0.302741	0.440686	0.289818	0.293379	0.395995	0.275862	0.298685	0.31087	0.271183	0.28772	0.384332	0.282902	0.306633	0.302616	0.34305	0.280982	0.490518	0.225653	0.286905	0.325314	0.263492	0.28001	0.390864	0.467522	0.31509	0.345234	0.331831	0.293965	0.284958	0.438828	0.257041	0.308874	0.394743	0.295479	0.360016	0.240825	0.338718
Bcin01g05960.1	0.321969	0.427759	0.352224	0.50041	0.439576	0.613548	0.587164	0.389123	0.432913	0.454553	0.79797	0.463815	0.323975	0.711535	0.537171	0.612966	0.536376	0.434714	0.504119	0.422026	0.51218	0.36661	0.392828	0.359242	0.695142	0.357498	0.557489	0.512754	0.549237	0.274616	0.524949	0.4166	0.535462	0.303338	0.427864	0.795143	0.374714	0.438252	0.343903	0.315082	0.634989	0.486677	0.331448	0.352311	0.449904	0.331109	0.356438	0.291979	0.311839
Bcin01g05970.1	0.372194	0.423281	0.376816	0.421766	0.38196	0.525831	0.376754	0.449909	0.406595	0.407938	0.420646	0.416271	0.391324	0.375803	0.456949	0.380666	0.413691	0.620586	0.376948	0.37925	0.384809	0.382207	0.413782	0.39241	0.4661	0.390629	0.404037	0.358167	0.422076	0.328612	0.358905	0.36165	0.477616	0.390879	0.381509	0.386317	0.354653	0.392733	0.365922	0.344011	0.410188	0.367392	0.367054	0.384182	0.363447	0.346152	0.345365	0.331304	0.358524
Bcin01g05980.1	0.310016	0.333011	0.255443	0.300217	0.430287	0.644788	0.406374	0.301268	0.373954	0.347227	0.501555	0.587461	0.303312	0.454476	0.476073	0.337236	0.465434	0.446082	0.647052	0.35261	0.481196	0.355038	0.408249	0.319045	0.696975	0.365005	0.421172	0.48174	0.435401	0.291441	0.474471	0.297918	0.40229	0.507821	0.517216	0.835877	0.357413	0.411337	0.373981	0.306868	0.424552	0.39415	0.313259	0.374249	0.470735	0.479685	0.309043	0.346672	0.359262
Bcin01g05990.1	0.622976	1.84709	0.690821	1.31172	0.872025	1.13044	2.24391	3.29176	1.10981	1.05603	0.567067	0.643873	1.26991	0.561124	0.652698	0.546885	0.716625	1.09687	0.413384	0.633199	0.517484	0.734237	2.72775	1.95405	0.424208	0.624644	0.894703	0.869712	0.694281	0.774339	2.18745	0.537967	0.628189	0.850619	1.22142	1.41271	0.974282	0.847858	0.491553	0.879236	0.447984	0.470349	1.24392	0.69141	0.841951	2.63575	0.617685	0.994946	0.908809
Bcin01g06000.1	0.375753	0.550172	0.468823	0.456172	0.522604	0.685862	0.397286	0.355627	0.377964	0.485158	0.346379	0.413636	0.39748	0.735481	0.908628	0.285019	0.484357	0.438868	0.504385	0.44883	0.427424	0.497351	0.627199	0.299093	0.408827	0.506578	0.46048	0.363686	0.610119	0.38867	0.509885	0.469665	0.315973	0.386119	0.460653	0.891203	0.465384	0.357031	0.344946	0.356766	0.619914	0.347228	0.436664	0.366599	0.497109	0.399085	0.59972	0.381518	0.328058
Bcin01g06010.1	0.314788	0.373669	0.285307	0.324265	0.266624	0.440841	0.353396	0.302043	0.329955	0.342392	0.374392	0.349629	0.312742	0.359136	0.376874	0.316397	0.32618	0.328184	0.301912	0.341205	0.315608	0.320955	0.346091	0.313563	0.396452	0.313151	0.346583	0.349435	0.303837	0.289204	0.300035	0.288354	0.279016	0.335811	0.303963	0.377119	0.302117	0.319881	0.336241	0.284297	0.319418	0.322887	0.312797	0.302028	0.310879	0.347704	0.366051	0.305901	0.347656
Bcin01g06020.1	0.256222	0.3067	0.250376	0.241548	0.325328	0.454041	0.277323	0.242032	0.246838	0.278147	0.343048	0.272315	0.32707	0.302412	0.48182	0.260858	0.317819	0.266815	0.299107	0.244845	0.287084	0.359368	0.272154	0.245348	0.35297	0.250956	0.284496	0.273263	0.28369	0.258966	0.353118	0.237775	0.218406	0.295767	0.275104	0.415052	0.2531	0.275198	0.31109	0.278232	0.272569	0.341043	0.26477	0.251302	0.327342	0.326157	0.323194	0.291622	0.397317
Bcin01g06030.1	0.35748	0.415006	0.355584	0.230855	0.356129	0.573701	0.250568	0.445217	0.363607	0.266467	0.390993	0.319253	0.356278	0.46393	0.310443	0.360835	0.42266	0.370304	0.398248	0.403793	0.290312	0.345757	0.350817	0.268707	0.368356	0.331737	0.714173	0.422028	0.303987	0.295979	0.403195	0.251297	0.329938	0.271426	0.374802	0.506019	0.326423	0.30035	0.744479	0.281083	0.312864	0.833402	0.42742	0.312187	0.471208	0.34056	0.408218	0.261559	0.25468
Bcin01g06040.1	0.456315	0.522809	0.494599	0.388849	0.388904	0.550101	0.425311	0.450581	0.45046	0.428596	0.496055	0.487037	0.475774	0.452281	0.707868	0.364998	0.482766	0.412092	0.495978	0.476648	0.591236	0.445627	0.441018	0.379967	0.45024	0.563364	0.474706	0.386914	0.397847	0.42135	0.54512	0.540771	0.409273	0.702533	0.697462	0.522505	0.502397	0.457565	0.538157	0.38386	0.479522	0.562609	0.387384	0.358593	0.393815	0.566914	0.457188	0.42297	0.435457
Bcin01g06050.1	0.761437	0.660895	1.33545	1.78667	0.870113	1.95624	0.637366	0.753022	1.20567	0.821053	1.13916	1.31427	0.749149	1.45907	2.43865	0.862374	2.71293	0.852763	1.28838	6.73755	5.23044	0.604763	4.64219	0.752572	4.96675	6.44369	1.24635	1.20305	2.57069	0.792917	3.64723	2.49298	1.30621	3.42999	0.571817	2.40393	0.72793	1.51569	3.8326	0.5768	3.90477	2.6024	0.612122	0.730357	2.53236	4.41186	9.94104	1.70614	0.697492
Bcin01g06060.1	0.72	0.782538	0.59951	0.981509	0.545933	0.522167	1.20815	0.790107	0.578483	0.975997	0.651934	0.627977	0.576738	0.767224	0.973487	0.607321	0.562164	0.746473	0.73396	1.07877	0.891345	0.497906	1.3371	0.867148	0.696743	0.4574	0.873717	0.601604	0.521568	0.554571	0.515822	0.514505	1.08392	0.548288	1.2384	0.611422	1.01706	1.05042	0.603667	0.503317	0.769022	1.03086	0.885532	0.50174	0.985251	0.689398	0.419959	0.449519	0.403317
Bcin01g06070.1	0.209769	0.252888	0.209299	0.214542	0.209411	0.247942	0.221679	0.211675	0.208795	0.217157	0.217459	0.208804	0.237618	0.234805	0.232322	0.214775	0.212293	0.25702	0.222152	0.220204	0.221989	0.222474	0.262726	0.212172	0.224079	0.215397	0.216731	0.217849	0.237236	0.208243	0.213506	0.213988	0.203349	0.220644	0.219172	0.216576	0.208912	0.221366	0.22188	0.217158	0.204911	0.233799	0.220298	0.219664	0.230892	0.211037	0.209304	0.213199	0.214631
Bcin01g06080.1	0.201129	0.273969	0.190501	0.183926	0.218826	0.369831	0.179919	0.18867	0.229189	0.215749	0.26486	0.188098	0.214093	0.255922	0.233147	0.202562	0.251982	0.204588	0.249579	0.192282	0.223145	0.215446	0.227872	0.19197	0.224422	0.196217	0.218418	0.205846	0.209203	0.185861	0.232274	0.190489	0.197106	0.286283	0.223157	0.278092	0.19367	0.204344	0.203327	0.195883	0.227708	0.254062	0.19639	0.197814	0.210512	0.211925	0.204775	0.186662	0.202396
Bcin01g06090.1	0.349555	0.315401	0.359296	0.497066	0.357762	0.368618	0.396518	0.380758	0.752309	0.27297	0.480051	0.423626	0.274487	0.617824	0.429281	0.433379	0.993227	0.451074	0.437857	0.459385	0.837828	0.526949	0.604757	0.318425	0.870969	0.588267	0.438332	0.544039	0.729341	0.345485	0.416758	0.338656	0.342532	0.373351	0.382775	0.462621	0.665367	0.383481	0.574061	0.33332	0.5683	0.625142	0.364045	0.411983	0.342984	0.392113	0.466421	0.365446	0.42094
Bcin01g06100.1	0.325326	0.353281	0.323514	0.33864	0.319266	0.317367	0.318053	0.327164	0.30397	0.319668	0.306311	0.345099	0.365248	0.322552	0.390132	0.337393	0.362247	0.400743	0.368248	0.34737	0.350453	0.335803	0.369963	0.315821	0.370077	0.335519	0.385959	0.310937	0.318826	0.300807	0.327078	0.339198	0.305521	0.361902	0.418854	0.352112	0.336207	0.362754	0.334497	0.351742	0.368361	0.372013	0.371542	0.333481	0.320864	0.346231	0.34696	0.319305	0.333665
Bcin01g06110.1	0.612499	0.434513	0.346558	0.315233	0.409548	0.729147	0.384717	0.35769	0.588056	0.714074	0.478441	0.689632	0.437232	0.682248	0.458008	0.59641	0.522635	0.339925	0.720642	0.503847	0.689004	0.716168	0.506157	0.275139	0.621129	0.360852	0.503903	0.37237	0.41062	0.515968	0.845488	0.498626	0.273759	0.351428	0.545953	0.370879	0.359499	0.49813	0.611406	0.416254	0.461017	1.0238	0.407155	0.535083	0.471116	0.542072	0.421387	0.503832	0.435628
Bcin01g06120.1	0.198804	0.259222	0.20824	0.211795	0.190729	0.408149	0.264323	0.178685	0.233933	0.224217	0.226989	0.216962	0.213998	0.26331	0.269814	0.200427	0.261538	0.261586	0.256618	0.191094	0.222879	0.259666	0.278222	0.18292	0.207857	0.25747	0.221361	0.217834	0.236516	0.172018	0.229016	0.198294	0.193291	0.280004	0.182118	0.256931	0.197312	0.214469	0.219662	0.214807	0.188697	0.213419	0.24085	0.191119	0.250853	0.207532	0.20393	0.18354	0.206184
Bcin01g06130.1	0.722628	0.727392	0.588564	0.936546	0.584926	1.07422	0.94373	0.523244	1.09449	1.03551	0.825579	0.795095	0.78012	0.977268	1.36813	0.523639	0.706054	0.687902	0.552798	0.539379	0.734571	0.616786	0.74138	1.12479	0.636759	1.12451	1.08684	0.578965	0.687561	0.523562	0.497391	0.512034	0.658736	0.689469	0.751118	1.34606	0.867519	0.551349	1.38545	0.678353	0.624836	0.472815	0.691475	0.669356	1.40741	0.763148	0.498699	0.492504	0.509936
Bcin01g06140.1	0.256221	0.422485	0.284368	0.292411	0.278952	0.486449	0.29481	0.298412	0.226335	0.461525	0.264615	0.244263	0.298929	0.366406	0.242035	0.264684	0.336286	0.408778	0.265644	0.236049	0.271676	0.254773	0.349721	0.223518	0.283198	0.265244	0.246721	0.282061	0.298615	0.29055	0.285593	0.257147	0.277812	0.302644	0.262683	0.32318	0.229609	0.328762	0.240796	0.270724	0.312131	0.280771	0.231402	0.267482	0.246749	0.277915	0.208478	0.252881	0.300344
Bcin01g06150.1	0.176846	0.202749	0.17525	0.176391	0.182725	0.311127	0.180691	0.178459	0.186692	0.187567	0.178289	0.180618	0.209543	0.205353	0.176242	0.179297	0.187461	0.184733	0.180145	0.175514	0.180483	0.176763	0.211565	0.181485	0.182691	0.176619	0.178876	0.178294	0.192273	0.17929	0.179724	0.176805	0.177851	0.183797	0.180688	0.196114	0.177566	0.17768	0.172907	0.179868	0.189888	0.194979	0.177741	0.17859	0.203873	0.18128	0.17158	0.175786	0.184812
Bcin01g06170.1	0.60563	0.443257	0.926758	0.800929	0.842057	0.42493	1.77939	0.868892	0.530787	0.667672	0.673435	0.479144	1.24333	0.710087	1.14232	0.487069	0.49774	0.793205	0.626603	1.01627	1.24528	0.419668	1.34459	1.00229	0.555864	0.995439	0.909732	0.703798	0.327009	0.897535	0.580451	0.806929	0.637778	0.833376	0.745546	0.595506	0.526231	0.441714	0.694654	0.377052	0.906394	0.694225	0.687403	0.319239	0.77258	0.68278	0.40512	0.436384	0.441263
Bcin01g06200.1	0.365272	0.508958	0.319499	0.392005	0.320701	0.671934	0.345104	0.411266	0.392007	0.305262	0.579782	0.326483	0.370828	0.81002	0.433352	0.363093	0.341103	0.397577	0.363221	0.36284	0.40009	0.432832	0.410529	0.373436	0.340393	0.314799	0.44634	0.338781	0.461162	0.311716	0.307945	0.44192	0.350224	0.366515	0.46504	0.543885	0.437122	0.333001	0.522138	0.251996	0.320428	0.333577	0.345106	0.360866	0.494331	0.409126	0.431499	0.325242	0.377998
Bcin01g06210.1	0.332746	0.466559	0.328488	0.327523	0.342484	0.377049	0.347714	0.318622	0.335151	0.318434	0.316046	0.347164	0.356738	0.339512	0.342443	0.354666	0.337992	0.360419	0.332589	0.319508	0.325196	0.324549	0.359154	0.322708	0.332665	0.326778	0.331592	0.326635	0.384544	0.30295	0.364511	0.315667	0.357578	0.345043	0.318896	0.368131	0.355002	0.329402	0.32379	0.310513	0.33068	0.349961	0.321269	0.330594	0.343172	0.317574	0.315523	0.304616	0.325949
Bcin01g06220.1	0.161685	0.204203	0.159166	0.161932	0.166872	0.287193	0.168017	0.163895	0.164949	0.181412	0.161974	0.158898	0.184413	0.163	0.163694	0.157007	0.161913	0.17333	0.159243	0.165137	0.159791	0.157914	0.189619	0.163289	0.158543	0.158602	0.159742	0.161113	0.162932	0.16256	0.157705	0.160236	0.166043	0.163062	0.162427	0.167497	0.165619	0.159357	0.157695	0.15914	0.159657	0.167426	0.164504	0.165492	0.162954	0.157047	0.1546	0.156884	0.157304
Bcin01g06220.2	0.16088	0.209016	0.160246	0.159793	0.169157	0.234153	0.16245	0.163309	0.170888	0.170916	0.160992	0.159654	0.182467	0.163909	0.165885	0.158117	0.166714	0.164875	0.158688	0.163779	0.160916	0.16019	0.187852	0.163258	0.15712	0.158453	0.157874	0.161469	0.168398	0.160649	0.15588	0.160136	0.163882	0.16226	0.163062	0.173237	0.161692	0.160541	0.159477	0.160118	0.159843	0.163669	0.164169	0.167	0.172715	0.155896	0.153539	0.157838	0.159594
Bcin01g06230.1	0.284451	0.285341	0.273099	0.275094	0.278037	0.53568	0.33035	0.318553	0.287678	0.449452	0.2696	0.300883	0.305398	0.326806	0.315095	0.259284	0.313712	0.318258	0.414531	0.352623	0.265984	0.278481	0.900874	0.381165	0.232933	0.275075	0.298505	0.266991	0.369375	0.279741	0.240897	0.286865	0.257191	0.480483	0.313925	0.407415	0.248455	0.391406	0.341325	0.285439	0.418007	0.363774	0.365883	0.413113	0.268788	0.264684	0.222168	0.288018	0.261344
Bcin01g06240.1	0.895981	2.91784	0.984227	0.684748	0.717526	1.81518	0.733194	0.578483	1.19641	0.810858	3.44809	0.496945	0.893229	2.44482	2.26185	4.00637	2.51542	0.846613	3.17918	6.26282	2.10754	1.02381	4.30499	1.36597	1.0635	1.0965	3.66909	1.06653	2.38379	1.5944	0.71533	1.44829	0.759602	0.610429	1.47737	2.23072	0.918228	2.41212e+07	0.654356	5.62469	2.20912	2.41384	0.739699	0.88078	0.464242	4.09777	9.25194	0.891524	3.0893
Bcin01g06250.1	0.23541	0.274304	0.234104	0.230009	0.223874	0.338614	0.240984	0.227405	0.228425	0.251075	0.232372	0.229569	0.27101	0.243125	0.261549	0.231444	0.236817	0.241234	0.232408	0.245308	0.226394	0.236127	0.266182	0.227632	0.232119	0.239071	0.231873	0.233267	0.242287	0.24402	0.239552	0.230046	0.237148	0.236697	0.229497	0.234936	0.229774	0.240486	0.234141	0.242065	0.235877	0.244672	0.230703	0.240715	0.242882	0.259193	0.243884	0.234656	0.244128
Bcin01g06260.1	0.194506	0.353252	0.27852	0.216354	0.352384	0.463356	0.282009	0.237468	0.40038	0.328442	0.278308	0.298772	0.260099	0.251773	0.282615	0.21763	0.296216	0.325168	0.447521	0.237488	0.294643	0.237465	0.277462	0.200349	0.218799	0.26521	0.292206	0.309327	0.284843	0.21317	0.339146	0.242196	0.268743	0.279044	0.324576	0.339424	0.292772	0.248669	0.274723	0.256323	0.241424	0.291611	0.214345	0.237861	0.315829	0.220648	0.253678	0.219572	0.222571
Bcin01g06260.2	0.250258	0.289676	0.297299	0.219548	0.300857	0.469208	0.272549	0.253863	0.376867	0.299145	0.356064	0.257668	0.282463	0.287587	0.332281	0.327981	0.224598	0.317931	0.32805	0.238581	0.255737	0.235211	0.360967	0.228405	0.265371	0.247755	0.237135	0.236191	0.244788	0.214911	0.41798	0.237439	0.21086	0.251417	0.255962	0.328526	0.233741	0.281842	0.291819	0.30046	0.427818	0.288119	0.20072	0.320925	0.347741	0.251436	0.28075	0.272926	0.287792
Bcin01g06260.3	0.24503	0.285233	0.25493	0.254656	0.280748	0.471634	0.344881	0.20692	0.290915	0.271581	0.373906	0.272515	0.238627	0.326	0.398031	0.220995	0.35126	0.281018	0.332308	0.229852	0.308385	0.194969	0.290602	0.251769	0.295513	0.222464	0.268009	0.316959	0.237793	0.221849	0.287978	0.214069	0.30676	0.325416	0.30839	0.335503	0.297693	0.25202	0.262394	0.261804	0.336207	0.308909	0.258751	0.254729	0.331664	0.272313	0.277	0.233876	0.267851
Bcin01g06260.4	0.254812	0.332823	0.23775	0.254024	0.223439	0.468411	0.319309	0.231522	0.301108	0.339386	0.289018	0.274657	0.224272	0.33004	0.395498	0.249549	0.301639	0.261446	0.41045	0.218595	0.277106	0.212636	0.300173	0.230485	0.260217	0.279575	0.246479	0.270691	0.379654	0.226116	0.251581	0.202545	0.292562	0.204947	0.310362	0.386229	0.206044	0.262725	0.354196	0.307384	0.430272	0.375571	0.229995	0.239092	0.280143	0.224437	0.303511	0.274405	0.198563
Bcin01g06260.5	0.244448	0.275503	0.252693	0.253992	0.251163	0.467429	0.29573	0.229064	0.347558	0.362149	0.438251	0.281333	0.237015	0.399885	0.331772	0.231529	0.291446	0.251522	0.348135	0.269301	0.235548	0.223945	0.318104	0.280568	0.26274	0.246504	0.22064	0.275848	0.470476	0.226213	0.240435	0.210003	0.339411	0.295164	0.404874	0.645163	0.236751	0.247085	0.285375	0.225967	0.365255	0.272626	0.275139	0.2286	0.276148	0.248724	0.220699	0.211796	0.311786
Bcin01g06260.6	0.263151	0.31225	0.24612	0.253673	0.334867	0.471999	0.328569	0.201459	0.251984	0.295672	0.390191	0.279394	0.240535	0.35271	0.396594	0.219945	0.242534	0.326197	0.373134	0.27538	0.26322	0.267698	0.25872	0.253899	0.256473	0.238129	0.280538	0.239407	0.342302	0.224967	0.42165	0.228783	0.215264	0.263366	0.274887	0.302241	0.215512	0.291679	0.339136	0.279978	0.3868	0.306939	0.201991	0.258664	0.267971	0.219038	0.295327	0.209144	0.219875
Bcin01g06270.1	0.196518	0.238719	0.194715	0.178128	0.186106	0.395892	0.184843	0.211874	0.202252	0.219644	0.294578	0.186908	0.245585	0.224909	0.249607	0.190804	0.276271	0.230038	0.279281	0.215902	0.24773	0.264752	0.205819	0.191141	0.225208	0.206061	0.231196	0.204813	0.236224	0.219272	0.301959	0.193175	0.166392	0.205389	0.195907	0.256551	0.211976	0.211172	0.243957	0.204754	0.219659	0.241084	0.221885	0.180149	0.228154	0.271961	0.231166	0.226583	0.237794
Bcin01g06280.1	0.178623	0.233947	0.193896	0.177097	0.198905	0.396101	0.189452	0.175095	0.200456	0.221031	0.198893	0.213896	0.274195	0.281145	0.302385	0.191717	0.261832	0.230168	0.209602	0.18761	0.229927	0.246828	0.25141	0.167068	0.203197	0.219744	0.219873	0.205548	0.310295	0.186564	0.215622	0.18743	0.185522	0.229387	0.204191	0.253186	0.212619	0.198902	0.235951	0.198623	0.1894	0.283671	0.196189	0.219241	0.266142	0.260547	0.33765	0.231355	0.207184
Bcin01g06290.1	0.569517	0.613709	0.818944	0.611009	0.565206	0.739884	0.632136	0.870455	0.573153	0.605102	0.533342	0.922434	0.777185	0.935336	0.896032	0.579902	0.692624	0.691095	0.749483	0.76968	1.10966	0.61108	0.655689	0.536171	1.73015	0.707815	0.852445	0.658286	0.903959	0.520921	0.606628	0.96263	0.615216	0.590754	1.09502	0.886075	0.914712	3.35544e+07	1.1946	0.735359	1.00529	0.569337	0.575267	0.505854	0.549522	0.861219	0.745137	0.825746	0.62059
Bcin01g06300.1	1.01293	0.714747	0.603616	0.474729	0.320291	0.73045	0.437851	0.623598	0.535069	0.452566	0.568946	0.467105	0.803851	0.562982	0.937848	0.444093	0.514298	0.594383	0.888826	0.524823	0.715364	0.494336	1.30013	0.608148	0.564318	0.576437	0.686112	0.786414	0.521321	1.00404	0.544699	0.389194	0.515081	0.75119	1.0575	0.415627	0.792447	0.632277	0.733258	0.788601	0.458971	0.466586	0.38027	0.361299	0.589542	1.22185	0.601569	0.631661	0.578877
Bcin01g06310.1	1.22266	2.47118	0.628918	0.595964	0.575613	1.52891	0.63947	4.09021	2.28272	0.783766	1.12584	0.940557	0.975719	2.0695	1.91681	3.40933	2.13061	0.84275	1.27694	1.86695	0.626584	1.49638	3.64712	1.08878	3.92735	0.890653	0.975714	4.05481	2.01691	0.768054	0.832184	1.25283	4.9997	2.69762	0.965372	1.88882	0.935794	1.06267	1.41068	0.940234	1.09784	2.04637	4.81312	0.592368	1.98584	3.48487	0.768813	0.977693	0.955958
Bcin01g06320.1	0.226043	0.279789	0.226572	0.241785	0.249499	0.390922	0.222706	0.251302	0.273432	0.277858	0.257995	0.21202	0.256395	0.25059	0.253585	0.239318	0.228946	0.275284	0.217125	0.242497	0.214603	0.250588	0.318671	0.230311	0.230519	0.230179	0.22656	0.231273	0.261443	0.227971	0.221037	0.225824	0.220297	0.244265	0.224826	0.253692	0.233832	0.218557	0.217625	0.238028	0.250707	0.216916	0.276018	0.232519	0.35664	0.239781	0.235818	0.231226	0.227744
Bcin01g06330.1	0.244401	0.301978	0.195523	0.220482	0.247117	0.421222	0.242069	0.238981	0.253914	0.322665	0.232931	0.228124	0.242937	0.245233	0.221782	0.206397	0.205029	0.29597	0.203439	0.254851	0.191219	0.226319	0.264545	0.233139	0.226923	0.228142	0.200862	0.198175	0.235119	0.217371	0.230102	0.271763	0.276069	0.291939	0.292782	0.299014	0.208986	0.215391	0.255208	0.201751	0.197842	0.267738	0.212337	0.251734	0.220742	0.235594	0.193767	0.210725	0.243406
Bcin01g06340.1	0.264478	0.381483	0.264591	0.27376	0.293765	0.30503	0.283156	0.264023	0.316341	0.265855	0.261072	0.262196	0.309156	0.24709	0.24812	0.244748	0.269443	0.300706	0.267928	0.27063	0.272469	0.261453	0.384443	0.309975	0.249405	0.257034	0.273174	0.267982	0.28967	0.30984	0.26431	0.260862	0.261773	0.26612	0.255352	0.340199	0.275272	0.252821	0.274183	0.243619	0.273705	0.268001	0.270342	0.26454	0.268408	0.249472	0.237812	0.266011	0.261484
Bcin01g06370.1	0.262224	0.484118	0.301123	0.313098	0.320027	0.561896	0.348273	0.250298	0.3274	0.411996	0.474673	0.373331	0.29271	0.521781	0.492766	0.355516	0.468306	0.274197	0.51757	0.260671	0.405354	0.310718	0.385621	0.285529	0.550787	0.338267	0.275416	0.333464	0.401591	0.270503	0.344338	0.294425	0.264852	0.321321	0.41754	0.358081	0.321682	0.287856	0.374378	0.352932	0.38765	0.386135	0.353242	0.357975	0.394199	0.463677	0.314426	0.277004	0.353791
Bcin01g06380.1	0.382078	0.415219	0.355266	0.386311	0.376318	0.314454	0.408514	0.34455	0.348454	0.36039	0.361258	0.382677	0.425779	0.322991	0.3351	0.345394	0.362597	0.421461	0.336001	0.381026	0.357951	0.346048	0.437186	0.365429	0.382218	0.481152	0.357756	0.355775	0.327272	0.360874	0.335844	0.384405	0.35843	0.382349	0.374706	0.357234	0.385615	0.426832	0.339784	0.346826	0.373818	0.340985	0.397768	0.360341	0.332384	0.355261	0.367472	0.37954	0.344573
Bcin01g06390.1	0.569191	0.805731	0.778083	1.10165	3.02005	1.76076	0.789475	0.7708	1.19389	1.17412	1.13346	1.9832	0.76401	2.37911	2.20158	0.598431	2.44782	2.52887	1.28338	0.958946	0.708197	1.3224	4.18901	1.64329	4.49285	1.50069	1.0794	1.31113	2.31861	3.03128	3.29913	0.876652	0.739835	3.09601	1.75693	2.16887	5.84645	1.55087	1.40462	1.11588	0.63199	2.3488	0.582446	0.571082	2.28348	1.08705	9.01428	3.8563	0.574229
Bcin01g06410.1	0.332128	0.377164	0.330234	0.333721	0.331038	0.325564	0.327653	0.328592	0.327579	0.327169	0.328251	0.332036	0.383527	0.326126	0.327135	0.327585	0.327503	0.329096	0.327839	0.33539	0.332019	0.328118	0.382985	0.330121	0.330833	0.33681	0.328088	0.328213	0.326294	0.335354	0.327268	0.333911	0.328688	0.331322	0.328648	0.333043	0.33225	0.335022	0.327205	0.328388	0.329929	0.327691	0.331897	0.331393	0.326232	0.330376	0.329582	0.335365	0.329117
Bcin01g06420.1	0.211923	0.400562	0.320548	0.261828	0.20673	0.501269	0.248846	0.251303	0.42604	0.23324	0.350937	0.294562	0.412478	0.346785	0.405652	0.269741	0.384917	0.286362	0.45039	0.245754	0.298225	0.341254	0.442404	0.262515	0.302595	0.340026	0.356634	0.287907	0.340867	0.273792	0.421303	0.261385	0.23667	0.367308	0.343078	0.315611	0.297363	0.25496	0.274043	0.343627	0.390901	0.25052	0.301243	0.233719	0.318968	0.353783	0.273225	0.303447	0.385291
Bcin01g06430.1	0.329018	0.514058	0.301689	0.301875	0.281073	0.541111	0.325146	0.222134	0.254215	0.269733	0.318348	0.269278	0.371038	0.326608	0.396224	0.277049	0.392455	0.312417	0.379224	0.35618	0.305089	0.380814	0.264062	0.292387	0.395161	0.315946	0.326795	0.413296	0.640189	0.344412	0.399604	0.270346	0.337614	0.358032	0.409991	0.352699	0.228219	0.314308	0.368964	0.317744	0.353241	0.343597	0.277474	0.289579	0.462261	0.301541	0.310593	0.314836	0.294975
Bcin01g06440.1	0.225026	0.28266	0.223316	0.237452	0.247371	0.36384	0.257791	0.260771	0.245342	0.273008	0.238583	0.224728	0.242356	0.221644	0.238218	0.234812	0.244086	0.274915	0.235411	0.238877	0.229203	0.220843	0.301888	0.227874	0.220665	0.231819	0.239559	0.221331	0.245844	0.217828	0.212953	0.222578	0.232599	0.224811	0.225054	0.24768	0.231305	0.225683	0.224063	0.217114	0.234058	0.229669	0.265504	0.230626	0.240828	0.218173	0.212365	0.214649	0.222282
Bcin01g06450.1	0.199077	0.229691	0.19783	0.198031	0.199528	0.220554	0.199268	0.197984	0.200813	0.199869	0.19937	0.199125	0.228562	0.20077	0.200351	0.198704	0.199603	0.19989	0.199485	0.198127	0.198327	0.198796	0.22941	0.198442	0.198902	0.198633	0.19971	0.198399	0.201014	0.197713	0.198277	0.198289	0.198033	0.199069	0.198925	0.201864	0.198425	0.198423	0.198348	0.198208	0.199816	0.200653	0.199291	0.19948	0.201928	0.197993	0.197618	0.197584	0.198077
Bcin01g06460.1	0.171313	0.207626	0.17594	0.166882	0.173615	0.243716	0.181756	0.17304	0.170281	0.195235	0.169267	0.168805	0.213122	0.181049	0.193794	0.171492	0.188498	0.192428	0.174674	0.168474	0.169952	0.175261	0.199229	0.169707	0.172346	0.168546	0.175859	0.174574	0.178739	0.173975	0.170886	0.172129	0.170017	0.17675	0.171772	0.178105	0.168875	0.170004	0.169432	0.176994	0.1663	0.188185	0.166787	0.173594	0.183005	0.164974	0.162975	0.171566	0.18354
Bcin01g06470.1	0.199678	0.231585	0.199941	0.197608	0.198638	0.240554	0.199494	0.198162	0.20579	0.203306	0.199725	0.198336	0.23013	0.207016	0.208583	0.200457	0.201952	0.201971	0.199501	0.199105	0.198444	0.202551	0.230652	0.197406	0.198702	0.198445	0.200074	0.200128	0.207934	0.199325	0.200349	0.19718	0.200203	0.199747	0.198483	0.204324	0.198315	0.198182	0.200465	0.199944	0.201894	0.20359	0.199758	0.198994	0.211503	0.200473	0.198533	0.199485	0.201169
Bcin01g06480.1	0.226497	0.363005	0.238544	0.265364	0.268415	0.491176	0.242807	0.23757	0.214918	0.316678	0.328615	0.239447	0.311029	0.285863	0.294956	0.30974	0.253197	0.30044	0.314266	0.205948	0.250001	0.235251	0.369776	0.253569	0.271429	0.302523	0.292	0.244164	0.271225	0.249691	0.199053	0.2485	0.286605	0.249682	0.296531	0.300262	0.243786	0.244503	0.447611	0.226397	0.321197	0.233342	0.259996	0.283369	0.296289	0.254995	0.22969	0.213247	0.322237
Bcin01g06490.1	0.251848	0.279179	0.214843	0.235625	0.277007	0.285904	0.261697	0.208581	0.241435	0.247157	0.209609	0.235034	0.304061	0.239926	0.224949	0.220114	0.327012	0.298262	0.229727	0.218052	0.235836	0.270764	0.277874	0.261642	0.242493	0.211003	0.240667	0.191617	0.251315	0.255148	0.271047	0.233266	0.236787	0.253379	0.186345	0.291962	0.223483	0.244283	0.207834	0.222767	0.234606	0.286145	0.215446	0.286535	0.367247	0.28257	0.204569	0.23516	0.300336
Bcin01g06500.1	0.172293	0.215816	0.165644	0.167253	0.176505	0.310289	0.171331	0.162665	0.179618	0.169819	0.162595	0.168429	0.200265	0.179907	0.179223	0.170888	0.178471	0.183723	0.170042	0.170272	0.169396	0.170501	0.202379	0.169402	0.167062	0.171355	0.178818	0.169224	0.195157	0.168933	0.1671	0.169178	0.169805	0.1734	0.171989	0.192295	0.170861	0.171037	0.16741	0.176335	0.165105	0.172165	0.171659	0.170559	0.197054	0.16772	0.163418	0.169936	0.172493
Bcin01g06510.1	0.432109	0.774012	0.481618	0.481115	0.597114	0.96034	1.92295	1.07907	1.05686	0.784903	1.89851	0.441467	1.35137	0.808982	0.640928	1.24331	0.795935	0.800324	0.888194	0.733101	0.379098	0.652707	1.03183	0.424834	0.541136	0.626924	0.500094	0.492304	0.8532	0.683815	0.527476	0.655115	0.757811	0.658976	0.56874	1.21166	0.488536	0.579937	0.352223	0.676123	1.01813	0.711439	0.730078	0.662398	1.26387	0.860292	0.997017	1.05825	1.15313
Bcin01g06520.1	0.363215	0.561868	0.394766	0.398552	0.474606	0.743579	0.536282	0.417644	0.340792	0.32588	0.522714	0.498061	0.612678	0.758489	0.975389	0.435687	0.395951	0.902053	0.411045	0.423014	0.512831	0.601017	0.485485	0.394821	0.445155	0.562073	0.378185	0.549145	0.387046	0.621559	1.53726	0.827236	0.581709	0.503553	0.480349	0.56834	0.488306	0.551618	0.36723	0.340103	0.518213	0.48173	0.587781	0.669809	0.454769	0.499062	0.334537	0.406115	0.354589
Bcin01g06550.1	0.244049	0.336803	0.243129	0.239845	0.228755	0.470603	0.257623	0.24636	0.287998	0.24951	0.397054	0.239814	0.283171	0.402932	0.304259	0.222813	0.27985	0.246369	0.242818	0.274167	0.255166	0.294028	0.357469	0.226677	0.253536	0.240439	0.295558	0.291748	0.257832	0.215783	0.253638	0.228663	0.214971	0.281145	0.296839	0.392318	0.28339	0.242352	0.323474	0.25258	0.294093	0.259269	0.30375	0.244109	0.299893	0.263237	0.25401	0.250514	0.24847
Bcin01g06560.1	0.762354	0.666299	0.818673	0.41969	0.505235	0.799895	0.51695	0.401082	0.983111	0.426703	1.61569	0.63475	0.505092	0.588112	1.04172	0.355237	1.14951	0.694411	1.12476	0.383115	0.982995	0.359599	0.591857	0.432881	0.757633	0.865355	0.437384	0.724724	0.641204	0.367475	0.733889	1.01918	0.516913	0.39433	0.347534	1.02341	0.550337	0.490388	0.622232	0.438471	0.538275	1.11344	0.539752	0.361373	0.461896	0.626829	0.322617	0.295391	0.317109
Bcin01g06570.1	0.378884	0.345691	0.320546	0.25137	0.26379	0.448011	0.300274	0.313162	0.26578	0.276147	0.2685	0.286016	0.307401	0.345166	0.62393	0.253815	0.430372	0.308669	0.381802	0.29105	0.307949	0.295959	0.312981	0.248769	0.299503	0.309498	0.271156	0.286216	0.278782	0.26839	0.296943	0.310167	0.273924	0.329567	0.348323	0.29617	0.285564	0.310517	0.316072	0.274048	0.327004	0.29775	0.286156	0.276368	0.293333	0.283533	0.277028	0.278272	0.275266
Bcin01g06580.1	0.462865	0.451557	0.442188	0.369216	0.52489	0.728706	0.336792	0.375135	0.375306	0.530516	0.478131	0.532601	0.768066	0.494154	0.439313	0.327257	0.4189	0.400217	0.63643	0.503534	0.500338	0.843085	0.717252	0.312706	0.448966	0.532338	0.430783	0.336594	0.992412	0.483856	0.420868	0.504971	0.723026	0.695309	0.481466	0.939979	0.581128	0.357983	0.341223	0.653892	0.634728	0.484642	0.48991	0.322793	0.384822	0.350293	0.443875	0.434945	0.525198
Bcin01g06580.2	0.47633	0.519794	0.564773	0.357913	0.498004	0.728743	0.441678	0.325364	0.348451	0.375565	0.343808	0.440151	0.550876	0.493881	0.343554	0.384009	0.402975	0.393553	0.494544	0.518652	0.500332	0.442778	0.527496	0.305747	0.454408	0.485094	0.491728	0.731881	0.992864	0.433519	0.461633	0.386111	0.355204	0.551478	0.570693	0.54813	0.562741	0.443208	0.443065	0.503153	0.714851	0.642588	0.514249	0.293973	0.470936	0.853296	0.529327	0.344628	0.435444
Bcin01g06590.1	3.78712	0.862479	0.977975	3.35544e+07	2.73505	1.59333	1.30792	0.441081	0.483155	2.0989	0.79905	0.966748	0.62404	1.0111	1.99661	0.895635	2.21904	0.77316	0.764064	1.14456	0.801448	1.49284	3.79896	3.35544e+07	1.5292	1.05362	1.04736	0.905557	2.10089	0.810673	2.99998	0.885097	1.33118	2.80854	1.78724	1.96648	0.6146	3.35544e+07	0.642599	0.822183	3.20311	2.13121	0.643025	4.97534	2.06894	0.629435	0.766287	0.563295	0.836724
Bcin01g06600.1	0.580406	2.17264	0.723317	1.0531	0.539513	1.35106	0.496999	0.649098	0.587509	1.13796	1.14241	0.726279	0.995509	1.82238	0.722007	0.781511	1.87339	1.17158	1.28987	4.68905	3.61026	0.424556	1.01373	1.16118	3.45222	4.47814	1.10528	5.71353	1.76839	0.691883	2.54056	2.70848	0.833644	0.829167	3.11887	1.66652	1.63477	0.731711	1.43612	0.840702	1.50496	1.80183	0.539441	4.22188	1.74556	3.05876	0.517903	0.472373	0.671044
Bcin01g06610.1	1.76091	2.91891	0.756079	0.818473	1.25272	1.81162	1.22638	0.676719	2.69299	2.38424	1.13568	0.902458	1.61995	2.44679	2.26457	1.74768	2.5174	1.07836	3.18083	6.26487	2.10691	0.687213	1.34489	1.6298	4.61677	5.99021	3.67054	1.1983	2.38424	1.23091	0.851644	0.676291	0.817623	0.857115	1.47733	2.23053	1.73148	2811.19	1.40289	5.62671	0.995406	2.4153	1.21333	5.60732	2.34882	4.09907	0.768527	1.24784	0.775719
Bcin01g06620.1	0.247744	0.32947	0.257442	0.243923	0.237859	0.434199	0.264194	0.28607	0.332402	0.30374	0.240154	0.306927	0.278476	0.278155	0.309835	0.282998	0.301792	0.331851	0.32469	0.258236	0.272345	0.231611	0.254502	0.259257	0.250207	0.245928	0.269462	0.285851	0.314508	0.285771	0.343665	0.25216	0.325928	0.241851	0.297821	0.350838	0.321038	0.277259	0.300361	0.254183	0.230114	0.296342	0.229344	0.264663	0.265386	0.256363	0.228372	0.278822	0.238433
Bcin01g06630.1	1.77274	0.803231	0.906651	1.86473	0.871634	1.73734	1.88394	1.831	2.58441	0.696552	3.31179	1.33106	1.21548	1.43768	2.17193	3.85025	2.41502	2.49422	3.05253	1.79565	2.23254	0.900193	1.34604	1.64973	0.543772	0.681539	3.51974	1.31151	2.28816	6.09599	3.25721	0.843433	0.889925	3.05545	0.876994	2.14042	3.49248	0.99529	1.40469	0.467236	0.578464	2.31775	0.834109	0.613732	0.693025	0.847297	1.0114	1.02876	3.16807
Bcin01g06640.1	0.208132	0.251061	0.202164	0.207852	0.210576	0.356624	0.228538	0.218992	0.275304	0.241106	0.211217	0.200172	0.217628	0.201209	0.207211	0.192888	0.20468	0.221808	0.206436	0.204719	0.203706	0.19116	0.277838	0.230011	0.203144	0.194785	0.196045	0.18937	0.204154	0.202971	0.194196	0.213365	0.223445	0.216176	0.217452	0.23331	0.199924	0.20233	0.216994	0.196588	0.198096	0.214063	0.216839	0.278547	0.236725	0.18368	0.188248	0.207517	0.191719
Bcin01g06650.1	0.256807	0.303579	0.254696	0.261509	0.261274	0.288664	0.260131	0.262135	0.260097	0.260898	0.25841	0.257092	0.294365	0.256739	0.254993	0.255438	0.257208	0.265313	0.255506	0.259314	0.257088	0.255414	0.299133	0.262499	0.256412	0.257616	0.257477	0.258389	0.260894	0.255629	0.254974	0.257401	0.259187	0.256522	0.256454	0.26133	0.259273	0.256982	0.254822	0.256731	0.257051	0.258919	0.26219	0.260861	0.263146	0.254862	0.253279	0.255049	0.255108
Bcin01g06660.1	0.723645	2.28436	0.628198	1.42283	2.42293	1.40944	1.64247	2.05277	2.11144	0.769017	2.7092	1.07496	3.87453e+07	1.91304	1.7729	1.81361	1.96905	2.02492	2.49456	0.926064	1.01362	0.808278	1.36305	0.870899	1.16308	0.69146	0.87585	0.758068	1.86332	0.996511	0.697566	0.761067	0.735417	1.4042	1.17447	1.74572	0.810535	1.17858	0.693002	2.22431	0.973839	0.43324	1.22866	0.857908	1.83387	0.557403	0.539657	1.1578	0.693087
Bcin01g06670.1	0.245745	0.31136	0.220856	0.305367	0.299474	0.274959	0.259269	0.249962	0.230674	0.260118	0.31726	0.264412	0.251786	0.232038	0.267692	0.230459	0.224767	0.241741	0.218223	0.273759	0.247897	0.269529	0.244154	0.26652	0.235574	0.269519	0.307203	0.225761	0.312274	0.258148	0.229048	0.276415	0.233884	0.341245	0.294625	0.31758	0.240933	0.248313	0.322428	0.237069	0.28782	0.278055	0.297943	0.272584	0.24052	0.257513	0.235623	0.308921	0.240049
Bcin01g06690.1	0.852635	1.88931	3.41177	0.781797	0.571854	1.15691	0.400446	0.697439	0.831779	1.06437	0.672225	1.11855	1.08468	0.494318	0.654974	0.579709	1.62811	0.990957	0.881096	2.04864	1.19872	1.13431	1.36815	0.683628	2.22459	1.29031	1.08208	0.705584	0.528304	0.956098	0.925926	0.651035	0.702257	0.959016	1.30257	0.669254	1.00069	0.712265	0.5789	0.607775	2.36872	0.446853	0.811553	1.15778	0.652588	0.721039	0.421565	0.450723	0.704774
Bcin01g06700.1	0.24249	0.41202	0.204846	0.208508	0.244843	0.429659	0.306114	0.229775	0.230051	0.253713	0.249114	0.233212	0.219498	0.278133	0.263352	0.24611	0.19914	0.237405	0.235652	0.252821	0.289817	0.196476	0.270657	0.292578	0.258234	0.248435	0.226179	0.206218	0.291037	0.210859	0.254822	0.256381	0.23	0.255321	0.231027	0.33075	0.211368	0.243234	0.25018	0.234697	0.265335	0.321965	0.19811	0.231131	0.291622	0.231109	0.230177	0.241292	0.244661
Bcin01g06700.2	0.195348	0.277615	0.226542	0.223641	0.238594	0.426898	0.217177	0.205331	0.196934	0.206515	0.255804	0.204001	0.205963	0.261761	0.257637	0.215309	0.266735	0.224985	0.221106	0.245494	0.233259	0.221682	0.264624	0.217442	0.242508	0.202277	0.192136	0.209812	0.238873	0.226326	0.235256	0.227258	0.242919	0.248588	0.205637	0.431759	0.229985	0.28562	0.205196	0.19807	0.217098	0.257475	0.202185	0.276894	0.267609	0.206265	0.22147	0.233932	0.227834
Bcin01g06710.1	0.243127	0.333599	0.272565	0.221533	0.284842	0.466505	0.223479	0.233337	0.35	0.28797	0.287608	0.253474	0.33508	0.477792	0.358327	0.334499	0.285391	0.227492	0.264158	0.259469	0.259838	0.340449	0.249559	0.233129	0.311428	0.251132	0.278986	0.306346	0.356299	0.2523	0.38402	0.213236	0.239283	0.284526	0.235757	0.285761	0.224773	0.304553	0.2483	0.248785	0.273937	0.248836	0.226309	0.242879	0.411441	0.36848	0.331515	0.283452	0.323292
Bcin01g06720.1	0.424457	0.470996	0.502569	0.382331	0.424944	0.682815	0.478204	0.803016	0.652748	0.328322	0.389478	0.370096	0.505227	0.817719	0.537614	0.458577	0.6016	0.445018	0.633797	0.312537	0.409612	0.353133	0.335839	0.383867	0.562824	0.31024	0.451394	0.380465	0.428269	0.337804	0.306475	0.387426	0.281904	0.515246	0.402675	0.887753	0.347302	0.522577	0.47067	0.276886	0.473235	0.317647	0.312429	0.312763	0.513833	0.452177	0.388803	0.320787	0.357233
Bcin01g06730.1	0.413284	0.424051	0.504976	0.363456	0.582861	0.930398	0.740277	0.461547	0.539198	0.515557	0.672735	0.84589	0.426192	1.28062	0.633209	1.24535	0.787588	0.421306	0.65638	0.315737	2.60018	0.635569	0.954705	0.727203	2.00078	0.578936	0.637529	0.539652	1.2477	0.417104	0.462967	0.759898	0.682396	0.657355	0.722911	1.17567	1.00068	0.938864	1.34909	0.438875	1.20326	1.27783	0.374753	0.85736	0.398498	0.898732	0.542885	0.423487	0.50105
Bcin01g06740.1	0.438841	0.779193	0.659244	0.492113	0.656409	0.43614	0.457132	1.046	1.06627	0.371028	0.475485	0.830008	0.573822	0.635094	1.26218	0.474734	0.531151	0.682748	0.505172	0.782104	0.611925	0.838214	1.02916	0.61368	0.908575	0.576657	0.587551	0.75336	1.31889	1.01079	0.377571	0.692941	0.724679	0.523266	1.04748	1.24114	0.75792	0.481561	0.464034	0.710258	1.01427	0.526211	0.480178	0.438099	0.477223	0.667674	0.741073	0.842535	1.03271
Bcin01g06740.2	0.522941	0.595073	0.81238	0.470923	0.35883	0.433422	0.637696	0.437642	0.540409	0.989728	0.65173	0.837957	0.594718	1.17955	1.24154	0.442805	0.684159	0.491138	0.753967	1.31092	0.748068	0.719557	1.95953	0.832603	0.919741	0.421557	0.783255	2.58933	0.855941	0.818043	0.677619	1.17482	0.436039	0.478752	0.801898	1.22075	0.81248	0.395363	0.62964	0.540131	0.417367	0.520156	0.431787	0.414854	0.536524	0.859593	0.695287	0.862597	2.41968
Bcin01g06750.1	0.857107	2.08332	1.38716	1.25032	2.20563	0.364592	0.525981	2.16337	0.837941	1.69228	0.37921	0.995145	1.82608	0.712916	1.6177	2.89364	1.79569	1.13553	0.778903	1.21381	0.763285	1.14423	1.36753	1.11337	0.981259	1.03691	0.890507	0.911472	1.6979	1.91454	2.44994	0.545351	1.02948	2.27725	1.27282	1.59258	4.34906	1.7084	0.782691	0.523029	2.60445	1.7273	0.750956	0.534461	1.67064	2.95567	0.701241	6.2385	1.98961
Bcin01g06760.1	4.14431	2.82316	0.982677	0.797587	3.00319	1.75194	0.494662	4.96717	1.19243	2.30543	3.33726	0.819545	1.46521	1.00801	2.19007	0.62627	2.4339	0.639868	3.0775	6.06636	1.3348	3.70024	4.16617	0.776942	0.610885	1.30742	1.03976	1.06414	2.30566	6.14184	0.848008	1.04199	0.816401	3.07926	1.48222	2.15751	0.82447	1.28675	0.615606	0.575687	0.942251	0.828289	0.938454	0.601873	2.27095	1.08486	1.07129	1.82035	0.704946
Bcin01g06790.1	0.474951	2.20401	0.612067	0.491148	1.22959	1.35886	0.53806	0.664457	2.03847	1.79263	1.1112	2.29399	0.849734	1.84429	1.71079	0.705183	1.89978	0.535025	1.26742	1.03051	0.991989	0.54578	0.581639	0.54748	0.71367	0.905369	0.869497	5.28489	1.79719	0.731181	2.58511	0.705962	0.619682	2.40795	1.0148	1.68498	0.568455	1.04595	1.4104	0.69383	0.584563	1.82686	0.478539	1.07334	1.76938	1.27779	1.07731	0.545004	3.32372
Bcin01g06800.1	0.24653	0.293224	0.25213	0.253604	0.288011	0.440715	0.258264	0.294031	0.294939	0.291394	0.269098	0.236869	0.2828	0.315442	0.25484	0.292698	0.264339	0.381067	0.212976	0.278225	0.230021	0.241485	0.313397	0.261809	0.233812	0.225233	0.241004	0.244053	0.337933	0.240583	0.233795	0.255688	0.272319	0.243916	0.25335	0.268277	0.260461	0.221037	0.23236	0.251693	0.236206	0.250212	0.363478	0.261419	0.279198	0.246854	0.247122	0.257798	0.241261
Bcin01g06810.1	0.449952	1.12394	0.391877	0.435751	0.509146	0.664475	0.749673	0.455751	0.351045	0.452298	0.443257	0.384688	0.361549	0.28905	0.426316	0.437413	0.563572	0.609343	0.355562	0.496705	0.509224	0.359258	0.455293	0.389826	0.326793	0.527037	0.328705	0.416376	0.459469	0.435953	0.826582	0.374193	0.271564	0.504579	0.619583	0.86672	0.432018	0.443822	0.355682	0.443625	0.377687	0.491912	0.818812	0.310649	0.673973	0.611436	0.356431	0.462903	0.36012
Bcin01g06820.1	0.491278	0.724715	0.648793	0.36989	0.584852	1.05841	0.473574	0.502945	1.09002	0.709155	0.405516	0.566911	0.783443	0.425895	1.34866	0.817456	0.820592	0.452454	0.580534	0.404658	0.75298	0.48436	1.97731	0.608175	0.484263	0.717517	1.13935	0.553135	0.600266	1.35002	0.729111	0.76843	0.603346	0.614401	2.50307	1.3265	0.648596	0.40259	0.394919	0.502989	0.854895	1.4403	0.560512	1.15945	0.824126	2.48254	1.07749	0.629149	0.600208
Bcin01g06840.1	0.261777	0.310027	0.274466	0.232038	0.231647	0.524793	0.307931	0.269672	0.328194	0.325639	0.236852	0.258121	0.278575	0.297052	0.314594	0.313557	0.262633	0.395914	0.238421	0.398331	0.236254	0.286695	0.378642	0.262529	0.221368	0.266269	0.245909	0.30699	0.29651	1.09534	0.668036	0.247653	0.285132	0.308153	0.255121	0.700443	0.32604	0.269542	0.301913	0.28555	0.250366	0.328427	0.271583	0.268395	0.371092	0.502394	0.435439	0.769939	0.774908
Bcin01g06850.1	0.347634	0.573408	0.453031	0.389407	1.10559	0.867915	0.42652	0.418653	1.3162	0.539984	0.457187	0.725542	1.29885	1.19085	1.1094	1.7733	0.700094	0.418886	0.465254	0.420756	0.767447	0.875652	1.00002	0.845662	2.15952	0.392269	0.517451	1.46967	1.15938	0.761413	0.589952	0.386445	0.642736	0.526705	0.806139	1.0935	0.424798	1.07972	1.33368	2.86147	0.626809	1.17825	0.646737	1.17274	1.12579	0.653206	0.660325	1.00055	1.18555
Bcin01g06860.1	2.75153	0.572272	0.589963	0.682351	0.687283	1.12847	1.73216	0.43209	0.454171	0.594765	1.09502	0.701892	1.64822	1.27499	0.384446	0.703981	0.716036	0.513563	2.01846	1.25821	0.955615	1.13175	1.00358	0.723258	0.64816	0.596234	0.906559	0.708982	0.902051	1.05945	2.18431	0.733513	0.528064	0.709235	1.84835	1.41044	0.747553	0.566408	2.26498	1.08031	0.416129	1.53065	0.750023	0.459281	0.841804	0.57744	0.61645	0.822966	0.893064
Bcin01g06870.1	0.343543	0.476429	0.317594	0.383734	0.329953	0.530641	0.249058	0.273538	0.422377	0.427051	0.338743	0.257366	0.335899	0.356564	0.397122	0.298967	0.349897	0.426859	0.343458	0.305334	0.385011	0.272167	0.64014	0.353211	0.246986	0.310753	0.227876	0.28088	0.22962	0.310487	0.275762	0.308569	0.256928	0.367817	0.344692	0.715091	0.302199	0.264614	0.300222	0.345743	0.354935	0.390078	0.344128	0.344238	0.25805	0.235654	0.21466	0.245384	0.323436
Bcin01g06880.1	0.237476	0.324007	0.219926	0.211964	0.232927	0.278164	0.231406	0.25275	0.334231	0.241299	0.196482	0.216664	0.233224	0.253687	0.268182	0.19686	0.213553	0.271629	0.225739	0.234376	0.224983	0.220855	0.384862	0.242	0.217774	0.235344	0.231534	0.20194	0.190062	0.230523	0.246462	0.221225	0.225594	0.223289	0.220509	0.338975	0.23038	0.21635	0.249643	0.221656	0.267795	0.246467	0.302825	0.266342	0.271796	0.192049	0.179915	0.208791	0.212947
Bcin01g06890.1	1.73628	3.13362	0.990673	1.78835	3.33738	1.94903	1.78052	0.761977	2.88917	1.19092	1.13956	0.718694	3.87453e+07	2.62791	0.746301	0.862583	2.70203	1.08792	3.41321	0.951614	2.14334	4.11244	0.515982	3.35544e+07	0.857024	6.41805	1.62745	9.04996	1.01546	2.8058	0.667909	1.40765	0.59837	3.4164	0.984681	2.39435	1.28052	1.20258e+07	3.81777	1.20402	2.1747	2.59221	6.03859	1.14827	0.589855	1.08855	9.9024	1.22923	0.950556
Bcin01g06900.1	0.275168	0.327809	0.287569	0.299194	0.311767	0.333921	0.313698	0.280315	0.267036	0.288342	0.315863	0.280312	0.29815	0.342823	0.316816	0.274105	0.270396	0.347763	0.282421	0.286716	0.283184	0.314841	0.318385	0.273204	0.303746	0.310554	0.309275	0.269101	0.335832	0.250935	0.29769	0.292058	0.27172	0.291638	0.29632	0.341243	0.290429	0.289745	0.370977	0.273836	0.366022	0.329786	0.309307	0.320317	0.283769	0.276059	0.281881	0.265402	0.278571
Bcin01g06910.1	0.484463	0.79247	0.602269	0.481075	0.855918	0.838147	0.485531	0.41934	0.498286	0.498681	0.63369	0.556871	0.433593	1.13336	0.554523	0.590054	0.791608	0.545614	0.70769	1.39752	0.474984	0.632734	0.857928	0.667985	0.66581	0.521864	0.554902	0.490114	0.559687	0.350639	0.654725	0.394382	0.36236	0.450296	0.688394	0.661956	0.464288	0.766966	0.484024	0.38846	0.518888	0.545789	0.501244	0.443653	0.791207	0.768711	0.452487	0.413622	0.945681
Bcin01g06930.1	0.241056	0.283904	0.24572	0.253428	0.269625	0.392951	0.26587	0.253793	0.292484	0.283792	0.386418	0.266925	0.2614	0.271938	0.296074	0.251502	0.270426	0.258105	0.279467	0.246049	0.267877	0.244581	0.285386	0.251806	0.26457	0.252908	0.274914	0.242666	0.283251	0.228816	0.237226	0.242681	0.263515	0.245447	0.257213	0.362616	0.256096	0.260527	0.281554	0.234757	0.270936	0.302716	0.261736	0.256924	0.26709	0.246381	0.258513	0.242349	0.24772
Bcin01g06930.2	0.240005	0.283988	0.246151	0.247962	0.263565	0.397094	0.268187	0.264064	0.258329	0.297764	0.279486	0.278656	0.261898	0.275368	0.28028	0.25925	0.280674	0.287856	0.303837	0.24242	0.276016	0.246659	0.304918	0.242458	0.259435	0.255911	0.28125	0.250281	0.26409	0.233472	0.249655	0.245807	0.261527	0.251446	0.265787	0.287352	0.252893	0.258628	0.283727	0.23137	0.248311	0.269764	0.258974	0.260483	0.256728	0.243109	0.23519	0.241987	0.250371
Bcin01g06940.1	0.360118	0.422301	0.260709	0.304632	0.391168	0.542359	0.343821	0.476962	0.286654	0.429558	0.380865	0.283351	0.286889	0.337981	0.344885	0.278743	0.419765	0.440196	0.355563	0.282707	0.312967	0.300989	0.606513	0.353158	0.290002	0.307933	0.248055	0.227571	0.320437	0.279939	0.276156	0.260075	0.590817	0.311774	0.400515	0.479427	0.266248	0.26039	0.310757	0.266061	0.323683	0.30297	0.276767	0.309006	0.462758	0.261561	0.171768	0.276524	0.242039
Bcin01g06950.1	0.709808	1.74687	0.35447	0.510977	0.868865	1.06658	0.895109	0.590648	0.51135	0.576444	0.493631	0.898816	0.915515	0.975029	1.35812	0.820779	0.545677	0.6027	0.582813	0.539581	0.719272	1.03661	0.437413	0.496712	1.40795	0.716481	0.82358	0.536889	0.580081	0.727731	0.555071	0.56593	0.54461	1.91372	0.534573	1.33653	1.08954	1.11695	0.796171	1.09911	0.381737	0.57158	0.860813	0.690579	1.39745	1.27317	0.675228	1.12139	0.646849
Bcin01g06960.1	0.227819	0.24669	0.220262	0.218375	0.212126	0.35646	0.260238	0.211005	0.21437	0.248746	0.212688	0.199867	0.227516	0.196113	0.225217	0.200548	0.223505	0.255336	0.20123	0.224585	0.202706	0.208559	0.304385	0.211955	0.204174	0.205789	0.224107	0.207452	0.214655	0.209757	0.213972	0.209954	0.219759	0.234988	0.205415	0.280829	0.21026	0.195924	0.209309	0.200126	0.201642	0.23717	0.229614	0.218495	0.219461	0.199651	0.207394	0.20719	0.204226
Bcin01g06970.1	4.04459	2.76243	0.689523	0.565828	0.662981	1.72186	0.71602	0.59693	1.20032	2.25726	0.858236	0.623	1.66561	2.31412	2.15474	3.78748	2.37897	0.558322	0.803395	5.91827	4.58234	0.531429	4.06372	0.782815	4.36449	5.65627	3.4596	1.35575	2.25463	1.76531	3.20577	1.50027	0.635485	1.03391	1.77854	2.11251	1.4002	3.35544e+07	3.36023	5.31708	1.00856	2.2885	0.969236	5.29997	2.22705	1.10332	8.74897	1.3375	0.865912
Bcin01g06990.1	0.33918	0.358015	0.478087	0.383448	0.975312	0.684087	0.381892	0.307127	0.450946	0.394498	0.441263	0.443354	0.49348	0.923599	0.890325	0.515674	0.709873	0.400119	0.625393	0.408522	0.419552	0.655223	0.617894	0.33714	0.634623	0.41994	0.44473	0.689037	0.922956	0.503451	0.603234	0.335918	0.440796	0.398262	0.430762	0.573923	0.403341	2.36935	0.448467	0.587943	0.880934	0.554714	0.530367	0.402929	0.614283	0.47057	4.00856	1.72293	1.69898
Bcin01g07020.1	4.5697	0.661919	0.70503	3.35544e+07	3.32249	1.94194	3.79325	1.21792	2.87618	2.55112	3.68377	3.35544e+07	3.42906e+07	1.45807	2.42108	1.72733	0.803094	1.20846	3.39784	1.74173	5.1877	1.31838	4.60378	0.760095	0.769062	0.678526	1.06582	0.747354	2.54936	1.01997	3.61759	0.709642	0.823043	0.763709	4.50246	2.38394	1.36584	1.05931	1.39797	1.28179	0.670086	0.631041	0.76772	5.97802	2.5109	1.0883	1.01338	3.39845	1.2041
Bcin01g07030.1	0.332998	0.355957	0.328186	0.344934	0.33884	0.616332	0.32867	0.388593	0.38348	0.401411	0.477103	0.348839	0.455736	0.365101	0.414852	0.478284	0.46758	0.362455	0.305914	0.470689	0.34382	0.392247	0.398983	0.323458	0.360752	0.324491	0.40412	0.406645	0.853317	0.363258	0.271156	0.346977	0.341468	0.351416	0.279659	0.811801	0.33029	0.374892	0.389818	0.280878	0.354008	0.557308	0.52265	0.316332	0.335466	0.34293	0.371324	0.308649	0.537237
Bcin01g07040.1	0.506084	0.591934	0.5648	0.554013	0.630668	1.36903	1.27545	0.642236	2.05378	0.536192	0.795708	1.67395	0.899327	1.859	1.72376	1.82018	1.91426	0.695811	1.26909	0.928908	1.12526	1.14947	0.659117	0.779074	0.741236	1.57263	0.80441	6.54165	0.951097	1.56756	0.730684	0.88238	0.648081	2.425	3.20375	1.69707	1.09861	3.01477e+07	0.970346	4.3351	0.971337	1.84045	0.579177	1.15507	0.890582	0.852846	7.1675	0.906932	3.34722
Bcin01g07050.1	0.224251	0.259239	0.210858	0.214824	0.457968	0.472479	0.2662	0.212154	0.239321	0.235385	0.353927	0.260675	0.266435	0.372244	0.308668	0.237245	0.338036	0.249005	0.262269	0.252265	0.297178	0.361321	0.318443	0.198294	0.289849	0.263124	0.290207	0.244011	0.315023	0.213502	0.304942	0.24308	0.247026	0.371594	0.312463	0.305198	0.223154	0.289578	0.2879	0.224535	0.310937	0.341153	0.241687	0.265586	0.489383	0.306113	0.257952	0.268785	0.246953
Bcin01g07070.1	0.221854	0.238095	0.187488	0.181912	0.215602	0.379576	0.214802	0.182043	0.193474	0.248564	0.181132	0.199775	0.217956	0.250155	0.195974	0.202376	0.24756	0.205038	0.232026	0.205017	0.204021	0.194866	0.235194	0.18448	0.202868	0.198765	0.216734	0.212219	0.345333	0.204131	0.219486	0.188294	0.196324	0.221751	0.22283	0.221431	0.192748	0.218821	0.176172	0.200368	0.20103	0.238324	0.231795	0.215884	0.274588	0.207553	0.205137	0.180082	0.203691
Bcin01g07070.2	0.238555	0.224164	0.174091	0.179719	0.206845	0.266724	0.220964	0.191452	0.22398	0.212067	0.235726	0.188364	0.20611	0.256517	0.377274	0.203942	0.229242	0.248924	0.220801	0.206477	0.196736	0.216976	0.313836	0.187748	0.205265	0.20221	0.212071	0.191758	0.262692	0.199104	0.237507	0.189493	0.179381	0.229446	0.244523	0.240376	0.217708	0.19246	0.1961	0.216663	0.20733	0.250043	0.224388	0.20716	0.25885	0.181059	0.191784	0.182919	0.194522
Bcin01g07080.1	0.441924	0.505012	0.422325	0.422131	0.526139	0.444578	0.449038	0.422234	0.438277	0.448085	0.435405	0.476018	0.499229	0.557543	0.511362	0.467435	0.446506	0.433088	0.470376	0.426291	0.451499	0.434778	0.488885	0.427612	0.532698	0.444035	0.461797	0.470502	0.520328	0.435164	0.481242	0.439626	0.426239	0.534002	0.472558	0.562208	0.44569	0.462324	0.442308	0.475318	0.498588	0.451717	0.425969	0.450889	0.459425	0.487094	0.564299	0.437023	0.496748
Bcin01g07090.1	0.447023	0.512337	0.433818	0.432157	0.488409	0.484177	0.461035	0.433603	0.441819	0.458091	0.446446	0.451626	0.504324	0.504873	0.614098	0.453331	0.449414	0.439077	0.509787	0.434324	0.449667	0.437762	0.500945	0.434752	0.476655	0.443512	0.455618	0.46195	0.463858	0.440013	0.46875	0.44075	0.435202	0.450345	0.453985	0.561543	0.448048	0.456294	0.443257	0.460239	0.47351	0.486345	0.433837	0.440392	0.460581	0.466715	0.46318	0.437378	0.458043
Bcin01g07100.1	0.546065	0.655573	0.531341	0.533812	0.638269	0.604946	0.563508	0.534763	0.54374	0.561553	0.631812	0.766915	0.614842	0.630394	0.699161	0.651291	0.56481	0.5468	0.625762	0.555871	0.6155	0.552204	0.614067	0.552568	0.667869	0.541257	0.590065	0.586321	0.578912	0.599585	0.646659	0.580918	0.578597	0.598365	0.599574	0.693989	0.555682	0.578853	0.559579	0.607523	0.597025	0.615528	0.535151	0.563567	0.586825	0.63768	0.90067	0.554441	0.724331
Bcin01g07110.1	0.233569	0.260765	0.211771	0.218638	0.224028	0.404471	0.292576	0.218163	0.21076	0.316453	0.231205	0.248297	0.264091	0.28932	0.335731	0.252778	0.27386	0.230685	0.283325	0.224945	0.269253	0.234428	0.254469	0.221442	0.286284	0.218096	0.282168	0.226254	0.328443	0.22145	0.231377	0.229413	0.244115	0.289586	0.278855	0.439313	0.221363	0.241619	0.233665	0.240174	0.252758	0.235464	0.195567	0.212065	0.275683	0.251759	0.22198	0.250422	0.242659
Bcin01g07120.1	0.224855	0.281035	0.228175	0.220746	0.272978	0.40136	0.23027	0.228982	0.258593	0.257693	0.239879	0.262544	0.355324	0.288393	0.31538	0.219519	0.242982	0.272887	0.30404	0.253155	0.250481	0.290329	0.279896	0.218453	0.234594	0.227453	0.25086	0.23522	0.278201	0.334757	0.283056	0.262432	0.253589	0.272454	0.255551	0.290908	0.287449	0.225786	0.276199	0.347995	0.286488	0.289623	0.226589	0.224432	0.252636	0.272738	0.255342	0.258051	0.280171
Bcin01g07170.1	0.242346	0.25736	0.259124	0.234271	0.294669	0.480983	0.305001	0.251533	0.303873	0.325061	0.30273	0.308462	0.2714	0.318888	0.351672	0.242708	0.270185	0.300757	0.232772	0.229406	0.236765	0.232378	0.335025	0.22262	0.278915	0.233254	0.262516	0.258311	0.291614	0.253195	0.349945	0.242385	0.255181	0.247529	0.351116	0.466063	0.291146	0.280376	0.273056	0.310542	0.297119	0.721531	0.247717	0.23676	0.273202	0.252355	0.27742	0.233303	0.2715
Bcin01g07170.2	0.205891	0.462769	0.289972	0.283354	0.250436	0.483926	0.293285	0.261092	0.236142	0.379921	0.294499	0.275113	0.278977	0.313286	0.47913	0.261167	0.41419	0.282706	0.292938	0.224338	0.262455	0.295672	0.284784	0.274571	0.302857	0.232792	0.381678	0.264984	0.328476	0.233486	0.273153	0.254124	0.25481	0.390191	0.271181	0.663252	0.212895	0.22961	0.278054	0.251245	0.274699	0.281729	0.227108	0.318963	0.354714	0.270988	0.32144	0.337612	0.304177
Bcin01g07180.1	0.27176	0.458443	0.236542	0.287207	0.274709	0.455802	0.262401	0.314816	0.311271	0.365573	0.234825	0.256264	0.307539	0.247947	0.256799	0.281967	0.302921	0.275577	0.250626	0.283477	0.277449	0.256179	0.388142	0.303861	0.270787	0.257111	0.276239	0.276192	0.2975	0.309238	0.233941	0.278098	0.254607	0.263077	0.26066	0.352707	0.284026	0.264127	0.222634	0.288845	0.29835	0.28531	0.307365	0.34694	0.357772	0.270962	0.223648	0.262311	0.23746
Bcin01g07190.1	1.03278	0.882848	0.796445	3.35544e+07	3.2634	0.539552	0.629721	0.574197	1.20053	0.54706	3.61914	1.31708	0.884944	1.45565	2.37565	1.73179	2.64258	2.73345	3.33994	1.74897	2.15877	0.60063	4.52275	1.01881	0.771772	6.28225	0.655871	3.0685	0.634921	1.14109	0.85396	0.63296	0.585115	3.34187	4.42289	2.34163	1.50949	3.35544e+07	1.39983	0.713941	3.80495	0.63176	5.91171	1.14668	2.46758	1.08643	9.69677	0.624519	0.646068
Bcin01g07200.1	0.650867	0.87596	0.499878	0.518572	2.64489	1.54441	2.78653	0.455501	1.1844	1.15853	1.13527	0.71044	3.87453e+07	2.08747	1.9345	0.710763	0.783932	1.18492	0.704713	1.16262	1.4011	3.25705	0.719092	0.791778	3.95478	5.13544	1.6701	1.07982	2.03477	5.44139	0.969571	0.599145	0.513831	2.71746	1.22627	1.90586	0.723334	1.0294	3.041	4.82972	0.767372	2.06398	0.471877	0.555172	2.00329	3.51054	1.01338	1.06462	3.41959
Bcin01g07210.1	0.684207	1.83944	1.43768	0.580637	1.92815	1.14291	0.528139	3.233	0.675429	1.08648	1.13125	1.28226	1.70692	1.29806	1.43541	1.03901	0.613629	0.871887	1.26275	3.98758	1.15933	2.354	1.29387	0.456732	1.42703	1.31118	0.659358	0.994883	1.49611	2.11883	2.15785	0.795646	0.615156	1.9993	2.61733	1.41062	3.81015	1.83677	1.42965	1.13151	0.827651	1.5275	1.27548	0.91249	0.890485	1.08535	0.720724	1.43308	2.74064
Bcin01g07220.1	3.5503	2.40764	0.761465	0.823972	2.55633	1.48835	0.492285	0.634801	0.741635	0.778825	0.828794	0.516407	3.87453e+07	1.39859	0.586373	0.540473	2.07542	1.17009	0.574518	1.88257	0.729258	0.472835	1.35899	3.35544e+07	0.514272	2.43861	1.05542	1.10054	1.96468	0.688417	2.81386	1.11742	0.558814	2.62907	3.47475	1.8406	0.816653	1.62538	0.963667	0.780799	0.513959	0.801919	1.03299	1.15161	1.93459	0.627835	1.07135	0.952247	0.88046
Bcin01g07230.1	1.21976	0.819804	0.621553	1.03619	0.662083	1.21342	0.524285	0.549774	1.82954	0.488577	1.10421	1.10474	0.664112	1.31387	1.53313	0.947898	1.70179	1.00397	0.477651	0.591631	2.40453	0.857698	0.72855	0.637868	0.853904	0.833965	1.1323	0.614844	1.60851	0.821409	0.933121	1.7566	0.412022	2.15945	0.948196	1.50982	2.20208	0.801609	0.790162	0.997095	1.50099	0.478386	1.23856	0.71711	1.58264	1.27753	6.44631	1.60297	0.809698
Bcin01g07240.1	0.352551	0.395055	0.305977	0.334335	0.37368	0.472856	0.330603	0.367249	0.4059	0.381551	0.379075	0.290098	0.30023	0.250013	0.333452	0.295724	0.318818	0.386019	0.297146	0.297559	0.33177	0.25281	0.371842	0.378895	0.264982	0.28842	0.277966	0.262334	0.272017	0.275592	0.310353	0.29097	0.332772	0.277849	0.283113	0.285953	0.300778	0.278397	0.297666	0.247445	0.308305	0.316837	0.324725	0.271436	0.2878	0.241836	0.266337	0.265576	0.255354
Bcin01g07260.1	0.694589	1.92835	0.667673	0.657437	0.902599	1.18244	1.47055	0.85068	0.441686	0.530627	0.673162	0.778007	0.72406	1.30071	1.49861	0.54142	1.66155	0.826043	2.1093	0.639828	2.09447	0.825187	2.84731	0.803341	0.862605	0.600709	0.788441	1.38259	1.57061	0.545149	0.476132	0.896297	1.37422	1.37661	1.52207	1.47445	0.44605	0.646362	0.52876	0.855376	0.637899	1.60004	0.693658	0.400841	0.656555	0.442174	0.519145	0.422464	0.769927
Bcin01g07270.1	1.22387	2.60787	4.65159	0.615689	0.948798	1.61664	0.521821	0.691695	1.18392	0.792126	0.760872	0.972303	1.67602	2.18505	2.0228	0.690984	0.906816	0.676207	1.28218	0.590087	0.75742	3.41438	0.634093	1.07767	1.51995	0.995915	3.27263	0.892261	0.618032	1.11559	3.03895	1.36089	5.26586	0.857505	0.969717	1.99331	1.00914	1.90572e+06	3.18358	2.10708	3.24491	0.816519	0.43324	5.03787	0.453048	0.869681	8.32219	1.91937	0.954625
Bcin01g07280.1	0.353457	0.45735	0.292247	0.332027	0.462103	0.601603	0.265625	0.450258	0.352908	0.399508	0.441638	0.290318	0.468188	0.480906	0.434225	0.308652	0.338918	0.437353	0.358458	0.277485	0.415987	0.320445	0.249982	0.523764	0.273156	0.326604	0.368044	0.474162	0.513978	0.316893	0.805897	0.302033	0.251935	0.344009	0.423436	0.517278	0.402431	0.322819	0.341968	0.294833	0.412437	0.323173	0.300811	0.315914	0.329282	0.276311	0.305297	0.293568	0.287926
Bcin01g07290.1	0.235525	0.288171	0.255981	0.270268	0.20382	0.454233	0.279116	0.226873	0.264961	0.309672	0.285817	0.237156	0.289541	0.296131	0.276357	0.25398	0.303545	0.319091	0.17673	0.178396	0.271504	0.270057	0.330076	0.2092	0.304702	0.291262	0.278351	0.249644	0.276441	0.222404	0.30625	0.276756	0.235474	0.196532	0.296796	0.379549	0.234608	0.197704	0.219308	0.239752	0.237948	0.521753	0.236253	0.20362	0.371575	0.291333	0.259964	0.242212	0.207976
Bcin01g07300.1	0.274257	0.432906	0.27229	0.3034	0.415344	0.50808	0.338583	0.280263	0.560086	0.273941	0.298694	0.306438	0.3594	0.359232	0.402577	0.324938	0.357715	0.422748	0.331665	0.272787	0.286988	0.387884	0.398538	0.30906	0.382651	0.338212	0.294578	0.276795	0.617135	0.38188	0.332387	0.374008	0.301267	0.392133	0.476374	0.362296	0.313432	0.414919	0.331945	0.35857	0.31154	0.306708	0.4287	0.436619	0.582126	0.399304	0.338495	0.369518	0.335608
Bcin01g07320.1	0.28727	0.331947	0.28814	0.286581	0.287368	0.295637	0.287152	0.286441	0.287201	0.287752	0.287015	0.287258	0.33344	0.289347	0.28862	0.287387	0.287317	0.287407	0.287635	0.28707	0.286765	0.288007	0.331709	0.28665	0.287878	0.28729	0.287452	0.288054	0.291905	0.288267	0.287393	0.287524	0.287231	0.287887	0.286801	0.288058	0.287173	0.287553	0.287981	0.288404	0.287804	0.288248	0.287415	0.287867	0.290204	0.289111	0.286798	0.287382	0.288281
Bcin01g07330.1	0.513966	0.595459	0.696602	0.886601	0.494155	0.885203	0.466513	0.709184	1.31925	0.735185	0.479757	1.20596	3.55682e+07	0.960109	0.616637	0.513338	0.547856	0.939601	0.437611	0.62933	0.607924	0.902165	0.562611	0.542671	2.25346	1.14383	0.416405	0.687372	1.14	3.13688	0.656735	0.860045	0.945879	0.63324	1.77022	1.09176	2.97171	0.811354	0.831384	0.638252	0.45222	0.581664	0.643507	0.683452	1.13826	2.00955	4.69587	4.31587	0.61347
Bcin01g07340.1	0.290684	0.328073	0.300345	0.285443	0.300012	0.408927	0.297578	0.279205	0.284114	0.298922	0.300617	0.288372	0.364357	0.394765	0.402083	0.313138	0.320371	0.290023	0.315937	0.293432	0.303827	0.316255	0.331325	0.280308	0.330404	0.298844	0.308793	0.303436	0.344594	0.319026	0.324725	0.290994	0.284624	0.374864	0.3142	0.311762	0.295894	0.343157	0.302271	0.33329	0.302579	0.34617	0.295588	0.294875	0.32683	0.424972	0.39984	0.320646	0.369174
Bcin01g07350.1	1.82336	1.33325	1.09598	1.14712	1.10529	0.815273	0.429521	1.17077	0.612235	0.460362	1.58667	0.783693	0.899578	1.0462	0.638622	0.803085	0.583562	1.145	0.509361	0.835191	0.804874	0.949335	1.10974	0.840961	0.504716	0.721029	0.474424	0.724879	1.07413	0.529375	0.383825	1.01325	0.659853	0.577917	1.12835	0.472469	1.77313	1.02968	0.759483	0.896174	0.53237	0.519738	0.734258	0.466764	1.05928	0.928865	0.414883	0.558957	0.619117
Bcin01g07380.1	0.274207	0.320045	0.269462	0.276326	0.270411	0.309384	0.27238	0.276953	0.275416	0.275165	0.272568	0.2673	0.307184	0.282368	0.287344	0.271481	0.27695	0.286528	0.273855	0.276128	0.276824	0.270249	0.319007	0.274124	0.273151	0.275191	0.277892	0.273462	0.281119	0.275169	0.277066	0.268351	0.270248	0.276697	0.272607	0.276358	0.26858	0.269301	0.274074	0.268829	0.275474	0.279755	0.275434	0.274546	0.27481	0.279708	0.272543	0.271201	0.280702
Bcin01g07390.1	0.234674	0.482787	0.359714	0.323339	0.333647	0.587167	0.433577	0.331222	0.358506	0.314916	0.336248	0.287936	0.341467	0.272151	0.50772	0.246128	0.310199	0.34917	0.377597	0.313675	0.380779	0.296596	0.442754	0.313726	0.351828	0.390193	0.512531	0.272794	0.342715	0.676675	0.454669	0.281761	0.348092	0.377295	0.337626	0.32646	0.260041	0.379744	0.332875	0.317793	0.526918	0.548941	0.357466	0.271763	0.479023	0.367294	0.74753	0.597048	0.49298
Bcin01g07400.1	0.435752	0.459371	0.350953	0.465454	0.289046	0.628045	0.312865	0.345535	0.364936	0.36226	0.335641	0.361012	0.459236	0.47651	0.834369	0.421909	0.371938	0.434263	0.426495	0.277475	0.41906	0.453616	0.539498	0.308941	0.345173	0.295233	0.441561	0.412981	0.408471	0.416543	0.409702	0.342025	0.297801	0.523542	0.368707	0.385494	0.302086	0.323101	0.281369	0.287855	0.610871	0.614265	0.325644	0.281312	0.661151	0.752607	0.651192	0.391341	0.424443
Bcin01g07410.1	0.290643	0.315697	0.318576	0.279194	0.337403	0.321947	0.304839	0.268257	0.405666	0.309567	0.296193	0.349149	0.415303	0.47919	0.605778	0.278905	0.34003	0.300181	0.355885	0.28408	0.320521	0.318441	0.43203	0.293439	0.399956	0.274913	0.312087	0.33853	0.329426	0.350121	0.323398	0.296641	0.321822	0.322975	0.348381	0.384101	0.334629	0.335813	0.366706	0.385256	0.295292	0.380763	0.3025	0.29493	0.337827	0.301859	0.298544	0.324634	0.301796
Bcin01g07410.2	0.280732	0.322815	0.297563	0.267869	0.361833	0.443741	0.307812	0.26999	0.365979	0.359911	0.30513	0.347385	0.397926	0.33331	0.489914	0.291388	0.332404	0.303803	0.395162	0.274532	0.314956	0.344226	0.345615	0.307895	0.401228	0.272193	0.319469	0.321616	0.429611	0.37062	0.338726	0.301263	0.317262	0.328487	0.335362	0.379466	0.317113	0.346696	0.344931	0.353354	0.315816	0.335976	0.297469	0.308512	0.341666	0.294329	0.288156	0.306181	0.317805
Bcin01g07420.1	0.401806	0.459123	0.352437	0.411171	0.432647	0.507678	0.439484	0.387614	0.41085	0.560597	0.441465	0.389294	0.401754	0.36158	0.39993	0.413042	0.372344	0.551608	0.43011	0.391776	0.443123	0.35538	0.462072	0.599968	0.365335	0.390052	0.421238	0.37955	0.382659	0.369972	0.416543	0.393597	0.390281	0.40157	0.403504	0.477254	0.398475	0.386392	0.406647	0.365079	0.440595	0.585458	0.395677	0.451417	0.439684	0.370792	0.347266	0.382477	0.365667
Bcin01g07440.1	0.292294	0.308757	0.25587	0.239305	0.275877	0.502417	0.300482	0.265707	0.27331	0.363825	0.277716	0.348806	0.286307	0.334995	0.39571	0.272264	0.295169	0.378364	0.292947	0.310596	0.29659	0.320493	0.297827	0.256281	0.317881	0.234342	0.302587	0.315908	0.487587	0.293502	0.32715	0.341333	0.273942	0.341755	0.409549	0.480159	0.351826	0.307313	0.323509	0.268335	0.563873	0.513963	0.344478	0.355208	0.504915	0.293939	0.233963	0.290859	0.261392
Bcin01g07450.1	0.352556	0.994918	0.386265	0.4633	0.46376	0.598906	0.518966	0.406157	0.561844	0.451824	0.490749	0.436351	0.357435	0.322889	0.793155	0.351936	0.408286	0.580179	0.422398	0.393451	0.433519	0.309995	0.466618	0.476002	0.335348	0.43632	0.463411	0.371156	0.472438	0.372939	0.385995	0.412171	0.724219	0.35499	0.620849	0.776831	0.411497	0.409018	0.407519	0.356382	0.372077	0.494438	0.844501	0.450807	0.449409	0.335078	0.319196	0.350829	0.320981
Bcin01g07460.1	0.163092	0.188261	0.164253	0.164455	0.167595	0.213408	0.167487	0.165939	0.166562	0.176092	0.164126	0.162312	0.186357	0.164773	0.172096	0.163037	0.16468	0.174984	0.16359	0.165788	0.163094	0.163169	0.19244	0.16466	0.161943	0.162036	0.163471	0.161761	0.167259	0.162555	0.164381	0.16362	0.16405	0.165692	0.163405	0.168004	0.162876	0.162093	0.165904	0.163228	0.16344	0.167608	0.164055	0.163552	0.168375	0.162771	0.163805	0.161024	0.162069
Bcin01g07480.1	0.373672	1.05066	0.340444	0.288998	0.254562	0.616779	0.369357	0.408726	0.248321	0.54066	0.30568	0.363352	0.44304	0.339305	0.42383	0.262068	0.395773	0.445212	0.36811	0.394642	0.488068	0.337988	0.48228	0.547286	0.331308	0.329484	0.411023	0.277908	0.468713	0.483373	0.271884	0.530943	0.472039	0.259358	0.342124	0.812314	0.342352	0.242694	0.250053	0.311322	0.392718	0.557503	0.288185	0.319071	0.401276	0.387776	0.235118	0.452888	0.558349
Bcin01g07490.1	0.21601	0.254801	0.19828	0.220747	0.237974	0.270215	0.235389	0.240034	0.213888	0.217752	0.209903	0.195287	0.224924	0.20332	0.227075	0.194479	0.209616	0.220589	0.209943	0.217983	0.211766	0.197835	0.240155	0.250261	0.194179	0.200921	0.199872	0.197552	0.199593	0.211927	0.20307	0.214101	0.227792	0.21319	0.198811	0.228578	0.203919	0.19827	0.205875	0.194413	0.201461	0.209632	0.229713	0.210833	0.213034	0.195748	0.190516	0.200584	0.193911
Bcin01g07510.1	0.195577	0.23194	0.183714	0.208054	0.196597	0.256467	0.23137	0.200734	0.198461	0.208693	0.200333	0.204124	0.205403	0.246878	0.22548	0.192237	0.232757	0.254751	0.196395	0.197614	0.203804	0.19324	0.228905	0.191624	0.204108	0.195387	0.207076	0.193569	0.230915	0.183122	0.193809	0.195545	0.190887	0.211738	0.198969	0.231047	0.202816	0.204692	0.194804	0.214084	0.205361	0.216371	0.202715	0.208775	0.213774	0.20454	0.193122	0.191915	0.188146
Bcin01g07520.1	0.183431	0.239674	0.188364	0.184319	0.193892	0.358617	0.206584	0.189646	0.203909	0.244849	0.236013	0.197964	0.202742	0.229853	0.247918	0.184111	0.200506	0.209821	0.19347	0.188461	0.202984	0.215693	0.247596	0.182874	0.223851	0.175686	0.203705	0.200967	0.225827	0.166708	0.177238	0.17496	0.177097	0.177679	0.196747	0.227822	0.178046	0.185542	0.18269	0.186181	0.198733	0.208185	0.212088	0.187287	0.193878	0.210986	0.169615	0.175143	0.188365
Bcin01g07520.2	0.188434	0.199529	0.162598	0.182941	0.187663	0.348327	0.175517	0.184496	0.207839	0.20985	0.223745	0.186721	0.19638	0.184329	0.248758	0.174354	0.262237	0.182604	0.172716	0.183219	0.185818	0.196864	0.213639	0.195568	0.212888	0.176295	0.183535	0.187277	0.221109	0.163897	0.180951	0.173984	0.169993	0.174874	0.200768	0.190395	0.19058	0.199053	0.183966	0.170256	0.172898	0.205198	0.185145	0.197097	0.201753	0.177175	0.170197	0.172757	0.170551
Bcin01g07530.1	0.319698	0.401729	0.351259	0.308805	0.784557	0.408281	0.430096	0.32763	0.757748	0.471712	0.78355	0.515161	0.357301	0.563474	0.534611	1.56792	0.501817	0.382649	0.445099	0.29941	0.463164	0.392476	0.380145	0.353969	0.655789	0.279675	0.489701	0.707571	0.713503	0.457623	0.690921	0.33606	0.418796	0.447165	0.440597	0.514005	0.368234	1.02575	0.428293	1.36972	0.435246	0.631356	0.498723	0.400665	0.844554	0.313946	0.501497	0.373734	0.37857
Bcin01g07540.1	0.344702	0.335313	0.263171	0.259882	0.316869	0.529683	0.286441	0.344368	0.237618	0.405416	0.352271	0.264595	0.36958	0.422676	0.499192	0.259362	0.226492	0.306085	0.293174	0.335672	0.214365	0.298747	0.43314	0.265423	0.255059	0.264003	0.339156	0.270161	0.393334	0.223065	0.380195	0.257217	0.33888	0.312584	0.280543	0.386845	0.35618	0.241498	0.286609	0.279926	0.370674	0.346115	0.368147	0.261978	0.38603	0.275362	0.243828	0.294534	0.255252
Bcin01g07550.1	0.316781	0.489603	0.292482	0.375117	0.590434	0.58387	0.425548	0.419947	0.568166	0.403153	0.356236	0.326889	0.32055	0.743517	0.358782	0.360482	0.487649	0.459964	0.284705	0.261166	0.446488	0.280647	0.606005	0.409102	0.475634	0.343316	0.54574	0.324087	0.342063	0.338195	0.473072	0.367688	0.381111	0.361286	0.348781	0.775066	0.57601	0.497926	0.438218	0.241476	0.393659	0.355229	0.362636	0.375137	0.399408	0.387864	0.336344	0.400542	0.29558
Bcin01g07570.1	3.5782	0.784208	4.33592	3.35544e+07	1.24077	1.499	0.819358	0.738762	1.17308	1.9772	2.87439	0.979764	0.768756	1.40577	1.88181	3.34897	2.09156	2.15382	2.64914	0.652008	1.77995	1.49799	3.5809	1.10609	0.718315	5.01333	1.24673	1.06663	0.970638	0.824767	0.779841	0.359012	0.654496	0.780745	3.50107	1.85458	0.848841	1.0243	0.82031	1.29988	0.720982	0.610049	1.22461	0.622321	0.908068	3.42388	0.62499	5.45233	0.771537
Bcin01g07580.1	0.280805	0.283781	0.250206	0.257026	0.247254	0.507039	0.211138	0.256488	0.291896	0.236201	0.271291	0.292065	0.241985	0.383298	0.297517	0.222995	0.283891	0.283899	0.296584	0.264905	0.266218	0.331134	0.34988	0.269511	0.27061	0.3026	0.27716	0.284094	0.316527	0.299799	0.374538	0.247912	0.179938	0.232808	0.328668	0.398226	0.21352	0.296563	0.297168	0.34724	0.267841	0.349875	0.244859	0.381559	0.578508	0.412894	0.267729	0.250511	0.32437
Bcin01g07590.1	0.245693	0.368845	0.256089	0.27089	0.243452	0.46555	0.397822	0.233811	0.232836	0.370079	0.234252	0.291066	0.235546	0.351775	0.41324	0.288756	0.337939	0.302662	0.412	0.242947	0.274541	0.291377	0.325734	0.258987	0.31538	0.293154	0.324878	0.271517	0.381116	0.255505	0.277203	0.259589	0.261577	0.33961	0.375027	0.468397	0.250648	0.265398	0.279525	0.209872	0.367109	0.301544	0.257141	0.24315	0.32598	0.276352	0.236526	0.254362	0.278688
Bcin01g07600.1	0.250926	0.293519	0.265878	0.215914	0.281361	0.441304	0.220959	0.221415	0.272834	0.280736	0.274917	0.222004	0.288189	0.297755	0.377103	0.253427	0.327475	0.19999	0.254541	0.268802	0.257981	0.293224	0.23361	0.206562	0.27873	0.219526	0.262346	0.223717	0.348143	0.250117	0.279866	0.22717	0.275202	0.256265	0.241618	0.613534	0.240819	0.250678	0.243243	0.240935	0.248923	0.249097	0.235656	0.229632	0.305587	0.272201	0.252837	0.255747	0.298412
Bcin01g07610.1	0.204269	0.262455	0.193059	0.188558	0.199309	0.39041	0.221901	0.184817	0.21579	0.230593	0.197696	0.223288	0.204271	0.349828	0.361012	0.201892	0.272245	0.205433	0.238784	0.186178	0.246456	0.23005	0.187943	0.184563	0.270856	0.221146	0.214341	0.214392	0.30969	0.171214	0.243826	0.206816	0.197986	0.213924	0.207819	0.235426	0.208909	0.242382	0.272214	0.220659	0.262417	0.279403	0.218151	0.193406	0.326965	0.21343	0.210959	0.198697	0.234463
Bcin01g07620.1	0.376957	0.417004	0.60644	0.307458	0.362181	0.556775	0.405627	0.248795	0.520569	0.333883	0.279793	0.338829	0.382189	0.294034	0.493785	0.292034	0.29086	0.413976	0.488467	0.276367	0.419853	0.3147	0.574369	0.364442	0.259685	0.368497	0.398183	0.247472	0.329737	0.306941	0.430571	0.344448	0.306538	0.353054	0.359504	0.422843	0.383094	0.472275	0.252709	0.292513	0.283882	0.327066	0.246963	0.535327	0.526675	0.315737	0.356991	0.265107	0.367536
Bcin01g07630.1	3.44805	2.33607	0.616234	0.688453	1.23706	1.44233	0.862701	0.946427	1.16675	1.1332	0.56286	0.782499	0.997322	1.95582	1.81366	1.8091	0.609373	0.580529	1.27513	1.11353	0.826496	1.50008	0.763736	0.780948	0.978101	0.812238	0.86787	1.11278	1.90558	1.16661	0.825373	1.65349	4.736	0.85685	3.37042	0.608021	4.84634	3.35544e+07	2.85529	0.584831	1.11565	1.93503	1.22872	0.804615	1.87605	0.860367	7.50991	1.34217	1.20954
Bcin01g07640.1	0.469617	0.600871	0.454752	0.391992	0.689554	0.71019	0.45979	0.421632	0.817576	0.588899	0.573655	0.749341	0.975943	0.702872	0.902542	0.543799	0.650986	0.465694	0.558696	2.55777	0.403166	0.751482	1.01884	0.488887	0.563688	0.506282	0.560881	3.56948	0.77537	2.60043	0.721023	0.687454	1.43885	0.515334	0.729441	0.88391	0.514903	0.511241	0.479744	0.685581	0.66135	0.512632	0.767474	0.425557	0.542641	1.62471	1.15638	3.61705	1.66039
Bcin01g07650.1	0.194621	0.231524	0.193244	0.186563	0.20886	0.32177	0.190244	0.186816	0.196313	0.218386	0.200937	0.185313	0.219133	0.221416	0.194927	0.188648	0.224429	0.197137	0.206391	0.196196	0.188965	0.194258	0.220868	0.190127	0.195562	0.19731	0.204257	0.193028	0.210288	0.195113	0.196346	0.184261	0.187245	0.197063	0.190526	0.197566	0.190133	0.198293	0.201515	0.195723	0.192243	0.199666	0.199552	0.198677	0.226105	0.206704	0.209047	0.194145	0.196428
Bcin01g07650.2	0.193464	0.238754	0.190722	0.190969	0.208304	0.253318	0.190298	0.186221	0.197378	0.217261	0.193615	0.183267	0.220254	0.227367	0.196927	0.195231	0.214194	0.201948	0.199827	0.189996	0.189871	0.192717	0.214287	0.187294	0.193429	0.196042	0.193878	0.199313	0.208506	0.202345	0.201034	0.182628	0.186954	0.201451	0.195701	0.195634	0.188806	0.198139	0.190207	0.202975	0.189991	0.201492	0.193215	0.198981	0.227778	0.211515	0.19954	0.191922	0.207045
Bcin01g07660.1	0.81132	1.96375	0.548283	0.452858	0.555804	1.20535	0.675432	0.901013	1.12749	0.586568	0.827598	0.506345	1.00572	1.64176	1.52551	0.643495	0.850931	0.468941	0.896276	0.73573	1.18014	1.49832	0.730673	0.559765	0.50662	1.4125	0.38592	0.558455	1.59988	2.86229	0.601131	0.437948	0.70004	0.71349	1.29137	1.50172	0.727003	0.691749	2.40898	0.579665	0.528425	0.380531	0.533105	3.87299	0.659407	1.06388	6.41609	0.76021	1.20785
Bcin01g07670.1	0.258059	0.370228	0.254084	0.247877	0.233756	0.463337	0.235181	0.238965	0.25601	0.270681	0.337061	0.233126	0.348494	0.278723	0.406667	0.226886	0.347445	0.351878	0.25515	0.274685	0.30366	0.316308	0.309847	0.247921	0.261015	0.304732	0.277563	0.303517	0.27381	0.280604	0.405639	0.308175	0.234163	0.366084	0.254807	0.299841	0.268777	0.274664	0.381023	0.23414	0.243034	0.3326	0.252201	0.247587	0.307257	0.320141	0.379102	0.28305	0.251779
Bcin01g07670.2	0.251671	0.327551	0.274156	0.237416	0.249006	0.473292	0.297016	0.263428	0.256676	0.292095	0.297471	0.244749	0.327188	0.29784	0.286218	0.275234	0.256159	0.265694	0.247497	0.302829	0.331204	0.266408	0.289662	0.260546	0.382186	0.283991	0.280181	0.278642	0.332434	0.299367	0.27637	0.290027	0.22124	0.301354	0.280123	0.402094	0.306743	0.23532	0.28005	0.29812	0.274913	0.306005	0.243836	0.275315	0.345725	0.253702	0.318007	0.274268	0.245546
Bcin01g07680.1	0.913255	1.87904	0.783014	0.637576	0.661246	1.15076	1.05542	2.28717	0.598695	0.528845	0.673191	0.596643	1.03299	0.821722	0.502805	1.83759	0.840292	1.65504	2.05629	0.78266	1.03244	0.722094	0.996423	9.68683e+06	0.767431	0.517752	0.692604	0.800857	1.5303	0.767856	0.685804	0.906178	0.75757	0.982821	0.774093	0.65083	0.865436	0.621902	0.91982	0.495304	2.35614	0.751811	0.499937	0.877272	1.50498	0.857125	0.740593	0.775002	0.766726
Bcin01g07690.1	0.232926	0.304222	0.206646	0.205738	0.267464	0.454296	0.226368	0.235454	0.23987	0.257244	0.355292	0.220636	0.318329	0.283375	0.344924	0.224817	0.285102	0.286979	0.286469	0.232599	0.254857	0.203553	0.23187	0.197202	0.277484	0.231772	0.297523	0.203953	0.429291	0.163684	0.295824	0.223377	0.31016	0.274211	0.24866	0.453805	0.208206	0.256	0.280333	0.1884	0.243131	0.368036	0.255894	0.239252	0.289858	0.204376	0.325574	0.205851	0.217672
Bcin01g07700.1	0.315451	0.332528	0.264919	0.347494	0.487064	0.702379	0.331703	0.314122	0.277407	0.44933	0.343454	0.407331	0.425422	0.675389	0.565865	0.576056	1.0203	0.405831	0.424968	0.318158	0.454679	0.416386	0.325411	0.378349	0.461038	0.477943	0.45402	0.430481	0.46853	0.317454	0.646236	0.358185	0.339097	0.511162	0.386525	0.554508	0.345798	0.450606	1.22893	0.360999	0.322178	0.588293	0.676014	0.350065	0.500397	0.431366	0.325859	0.38027	0.530315
Bcin01g07710.1	0.295942	0.295639	0.317574	0.26374	0.2916	0.478246	0.266474	0.257719	0.300663	0.288409	0.299597	0.261779	0.31939	0.314862	0.382278	0.289315	0.315921	0.312406	0.317491	0.268204	0.309172	0.388632	0.357031	0.26857	0.33529	0.282717	0.317312	0.299517	0.535046	0.282873	0.312655	0.268385	0.282433	0.333328	0.291203	0.316544	0.261075	0.290763	0.329652	0.326506	0.322018	0.4568	0.31453	0.286393	0.469225	0.358397	0.368434	0.302599	0.323386
Bcin01g07720.1	0.210983	0.261889	0.209336	0.219432	0.209863	0.368076	0.276782	0.20649	0.236464	0.231197	0.235118	0.237521	0.239033	0.262627	0.222094	0.235467	0.247438	0.217813	0.245859	0.224988	0.231246	0.241753	0.258462	0.215662	0.27262	0.242972	0.239929	0.206675	0.277392	0.225295	0.249106	0.213728	0.213237	0.268866	0.229613	0.260193	0.236466	0.27296	0.215062	0.221312	0.234406	0.240202	0.24378	0.247906	0.358393	0.239236	0.240713	0.228548	0.229148
Bcin01g07720.2	0.256766	0.267145	0.250284	0.224068	0.288793	0.454093	0.297957	0.226482	0.34094	0.260598	0.28941	0.28197	0.256506	0.516365	0.394277	0.325718	0.316121	0.264398	0.303474	0.233859	0.253385	0.277254	0.272112	0.229986	0.307633	0.283058	0.340447	0.277317	0.349428	0.248807	0.267918	0.248638	0.294697	0.318302	0.314748	0.386075	0.24096	0.384827	0.274774	0.280041	0.27	0.288717	0.269001	0.341712	0.384934	0.297495	0.295352	0.268931	0.372543
Bcin01g07730.1	0.453956	0.983093	0.414379	0.507267	0.561306	0.578825	0.371259	0.459411	0.634515	0.538086	0.341291	0.365524	0.588863	0.391518	0.372812	0.406662	0.351629	0.448339	0.281336	0.464293	0.332276	0.390845	0.355072	0.34801	0.375519	0.350605	0.303871	0.310835	0.325146	0.602035	0.348951	0.319863	0.359145	0.424218	0.290343	0.300733	0.400246	0.380468	0.305718	0.46301	0.308507	0.268348	0.397888	0.44047	0.3848	0.372634	1.09549	0.365661	0.384793
Bcin01g07740.1	0.264491	0.633503	0.300021	0.305232	0.312574	0.534386	0.368872	0.282993	0.359527	0.364952	0.523218	0.288006	0.317365	0.3981	0.732488	0.412674	0.414243	0.37801	0.321515	0.2848	0.300786	0.293404	0.402381	0.260683	0.336234	0.297065	0.425127	0.361757	0.426544	0.300951	0.356678	0.363767	0.283235	0.447144	0.314817	0.494776	0.326563	0.323769	0.394462	0.283619	0.405241	0.259319	0.388066	0.377987	0.598917	0.460144	0.275775	0.280365	0.316024
Bcin01g07750.1	0.542577	1.7646	1.34591	0.56676	0.685978	1.08596	0.705798	0.69766	1.10914	0.609541	2.10145	1.84704	0.776289	1.25778	1.37628	2.46623	0.842572	0.836972	1.23778	0.371786	0.656896	1.10293	1.26824	0.57774	0.635344	3.58954	0.780379	2.37444	1.43986	0.572137	0.798743	0.503785	0.481098	0.48572	0.623598	1.35501	0.473021	3.35544e+07	0.509485	3.49546	1.20309	1.46737	0.554247	3.50704	1.41459	0.567525	0.731283	0.548083	0.954278
Bcin01g07760.1	0.355855	0.407915	0.350218	0.352724	0.35702	0.355935	0.356131	0.351495	0.350787	0.36094	0.346239	0.350819	0.394948	0.348196	0.367658	0.347456	0.355433	0.351615	0.362717	0.337307	0.349001	0.337452	0.397657	0.347294	0.353167	0.343441	0.35289	0.342564	0.344721	0.339748	0.345686	0.346727	0.354377	0.342087	0.34759	0.362583	0.346243	0.351355	0.35206	0.344747	0.351125	0.364424	0.344337	0.344035	0.34877	0.339622	0.342417	0.338709	0.338573
Bcin01g07770.1	0.243788	0.281647	0.232255	0.241364	0.300767	0.451608	0.210247	0.217322	0.26582	0.278574	0.257463	0.234202	0.302483	0.228273	0.227157	0.211773	0.382164	0.328912	0.271459	0.246047	0.275761	0.249502	0.284741	0.224393	0.372357	0.227759	0.24052	0.275658	0.350062	0.228415	0.205033	0.244848	0.231568	0.24445	0.26849	0.375656	0.203187	0.255961	0.214286	0.260771	0.242808	0.283123	0.25845	0.237087	0.410382	0.298427	0.239983	0.260283	0.273208
Bcin01g07780.1	0.402473	0.493333	0.302009	0.376838	0.336179	0.595038	0.586916	0.463177	0.355171	0.43329	0.343826	0.353443	0.326276	0.310649	0.372034	0.350943	0.417987	0.611177	0.271906	0.316179	0.489624	0.319263	0.537475	0.455998	0.317218	0.342482	0.377535	0.299745	0.444295	0.297141	0.419506	0.334758	0.600365	0.274747	0.410718	0.357853	0.413064	0.346962	0.917217	0.273992	0.314464	0.37622	0.746567	0.378487	0.327088	0.374765	0.260459	0.265158	0.310363
Bcin01g07800.1	0.236956	0.368081	0.335272	0.282782	0.32818	0.52045	0.251671	0.278403	0.371322	0.27022	0.372102	0.264694	0.255397	0.419938	0.250748	0.253763	0.356552	0.328853	0.268224	0.303319	0.193478	0.237443	0.304776	0.231856	0.230507	0.241429	0.325	0.271108	0.275574	0.276294	0.266346	0.264445	0.285386	0.272877	0.3042	0.483609	0.239562	0.23479	0.308426	0.287162	0.258308	0.31455	0.270185	0.25106	0.348222	0.238461	0.356146	0.284684	0.289293
Bcin01g07810.1	0.24707	0.271424	0.287611	0.222306	0.257079	0.432919	0.247021	0.218797	0.230069	0.317383	0.227363	0.29311	0.330047	0.272421	0.292003	0.280259	0.343966	0.276471	0.305352	0.254003	0.23387	0.26774	0.252427	0.222453	0.325481	0.298272	0.272607	0.261214	0.383044	0.367677	0.290818	0.251293	0.243436	0.289925	0.259665	0.28142	0.224917	0.315281	0.255872	0.364648	0.268575	0.340592	0.243177	0.247171	0.243899	0.281145	0.287697	0.288905	0.367112
Bcin01g07820.1	0.290632	0.604154	0.296987	0.285379	0.305301	0.490015	0.295675	0.285448	0.353591	0.308292	0.290087	0.309842	0.278602	0.523766	0.298508	0.296128	0.331351	0.471061	0.299939	0.348587	0.309804	0.326292	0.383606	0.351316	0.341222	0.300999	0.284641	0.28011	0.361841	0.291426	0.225786	0.268673	0.31637	0.309781	0.328002	0.376044	0.292138	0.30246	0.264089	0.267131	0.433461	0.36143	0.317689	0.262284	0.342039	0.31102	0.230436	0.305191	0.317889
Bcin01g07830.1	0.438261	0.990673	0.344665	0.350891	0.284455	0.577988	0.357777	0.47215	0.710451	0.548171	0.323393	0.290766	0.309955	0.324428	0.228914	0.256792	0.368926	0.534473	0.487814	0.567895	0.295208	0.337903	0.422914	0.315249	0.422718	0.293312	0.305285	0.391061	0.461487	0.266591	0.260561	0.347463	0.393475	0.617226	0.546345	0.427639	0.389305	0.328771	0.371328	0.256564	0.347024	0.324769	0.352824	0.387096	0.307623	0.276344	0.247347	0.41398	0.260921
Bcin01g07830.2	0.377485	0.610362	0.281122	0.593162	0.493881	0.61293	0.321839	0.55595	0.346459	0.542512	0.378235	0.341165	0.299026	0.302029	0.82227	0.448153	0.411453	0.560429	0.281049	0.483126	0.412231	0.365442	0.439773	0.330754	0.333676	0.329336	0.42479	0.353741	0.689842	0.423496	0.27572	0.37377	0.48687	0.540975	0.348	0.415117	0.353076	0.52235	0.92299	0.292948	0.429275	0.878262	0.422609	0.487114	0.304186	0.394182	0.325003	0.346544	0.392025
Bcin01g07840.1	0.438613	0.668463	0.477059	0.434128	0.376269	0.808788	0.549064	0.455303	0.788073	0.545742	0.670113	0.383175	0.613054	0.427685	1.05164	0.466783	0.747647	0.640699	1.12862	1.05757	0.67425	0.39181	0.953585	0.410288	0.655935	0.425517	0.401087	0.560491	1.09326	0.34371	0.452095	0.355524	0.608682	0.54541	0.48665	0.459794	0.471734	0.714206	0.80335	0.559193	0.826925	0.533753	0.462188	0.517016	0.42422	0.386001	0.352032	0.399586	0.349012
Bcin01g07860.1	0.240379	0.327439	0.238142	0.223927	0.23468	0.404516	0.254874	0.209307	0.235942	0.256161	0.26056	0.233727	0.239024	0.237778	0.247286	0.211854	0.315483	0.231877	0.231273	0.211709	0.247797	0.240217	0.248813	0.209097	0.316076	0.229369	0.220921	0.246013	0.35045	0.210468	0.20016	0.212843	0.20597	0.262837	0.235661	0.3015	0.253374	0.241326	0.252589	0.232074	0.22158	0.239042	0.192691	0.238451	0.292951	0.28852	0.24815	0.199167	0.219039
Bcin01g07870.1	0.341343	0.424516	0.343172	0.339779	0.337221	0.376157	0.35499	0.343398	0.338688	0.351893	0.33765	0.339658	0.393985	0.338556	0.340564	0.337538	0.340275	0.345809	0.340767	0.340332	0.340376	0.33814	0.391914	0.341671	0.339114	0.342749	0.338603	0.336569	0.339962	0.357203	0.347557	0.341676	0.337624	0.34795	0.338828	0.344781	0.339466	0.340405	0.33885	0.340759	0.33748	0.339215	0.337268	0.339683	0.342659	0.339728	0.337341	0.341705	0.342111
Bcin01g07880.1	0.23971	0.29317	0.246552	0.234865	0.238081	0.33389	0.23876	0.237554	0.234929	0.262583	0.233453	0.233436	0.27686	0.236367	0.233493	0.23313	0.256829	0.234832	0.234109	0.23863	0.23331	0.234307	0.266089	0.234561	0.233394	0.237174	0.23661	0.229851	0.25357	0.25307	0.244826	0.235455	0.233958	0.241682	0.233471	0.246226	0.235475	0.233436	0.232326	0.23983	0.234152	0.235996	0.231573	0.239079	0.251765	0.235336	0.234741	0.237507	0.24088
Bcin01g07880.2	0.239827	0.283198	0.245523	0.234716	0.237966	0.269668	0.237318	0.236483	0.234448	0.252057	0.232043	0.231958	0.274489	0.244384	0.235699	0.23255	0.241163	0.235779	0.235103	0.234973	0.231578	0.23403	0.265077	0.232955	0.233352	0.236259	0.233233	0.229161	0.246126	0.246179	0.237246	0.234305	0.233207	0.238299	0.232994	0.244318	0.233412	0.232704	0.231173	0.238234	0.23307	0.234502	0.231069	0.236199	0.239916	0.233792	0.234579	0.233881	0.238969
Bcin01g07890.1	0.23893	0.662481	0.493827	0.301923	0.597779	0.606575	0.340892	0.424327	0.398875	0.468631	0.341031	0.237843	0.44346	0.641667	0.43556	0.39837	0.403361	0.554466	0.300442	0.277634	0.262664	0.361583	0.389144	0.27207	0.26879	0.290313	0.306326	0.351736	0.684508	0.525684	0.324316	0.328996	0.32156	0.370205	0.270969	0.519303	0.319885	0.28932	0.304612	0.37115	0.351593	0.873661	0.256354	0.338632	0.404431	0.292576	0.349004	0.31352	0.39106
Bcin01g07910.1	0.269287	0.356871	0.299523	0.305827	0.33825	0.650512	0.378988	0.537982	0.498341	0.676859	0.41594	0.306556	0.344322	0.292797	0.447486	0.458785	0.55983	0.939966	0.75715	0.497334	0.715181	0.824705	0.402341	0.377981	0.273337	0.496534	0.552394	0.361012	0.474582	0.39827	0.43563	0.276914	0.34899	0.337131	0.2865	0.416811	0.296004	0.259784	0.351948	0.308569	0.351815	0.461396	0.235401	0.283203	0.295555	0.325067	0.255264	0.310275	0.39318
Bcin01g07910.2	0.303181	0.416139	0.323168	0.338738	0.359827	0.656727	0.346323	0.500859	0.425737	0.551082	0.287423	0.33186	0.315683	0.388076	0.448232	0.400876	0.591878	0.648009	1.03072	0.3738	0.721755	0.665914	0.552427	0.41599	0.259918	0.490733	1.01125	0.351687	0.527416	0.443373	0.415198	0.288943	0.235912	0.267774	0.33625	0.314428	0.233202	0.257367	0.389339	0.297395	0.246914	0.373344	0.260282	0.316007	0.669658	0.501286	0.420177	0.321885	0.435768
Bcin01g07920.1	0.23737	0.334257	0.247171	0.220198	0.263822	0.402105	0.250634	0.21254	0.288063	0.33875	0.220642	0.251057	0.26393	0.248604	0.286602	0.249805	0.260817	0.221715	0.253352	0.279394	0.288549	0.257089	0.265579	0.239049	0.278577	0.238422	0.259509	0.243318	0.269082	0.272481	0.251145	0.235211	0.22165	0.349435	0.240112	0.273164	0.238652	0.26446	0.243294	0.244059	0.307357	0.287351	0.207394	0.277273	0.321703	0.290317	0.232672	0.231378	0.274264
Bcin01g07930.1	0.267211	0.370185	0.229154	0.227994	0.262105	0.398048	0.279469	0.240557	0.280871	0.35104	0.224573	0.323811	0.311202	0.299039	0.236229	0.252935	0.270044	0.298182	0.264087	0.266224	0.260766	0.25211	0.280127	0.262574	0.258341	0.248366	0.257148	0.248306	0.253764	0.281992	0.271533	0.245707	0.233956	0.312214	0.247677	0.268875	0.259279	0.266147	0.262018	0.265285	0.251969	0.301503	0.269012	0.241199	0.302819	0.25424	0.230257	0.25162	0.318349
Bcin01g07960.1	0.172571	0.244831	0.180266	0.17761	0.182688	0.250395	0.210905	0.184781	0.237192	0.184402	0.176258	0.171901	0.205663	0.246372	0.211905	0.173101	0.187752	0.195647	0.175019	0.180757	0.1902	0.189215	0.233613	0.159519	0.200893	0.187009	0.20233	0.184019	0.214809	0.177191	0.189007	0.180476	0.175825	0.178236	0.185299	0.200985	0.175291	0.182869	0.196691	0.193362	0.191211	0.187844	0.201684	0.189217	0.243377	0.184023	0.207414	0.195843	0.219105
Bcin01g07970.1	0.199875	0.26473	0.241358	0.206086	0.226365	0.430268	0.196963	0.20056	0.286918	0.228017	0.231716	0.234592	0.259272	0.249481	0.2706	0.217867	0.308935	0.274458	0.234166	0.227682	0.22445	0.321619	0.299426	0.208261	0.201128	0.242409	0.278929	0.259481	0.456331	0.198137	0.253691	0.213646	0.207015	0.281175	0.291302	0.291774	0.233552	0.249055	0.271987	0.22434	0.257645	0.363164	0.20053	0.21159	0.297326	0.343309	0.269553	0.257325	0.294
Bcin01g07990.1	0.353852	0.274149	0.379931	0.301093	0.364105	0.686512	0.312676	0.330434	0.43058	0.434996	0.642306	0.533839	0.408104	0.7372	0.907919	0.408515	0.3866	0.33783	0.580032	0.357969	0.351939	0.574041	0.403988	0.304124	0.513014	0.311913	0.372874	0.431582	0.939085	0.547592	0.834162	0.468659	0.470818	0.371419	0.445386	0.890749	0.313209	0.556766	0.446398	0.399787	0.367417	0.500806	0.56852	0.435423	0.452901	0.482001	0.623621	0.595192	0.863544
Bcin01g08000.1	0.354296	0.521249	0.473519	0.413602	0.348077	0.802998	1.62567	0.491138	0.984462	0.742518	0.527228	0.652464	0.404264	0.778438	1.04453	0.687024	0.595047	0.661464	1.47683	0.610909	0.608504	0.366261	0.472227	0.429163	0.388388	1.1618	0.585482	0.310416	0.402382	0.634977	0.467583	0.759833	0.404172	0.374844	0.623081	0.385215	0.570103	1.07543	0.376787	0.404011	0.7169	0.6676	0.573743	0.82033	0.739035	0.736169	0.380867	0.467423	0.468002
Bcin01g08010.1	0.228905	0.346699	0.24797	0.250841	0.276947	0.292432	0.310396	0.263609	0.274665	0.320172	0.248831	0.243176	0.260221	0.240328	0.267295	0.241346	0.332964	0.279655	0.245892	0.244033	0.290228	0.235117	0.322659	0.324481	0.243918	0.237128	0.261215	0.236393	0.274404	0.252321	0.235127	0.261901	0.275022	0.24892	0.28978	0.279208	0.254209	0.252787	0.261275	0.259711	0.260638	0.253276	0.281811	0.263599	0.25012	0.234368	0.246307	0.252488	0.234804
Bcin01g08020.1	0.429402	0.365756	0.311091	0.276821	0.283042	0.500154	0.309124	0.306882	0.277983	0.406284	0.402742	0.275043	0.325979	0.44155	0.382804	0.235115	0.374094	0.472261	0.341523	0.311747	0.306826	0.287726	0.359952	0.260036	0.320569	0.277834	0.28886	0.243635	0.330816	0.269877	0.358184	0.347628	0.288342	0.577969	0.33027	0.475179	0.268088	0.284357	0.241643	0.263833	0.398278	0.474879	0.36575	0.275095	0.294454	0.340892	0.317148	0.325433	0.292222
Bcin01g08030.1	0.195841	0.332258	0.205769	0.197284	0.246944	0.382017	0.228666	0.241441	0.194099	0.212066	0.224731	0.191453	0.205483	0.245691	0.197492	0.190218	0.218329	0.270996	0.195072	0.198972	0.188602	0.172951	0.268145	0.21445	0.192943	0.188236	0.221948	0.206099	0.190244	0.188272	0.176728	0.189669	0.234533	0.204358	0.218858	0.42331	0.206386	0.188342	0.219884	0.187214	0.221677	0.238912	0.231982	0.240329	0.205862	0.183321	0.19747	0.190404	0.198179
Bcin01g08040.1	0.172025	0.200228	0.171499	0.171021	0.172731	0.177502	0.173227	0.171038	0.176965	0.175748	0.16856	0.171374	0.196433	0.172902	0.179352	0.172609	0.178365	0.177136	0.171795	0.173645	0.171814	0.173801	0.20076	0.17059	0.175525	0.172503	0.173206	0.172837	0.172981	0.172123	0.17152	0.170557	0.173004	0.177143	0.172654	0.175916	0.170732	0.172741	0.172934	0.174454	0.17348	0.182169	0.175544	0.175503	0.180222	0.177447	0.174965	0.172437	0.173816
Bcin01g08050.1	0.210726	0.240679	0.209466	0.213527	0.211317	0.272781	0.21307	0.21704	0.218922	0.221743	0.2102	0.207144	0.238095	0.209545	0.214214	0.205808	0.21137	0.224633	0.206192	0.21122	0.207165	0.207233	0.25078	0.21246	0.206258	0.205998	0.208855	0.204835	0.209406	0.206182	0.205692	0.20895	0.211368	0.207693	0.208457	0.213539	0.208574	0.205879	0.207094	0.204801	0.208104	0.208315	0.218772	0.21214	0.215305	0.206209	0.205374	0.208365	0.20616
Bcin01g08070.1	0.432896	0.759428	0.624542	0.503741	0.411643	0.898311	0.597876	0.753611	0.529447	0.660283	0.485353	0.576689	0.755039	0.514225	0.515	0.558343	0.430637	0.65244	0.585973	0.435789	0.563413	0.507694	0.556649	0.44094	0.747952	0.567474	0.681244	0.386874	0.565592	0.723368	0.664811	1.03485	0.503245	0.623338	0.543316	0.59704	0.711855	0.652201	0.542358	0.686395	0.395161	1.2376	0.575601	0.811651	0.775432	2.15167	0.296951	0.550736	0.489821
Bcin01g08080.1	0.478074	0.484073	0.557605	0.463179	0.269807	0.742626	0.674952	0.34934	0.470305	0.553641	0.400874	0.54279	1.06082	0.585811	0.51133	0.473872	0.661565	0.363601	0.765627	0.435804	0.575488	0.592943	0.539489	0.358101	1.02051	0.627001	0.454758	0.438806	0.993233	0.530037	0.745059	0.454368	0.363833	0.691046	0.765738	0.600202	0.425428	0.653881	0.477436	0.714638	0.77569	0.540899	0.443589	0.474315	0.565171	0.88666	1.1085	0.60523	0.791278
Bcin01g08080.2	0.443471	0.584487	0.448225	0.44229	0.270686	0.766378	0.531827	0.394199	0.454858	0.433164	0.462197	0.625491	0.564943	1.00926	0.518867	0.697902	1.08157	0.44946	1.102	0.447787	0.577544	0.714941	0.605597	0.364668	0.593331	0.641154	0.51468	0.704184	0.581067	2.55697	0.565678	0.606054	0.406833	0.451789	1.05386	0.405673	0.480333	0.520052	0.816393	1.15349	0.716448	0.577158	0.503553	0.808506	0.748469	1.02695	1.11344	1.17737	0.911834
Bcin01g08100.1	0.339513	0.484553	0.503993	0.368589	0.355635	0.640946	0.482444	0.357966	0.385211	0.465555	0.345011	0.438972	0.449284	0.640141	0.839405	0.418206	0.478426	0.47039	0.36781	0.639479	0.553898	0.500634	0.537681	0.438063	0.403167	0.599731	0.607693	0.301219	0.626818	0.717591	0.525975	0.542015	0.415616	0.794804	0.348194	0.823334	0.462138	0.387549	0.377968	0.54566	0.70852	0.635016	0.759629	0.703611	0.843024	0.47079	0.517517	0.450913	0.868865
Bcin01g08110.1	0.821009	0.885933	5.38626	3.35544e+07	3.22609	1.88312	0.906962	1.75674	0.848295	2.47616	3.57918	1.31893	3.87453e+07	2.54035	2.3489	1.11165	2.6128	0.84811	0.78522	0.952956	2.16965	3.97523	1.1569	1.35823	4.78785	1.9801	3.81322	1.3007	2.4758	0.81271	3.51621	1.01724	1.31148	3.30372	1.11013	2.31515	6.22886	1.05941	3.6934	1.28505	3.76189	2.50675	5.84701	0.917515	2.43865	4.2524	9.59124	0.91075	4.55707
Bcin01g08150.1	0.929902	0.851107	0.572339	0.56232	0.785345	1.01985	0.582786	0.681234	0.581744	0.587351	0.619826	0.73538	0.752335	0.505026	1.28009	0.491813	1.40856	1.44802	1.78003	3.59517	1.54389	0.580014	2.00244	0.802664	0.366689	0.855432	0.678782	0.992616	1.32822	3.64302	1.94971	0.427128	0.61724	1.78248	0.615462	1.26085	1.21974	0.50272	0.464035	0.462238	0.696948	1.36593	0.638573	0.65518	0.692794	2.33008	5.40383	4.97348	2.45115
Bcin01g08160.1	1.32299	1.97534	0.862904	0.748449	2.0637	1.24324	0.554754	0.870864	1.82484	0.805118	2.32209	3.35544e+07	0.819784	0.625333	0.805309	1.31459	1.68816	1.76001	2.13188	4.25322	3.25918	2.53332	2.9145	0.818004	0.444547	4.0578	1.2698	5.78628	1.59957	1.78325	2.31773	0.650041	3.97709	2.13397	0.846277	1.51538	0.753495	0.588997	0.757078	0.577023	0.875798	0.776309	0.867053	0.905748	1.59414	1.3246	0.898214	1.4145	1.15882
Bcin01g08170.1	3.26349	2.2064	1.31212	0.835171	0.925552	1.35967	0.939212	0.890593	2.04032	1.79416	2.61847	1.35558	2.00839	1.84614	1.7132	1.18583	1.90155	1.03076	0.559849	0.987964	1.30572	0.613954	3.2564	0.779207	3.52212	0.752813	0.875012	0.516632	1.79902	1.2265	2.58742	1.16509	1.35382	0.977804	0.954644	1.68664	0.729789	1.67339	0.726215	1.1834	0.785059	1.82827	4.32793	0.891383	1.77066	0.629416	0.742661	0.90198	0.74548
Bcin01g08170.2	0.711803	0.770348	3.98785	1.44377	0.62202	1.37139	2.70356	0.729232	0.839972	1.80953	2.63994	0.846004	3.16308e+07	0.821159	1.7268	0.928631	1.91725	1.1529	2.42903	0.987222	1.44605	0.812038	1.18999	0.718485	2.06692	0.64732	1.66627	1.33442	1.81436	0.904197	0.612838	0.966964	4.52115	1.40125	0.955034	1.70044	1.0974	0.886652	2.72162	2.24973	2.28966	0.63275	4.3614	0.855056	0.888466	0.689377	1.07327	0.443034	0.55391
Bcin01g08170.3	1.07994	0.765115	0.603538	1.33	2.29144	1.33219	1.41724	0.936296	2.0004	1.7582	0.736561	1.22512	0.91607	1.35801	1.6789	1.82425	1.8638	1.91377	1.26423	4.70355	1.20637	2.82144	3.19228	1.8133	0.733034	1.96556	1.66602	0.620824	1.76332	0.61022	2.53893	0.777734	0.671143	0.85574	0.716679	1.65363	1.61254	3.35544e+07	0.577822	0.85101	0.655498	1.79243	0.434823	1.1548	0.882498	0.705329	0.520826	0.606022	1.43429
Bcin01g08180.1	0.3518	0.453711	0.370162	0.308942	0.421662	0.882975	0.376804	0.367614	0.803056	0.557276	1.0498	0.906698	0.438817	0.577624	0.496764	0.824245	0.42934	0.457646	0.881676	0.540452	2.48273	0.541861	0.594136	0.392928	0.764382	0.701491	0.5232	0.959087	1.1874	0.41627	0.464617	0.582944	0.412863	1.60781	0.828027	1.12004	0.942188	0.586748	0.980001	0.605557	0.578685	0.552406	1.2531	0.579421	0.451188	1.03107	0.742825	0.50735	0.881954
Bcin01g08190.1	0.697367	0.783345	0.462653	0.745852	0.383191	1.00492	0.479538	0.53525	0.583738	0.571168	1.07618	0.772928	0.569014	0.593472	0.373916	0.623551	0.533902	0.813846	0.586919	2.1455	1.30383	0.555595	0.638383	0.598356	0.50693	1.04951	1.08779	1.08219	0.867783	0.480468	0.378873	0.470217	0.473417	0.463045	0.589344	1.26356	0.591269	0.50978	0.704496	0.461531	0.784582	1.37259	0.749229	0.809425	0.600007	0.712895	1.08198	0.379533	0.387515
Bcin01g08200.1	0.64596	1.56759	2.83979	0.798082	0.598267	0.967642	0.73639	0.416983	0.857668	0.620201	1.86986	1.97809	1.23272	1.18593	1.22737	2.20313	0.730875	0.519131	1.71383	0.569303	2.62904	0.693374	0.727262	0.48631	2.18204	0.879536	1.15501	0.31677	1.2825	0.483281	0.603258	0.914077	0.506323	0.654171	2.24504	1.2098	1.23221	3.35544e+07	0.85187	0.538612	0.743419	0.753742	0.517326	0.837258	0.832747	1.28563	0.575959	0.544532	0.835471
Bcin01g08210.1	0.231854	0.308541	0.228553	0.218517	0.237719	0.380164	0.2441	0.215391	0.264295	0.254787	0.228524	0.242043	0.255757	0.255966	0.271382	0.222058	0.263371	0.249082	0.290738	0.236977	0.258302	0.225482	0.285814	0.220678	0.273936	0.242639	0.274495	0.246083	0.423507	0.241097	0.24926	0.239276	0.222665	0.254443	0.236431	0.291558	0.227118	0.253489	0.233658	0.236938	0.253544	0.239052	0.220289	0.23498	0.232546	0.271914	0.232109	0.23759	0.244526
Bcin01g08210.2	0.228985	0.248389	0.225041	0.212923	0.22659	0.377763	0.239045	0.208384	0.252298	0.232716	0.231303	0.242193	0.250322	0.247321	0.28166	0.213837	0.243641	0.238798	0.23502	0.21636	0.24411	0.226227	0.280647	0.207865	0.246162	0.241072	0.22877	0.236459	0.317812	0.23455	0.262041	0.238256	0.206028	0.255814	0.238278	0.263919	0.232305	0.235346	0.233258	0.217541	0.290378	0.301955	0.233228	0.240113	0.26736	0.233258	0.232279	0.244546	0.235031
Bcin01g08220.1	0.314436	0.388354	0.3063	0.324742	0.340899	0.352275	0.340371	0.333635	0.344148	0.344936	0.319447	0.309813	0.349471	0.314281	0.336562	0.298801	0.329502	0.339634	0.328889	0.307189	0.336155	0.3093	0.356772	0.328523	0.321772	0.315544	0.315786	0.331801	0.30978	0.310311	0.323541	0.310881	0.316854	0.314537	0.31435	0.333323	0.306718	0.311831	0.314246	0.303968	0.314462	0.310673	0.309818	0.315251	0.329293	0.302642	0.305636	0.303576	0.305747
Bcin01g08230.1	0.230497	0.278592	0.201611	0.204073	0.177496	0.394778	0.202472	0.189416	0.233908	0.240268	0.218444	0.201801	0.27412	0.295076	0.372186	0.214704	0.270057	0.21113	0.241624	0.215227	0.196025	0.251799	0.237351	0.18483	0.225734	0.227384	0.209268	0.197665	0.229906	0.244963	0.24986	0.198442	0.194345	0.251567	0.236889	0.227724	0.207235	0.226618	0.251489	0.223438	0.221167	0.301875	0.218919	0.239361	0.244135	0.275046	0.23964	0.241767	0.23497
Bcin01g08240.1	0.276527	0.246312	0.248963	0.290177	0.261645	0.488792	0.287377	0.279193	0.273824	0.356762	0.321399	0.266291	0.340252	0.404897	0.407876	0.289525	0.345277	0.344534	0.274849	0.285413	0.320283	0.313204	0.29159	0.251711	0.289079	0.313789	0.319177	0.347288	0.360507	0.334674	0.300983	0.268197	0.212157	0.291366	0.362204	0.416885	0.279101	0.272235	0.284788	0.361116	0.233659	0.397244	0.28296	0.277542	0.348045	0.378755	0.336238	0.291765	0.480972
Bcin01g08250.1	0.21812	0.219435	0.225368	0.21094	0.223231	0.395966	0.212604	0.24057	0.249393	0.220996	0.231823	0.206361	0.265131	0.221912	0.276123	0.203805	0.230597	0.270622	0.231868	0.240847	0.230208	0.250841	0.255322	0.188602	0.250408	0.23095	0.245922	0.212076	0.256887	0.253679	0.22324	0.218894	0.214823	0.254213	0.214538	0.216286	0.207657	0.187515	0.231357	0.241785	0.240559	0.266452	0.247338	0.204891	0.451736	0.274226	0.214207	0.213756	0.221351
Bcin01g08250.2	0.18844	0.31569	0.20418	0.208688	0.184477	0.368168	0.216026	0.198815	0.203543	0.204306	0.175886	0.194961	0.225237	0.208415	0.242523	0.162387	0.219024	0.207748	0.247445	0.203668	0.218831	0.209911	0.214864	0.175989	0.190685	0.233647	0.199815	0.192098	0.249182	0.200117	0.255493	0.186061	0.176012	0.207581	0.20719	0.294014	0.206593	0.206295	0.20335	0.205793	0.216081	0.214069	0.203934	0.187417	0.212565	0.256708	0.167666	0.22018	0.219515
Bcin01g08260.1	0.224589	0.249592	0.211059	0.221395	0.211567	0.268574	0.232063	0.203374	0.243183	0.268453	0.225287	0.210791	0.253999	0.244325	0.237589	0.20913	0.250342	0.225699	0.211144	0.210273	0.213483	0.216265	0.264252	0.216487	0.225848	0.225112	0.205598	0.189107	0.218224	0.221396	0.236418	0.218751	0.211076	0.220557	0.21861	0.264784	0.229171	0.203526	0.205714	0.208457	0.234807	0.322264	0.22808	0.211402	0.336899	0.219513	0.192845	0.211027	0.221889
Bcin01g08270.1	0.403417	0.556991	2.95029	0.466554	0.599598	0.983767	0.747864	1.20039	0.598529	0.590813	0.673205	0.794857	0.707022	1.35076	1.2595	0.664183	0.418373	1.41562	0.522567	0.874341	0.833155	0.491226	0.575678	0.821686	0.698754	0.3983	0.918986	1.06523	0.573243	0.370721	0.901241	0.961895	3.36128	1.32111	0.644439	1.23904	0.759577	0.662404	1.99574	0.56961	0.922917	0.717245	0.589601	0.473247	0.803228	0.898257	0.33053	0.577397	0.557036
Bcin01g08280.1	0.257071	0.381229	0.238595	0.329373	0.352921	0.48614	0.31959	0.285881	0.259221	0.446784	0.300189	0.266358	0.2889	0.226946	0.272016	0.207108	0.591808	0.410784	0.239346	0.493208	0.262583	0.264038	0.629159	0.376054	0.255547	0.267959	0.263713	0.231985	0.294309	0.273865	0.228933	0.278891	0.324025	0.254989	0.329422	0.660719	0.343395	0.305685	0.263273	0.242715	0.267005	0.30782	0.318742	0.244879	0.499438	0.218876	0.187257	0.234641	0.239467
Bcin01g08290.1	0.324844	0.297478	0.308642	0.329663	0.277182	0.605588	0.409342	0.413827	0.398849	0.346681	0.256603	0.371819	0.360164	0.412608	0.419965	0.390495	0.394354	0.503199	0.460854	0.512354	0.37744	0.504325	0.481215	0.331439	0.357966	0.31425	0.382012	0.303723	0.683828	0.303266	0.321312	0.35506	0.307737	0.290285	0.410469	0.406194	0.398513	0.396871	0.342059	0.363617	0.306048	0.358486	0.427114	0.436806	0.434116	0.401164	0.344417	0.357344	0.355443
Bcin01g08310.1	0.294051	0.249538	0.227765	0.267622	0.275692	0.476445	0.244793	0.282685	0.249848	0.300583	0.268502	0.223423	0.251463	0.368373	0.398716	0.222119	0.263088	0.28233	0.31959	0.250565	0.291349	0.258511	0.386033	0.260513	0.223471	0.260274	0.253331	0.259024	0.336946	0.257575	0.264415	0.282445	0.285296	0.289157	0.246152	0.301134	0.243062	0.286491	0.262792	0.289121	0.264853	0.331488	0.34546	0.264446	0.301964	0.217076	0.239841	0.24497	0.236772
Bcin01g08320.1	0.205576	0.240489	0.205514	0.20603	0.206237	0.267845	0.208346	0.206595	0.206952	0.20907	0.207958	0.205874	0.237289	0.215785	0.2125	0.209255	0.210103	0.216285	0.207236	0.207197	0.209385	0.210819	0.241924	0.205775	0.209708	0.207671	0.208275	0.206658	0.220199	0.204951	0.206923	0.207744	0.205919	0.209249	0.206524	0.209096	0.206564	0.208552	0.206653	0.208833	0.207936	0.2126	0.214327	0.209833	0.223285	0.210711	0.209969	0.206256	0.208019
Bcin01g08330.1	0.452573	0.545362	0.376013	0.314181	0.38903	0.670986	0.334322	0.34378	0.44725	0.423424	0.355679	0.474377	1.11519	0.368616	0.418329	0.533575	0.619316	0.419158	0.534058	0.403294	0.388946	0.436052	0.438561	0.370459	0.521432	0.407899	0.507119	0.305047	0.906057	0.377686	0.414119	0.516153	0.367795	0.396841	0.573757	0.477134	0.765539	0.608337	0.504118	0.468452	0.621822	0.438949	0.402919	0.411236	0.427329	0.434404	0.479748	0.382435	0.722519
Bcin01g08340.1	0.462065	0.61128	0.434139	0.347268	0.461932	0.837516	0.434121	0.372295	0.408226	0.561798	0.460477	0.793838	1.30233	1.06413	1.06628	0.725413	1.16569	0.399887	0.667246	0.692706	0.441196	0.724705	0.651167	0.591526	0.467751	0.639013	0.497124	0.404401	0.839189	3.05972	1.6323	0.616688	0.549299	0.721167	0.57088	0.534451	0.834781	2.1367	0.561272	2.69274	0.591218	1.13305	0.711933	0.60462	1.08617	1.05871	1.14525	0.744782	2.02167
Bcin01g08350.1	0.236281	0.288511	0.289857	0.262199	0.288796	0.296168	0.274368	0.318532	0.288073	0.538317	0.261509	0.243762	0.268177	0.295307	0.244953	0.234954	0.276049	0.283132	0.260576	0.283925	0.253284	0.228863	0.295578	0.258784	0.216966	0.240239	0.262538	0.223943	0.279534	0.209982	0.246762	0.286827	0.286988	0.269991	0.294119	0.314876	0.221182	0.228269	0.279602	0.214398	0.294031	0.278602	0.337479	0.233781	0.213615	0.277732	0.211969	0.243356	0.249211
Bcin01g08360.1	0.30093	0.348244	0.298015	0.285938	0.349895	0.442544	0.315652	0.278612	0.326754	0.305815	0.33892	0.341689	0.361189	0.38967	0.434539	0.35513	0.347675	0.307838	0.437172	0.300997	0.355253	0.35564	0.343253	0.286598	0.467274	0.312182	0.352963	0.323259	0.41652	0.329876	0.344791	0.315939	0.296664	0.444226	0.38616	0.358454	0.30899	0.383709	0.309805	0.334513	0.356743	0.462365	0.310766	0.34587	0.353832	0.341323	0.373728	0.350445	0.341806
Bcin01g08370.1	0.482104	0.487524	0.58476	0.434821	0.576352	0.732144	0.484988	0.438101	0.387419	0.457955	0.428405	0.817028	0.777088	0.786841	0.934387	0.670844	0.456402	0.550469	0.546063	0.443596	0.783757	0.583064	0.570892	0.390452	0.494705	0.466389	0.701423	0.516186	0.78393	0.373136	0.886498	0.638423	0.431863	0.711102	1.3614	0.919269	0.607304	0.795509	0.701138	0.804472	0.696157	0.57722	0.529214	0.490157	0.936446	0.5585	0.553436	0.657644	0.687917
Bcin01g08380.1	0.388994	0.973403	0.587702	0.409474	0.460473	0.578394	0.459861	0.546187	0.366592	0.586228	0.2542	0.396705	0.516304	0.341768	0.351807	0.361943	0.429311	0.386707	0.387259	0.458992	0.355236	0.335151	0.453718	0.481249	0.377186	0.372425	0.316029	0.307517	0.671288	0.914699	1.25581	0.485954	0.36082	0.35359	0.485452	0.529119	0.355026	0.397284	0.365158	0.377233	0.52809	0.493206	0.285892	0.371338	0.338047	0.297348	0.331186	0.363351	0.388831
Bcin01g08390.1	1.28889	0.726244	0.988886	0.505896	1.14408	0.926921	0.332178	0.81143	0.371237	0.593398	0.81265	0.735075	1.00961	0.583785	1.182	1.02256	1.30237	0.488458	1.65407	0.56901	0.584209	0.665539	2.22777	0.732842	0.517605	0.772197	1.14807	0.675842	0.858293	0.701339	0.711437	0.924032	0.345774	1.65379	1.36972	1.16097	0.504961	0.746112	0.423904	0.483086	0.922443	1.26118	0.780095	0.40678	0.436332	0.657966	0.423449	0.559384	0.980119
Bcin01g08400.1	0.173178	0.217264	0.164334	0.168207	0.172623	0.326275	0.180543	0.203828	0.194387	0.208486	0.175694	0.172959	0.183889	0.20578	0.176826	0.175274	0.218802	0.19544	0.178782	0.171791	0.170096	0.176708	0.217212	0.170756	0.171409	0.16188	0.170767	0.171459	0.207693	0.163592	0.161769	0.168846	0.163145	0.166061	0.179884	0.182033	0.171284	0.167117	0.171271	0.178687	0.192073	0.185406	0.190887	0.175978	0.202876	0.165042	0.172314	0.162237	0.166087
Bcin01g08410.1	0.268532	0.303621	0.247128	0.247931	0.248852	0.42163	0.287735	0.247649	0.26459	0.353223	0.211563	0.244649	0.286411	0.223882	0.236829	0.221429	0.21911	0.346613	0.211642	0.244231	0.223803	0.21924	0.348569	0.257087	0.229938	0.236667	0.235698	0.273375	0.244804	0.292468	0.262178	0.245238	0.21499	0.264443	0.286464	0.346245	0.252005	0.235247	0.256109	0.308327	0.319284	0.291553	0.323684	0.245906	0.272206	0.225793	0.212593	0.226597	0.247665
Bcin01g08420.1	0.438021	0.39691	0.417268	0.332826	0.48247	0.653049	0.45749	0.374499	0.331063	0.291084	0.443232	0.435243	0.484605	0.388209	0.870616	0.328594	0.371061	0.646667	0.444988	0.425858	0.461034	0.610573	0.721044	0.372975	0.396145	0.44611	0.44431	0.517176	0.52651	0.336645	0.47807	0.388994	0.411051	0.78311	0.461079	0.438715	0.432365	0.485237	0.439045	0.636802	0.471036	0.468828	0.414351	0.323501	0.878769	0.322035	0.63378	0.356359	0.369065
Bcin01g08430.1	0.248054	0.290933	0.247285	0.238276	0.23222	0.208627	0.233847	0.243879	0.228903	0.251638	0.208153	0.242492	0.295985	0.213678	0.24074	0.238161	0.246832	0.270568	0.217977	0.245897	0.23408	0.267161	0.286698	0.23908	0.243081	0.255573	0.235082	0.234435	0.213006	0.25043	0.228173	0.25451	0.241199	0.244246	0.249215	0.252359	0.249176	0.252274	0.242285	0.248409	0.235127	0.235092	0.256957	0.245564	0.217138	0.252556	0.279279	0.245617	0.244602
Bcin01g08440.1	0.285481	0.382983	0.247479	0.288351	0.288424	0.487684	0.287325	0.301355	0.331351	0.246291	0.2515	0.277771	0.250222	0.317135	0.251497	0.337724	0.513149	0.429473	0.238619	0.313789	0.241898	0.234044	0.402106	0.254946	0.304763	0.252709	0.288753	0.251857	0.205974	0.244294	0.226183	0.303192	0.30021	0.265413	0.277775	0.405428	0.237201	0.265382	0.325608	0.24418	0.315504	0.38536	0.304768	0.309508	0.279461	0.258863	0.236917	0.292259	0.283824
Bcin01g08450.1	1.75913	2.92463	5.20152	3.35544e+07	3.11243	1.8159	1.10664	1.29286	2.69802	2.38992	1.13729	1.95673	0.778743	2.4511	2.26803	4.01552	2.52264	2.60625	0.703578	1.77375	2.10574	1.32168	0.910558	1.09925	1.98405	1.49364	3.6776	1.22829	2.38936	6.35447	0.604011	0.751071	0.536966	3.18969	4.2202	2.23589	1.04132	1.54018	0.949313	2.01872	3.63171	2.42084	0.834168	5.61783	2.35375	4.10735	0.714897	1.02047	0.77802
Bcin01g08460.1	0.361464	0.42505	0.240067	0.286978	0.286528	0.558698	0.329796	0.232786	0.306541	0.4322	0.278032	0.265837	0.320323	0.410193	0.349698	0.360444	0.480494	0.335059	0.308618	0.261097	0.285241	0.397785	0.374763	0.233652	0.31843	0.368969	0.324719	0.294239	0.782408	0.364258	0.337477	0.290059	0.243056	0.276452	0.373741	0.413681	0.353866	0.340457	0.284475	0.334413	0.290149	0.573717	0.374377	0.408079	0.360406	0.501388	0.362849	0.311809	0.335214
Bcin01g08470.1	0.220233	0.459053	0.231948	0.309884	0.239202	0.468537	0.317483	0.334187	0.328186	0.339358	0.254809	0.257137	0.249863	0.301657	0.289507	0.280009	0.313483	0.439278	0.220971	0.27359	0.263917	0.216903	0.340265	0.25769	0.253151	0.271072	0.331792	0.247825	0.326303	0.239558	0.269606	0.24774	0.302023	0.213622	0.294623	0.246235	0.313991	0.274097	0.261065	0.347527	0.230458	0.213051	0.307838	0.438888	0.348433	0.258856	0.202599	0.245558	0.224129
Bcin01g08480.1	0.234242	0.283203	0.209191	0.243248	0.253529	0.278766	0.261767	0.265512	0.263868	0.242201	0.208571	0.254756	0.240465	0.267959	0.44191	0.24721	0.331493	0.24969	0.244084	0.230983	0.242473	0.238618	0.260323	0.226977	0.208423	0.214077	0.235689	0.198869	0.309333	0.211767	0.260411	0.225353	0.233745	0.304194	0.253258	0.284503	0.223718	0.247735	0.238872	0.213609	0.222408	0.276902	0.220397	0.245999	0.317444	0.196138	0.202308	0.220711	0.225708
Bcin01g08490.1	0.194499	0.259589	0.180923	0.185889	0.218199	0.323623	0.200581	0.186382	0.188226	0.247468	0.185059	0.17663	0.204682	0.184424	0.17711	0.169679	0.206872	0.22839	0.172234	0.176585	0.181439	0.178568	0.220476	0.1956	0.166404	0.180497	0.176234	0.171486	0.198664	0.186745	0.177662	0.184752	0.185369	0.181814	0.181748	0.206729	0.180821	0.171239	0.180168	0.17922	0.179276	0.18706	0.190369	0.18655	0.187554	0.175854	0.169354	0.178461	0.170646
Bcin01g08500.1	0.210923	0.259829	0.206424	0.209129	0.222676	0.238442	0.215684	0.212822	0.229825	0.234695	0.203263	0.203387	0.242088	0.212276	0.196777	0.198577	0.211375	0.214216	0.208272	0.202315	0.202985	0.201376	0.233621	0.209186	0.196636	0.202284	0.200552	0.198365	0.214857	0.22041	0.217576	0.203169	0.207342	0.217467	0.205972	0.227814	0.206698	0.199239	0.205023	0.200294	0.197127	0.204911	0.202309	0.204525	0.214566	0.20156	0.19446	0.208331	0.207022
Bcin01g08510.1	0.265118	0.405306	0.29733	0.299251	0.291493	0.407002	0.29709	0.300831	0.280549	0.302487	0.291562	0.276053	0.305555	0.262546	0.282129	0.270377	0.263385	0.336207	0.2631	0.235943	0.270401	0.246008	0.319882	0.264487	0.259968	0.253921	0.268925	0.242711	0.322889	0.259692	0.27616	0.258229	0.272289	0.338048	0.26111	0.260793	0.256664	0.277561	0.296099	0.297828	0.25608	0.277793	0.24047	0.263427	0.34933	0.243135	0.247993	0.270833	0.257256
Bcin01g08520.1	0.27471	0.319945	0.272721	0.276742	0.273861	0.307963	0.27233	0.278197	0.272379	0.276219	0.272096	0.269969	0.313731	0.272493	0.273452	0.269833	0.273248	0.284658	0.271878	0.272885	0.271313	0.270497	0.319607	0.27385	0.271271	0.273623	0.273171	0.270666	0.274425	0.2743	0.274209	0.272844	0.275019	0.272256	0.270336	0.273458	0.271107	0.269843	0.27161	0.27707	0.271034	0.273583	0.27736	0.271813	0.275902	0.27214	0.269658	0.273874	0.271115
Bcin01g08530.1	0.225984	0.28636	0.218398	0.190862	0.257399	0.280613	0.235453	0.222411	0.26013	0.276913	0.233372	0.204884	0.260831	0.327042	0.460455	0.236517	0.317127	0.281669	0.245118	0.273408	0.252001	0.236216	0.267251	0.189404	0.214215	0.317479	0.200599	0.285067	0.312772	0.212978	0.240941	0.215459	0.226385	0.250992	0.267865	0.436148	0.213291	0.185956	0.276397	0.247967	0.225638	0.263053	0.255688	0.256921	0.328461	0.235536	0.230277	0.276074	0.225036
Bcin01g08540.1	0.249283	0.477522	0.29594	0.254786	0.264883	0.306778	0.279874	0.274789	0.268674	0.362501	0.26984	0.267414	0.303822	0.264027	0.327603	0.269155	0.276089	0.304656	0.274356	0.301443	0.257227	0.249125	0.315444	0.294689	0.25831	0.265507	0.26271	0.235351	0.309226	0.37289	0.338155	0.282166	0.260693	0.275426	0.28089	0.274474	0.259571	0.248182	0.254687	0.295191	0.236444	0.253034	0.264809	0.279513	0.257292	0.258477	0.250369	0.283426	0.256225
Bcin01g08550.1	0.19094	0.244237	0.22255	0.187636	0.209485	0.409444	0.194698	0.185392	0.211952	0.225554	0.182146	0.242894	0.212826	0.262486	0.278097	0.214087	0.284531	0.240178	0.343802	0.204601	0.217692	0.222741	0.281423	0.189487	0.223014	0.204586	0.240294	0.202036	0.280192	0.22054	0.253127	0.195527	0.167653	0.250161	0.25322	0.436585	0.206192	0.214954	0.256629	0.205791	0.200961	0.268218	0.211879	0.194765	0.270192	0.21511	0.288183	0.247631	0.200702
Bcin01g08560.1	0.287186	0.375805	0.228323	0.229027	0.275352	0.507166	0.570958	0.296444	0.369076	0.346593	0.286048	0.27055	0.298995	0.289521	0.705359	0.249625	0.321375	0.288537	0.319357	0.275463	0.284904	0.275125	0.280008	0.323194	0.218207	0.30514	0.369498	0.283682	0.302162	0.276009	0.323665	0.249016	0.24945	0.255295	0.361567	0.385686	0.324738	0.269168	0.286602	0.240858	0.286472	0.302934	0.342274	0.280354	0.412982	0.232523	0.254874	0.255173	0.250834
Bcin01g08570.1	0.332312	0.311615	0.30285	0.263458	0.311681	0.513668	0.299052	0.314632	0.247442	0.296698	0.295782	0.278592	0.304703	0.273306	0.415724	0.237651	0.337426	0.43572	0.403016	0.302106	0.310888	0.24289	0.392498	0.379998	0.295815	0.304811	0.326818	0.255434	0.422019	0.337418	0.309896	0.283995	0.273583	0.354944	0.288232	0.371545	0.326213	0.269663	0.336537	0.257729	0.43398	0.312092	0.510925	0.253666	0.358411	0.284277	0.282117	0.283503	0.27776
Bcin01g08580.1	0.517762	0.538002	0.808387	0.845844	0.51615	0.353414	0.284445	0.875448	0.575901	0.494587	0.236224	0.233499	0.623827	0.248972	0.27582	0.233838	0.627579	0.460238	1.02553	2.22686	1.20196	0.6123	0.777662	1.09722	0.20671	1.38421	0.512302	0.878586	0.237526	0.253625	0.292998	1.22123	0.236499	0.398301	0.212574	0.295464	0.225115	0.213736	0.225271	0.246421	0.270096	0.29347	1.23268	0.215316	0.266458	0.261855	0.274298	0.284452	0.2671
Bcin01g08590.1	0.706629	3.0166	1.33949	1.75155	0.792562	1.87696	0.724018	1.28446	1.19899	1.18548	3.56363	3.35544e+07	1.08044	1.45104	2.33904	4.1398	2.60149	2.69038	0.626624	1.03977	0.963671	0.521945	0.896772	1.09779	1.21536	1.48525	3.7957	1.30151	2.46506	1.2763	3.50114	3.30332e+07	6.065	0.657199	1.16697	2.30581	1.51122	3.35544e+07	0.975274	0.780389	1.36215	2.49577	0.741692	1.15098	2.4278	1.08679	9.55125	8.81942	3.02678
Bcin01g08600.1	0.518239	0.473003	0.492215	0.665004	0.763928	1.03632	0.814077	0.680399	0.435971	1.37301	0.614058	0.622157	0.785296	0.96945	0.542755	0.818207	1.46497	0.410798	0.468977	0.592835	0.734948	1.08927	0.605491	0.33656	0.877989	0.531315	0.436734	0.88869	0.682703	0.463433	2.02584	0.518819	0.75786	0.939277	0.745308	0.50043	1.08392	1.86042	0.567903	0.56689	1.19429	0.424217	0.862444	0.535198	0.420913	0.613377	0.626587	0.666502	0.577688
Bcin01g08610.1	1.30487	0.499641	0.577062	0.95702	0.445998	0.989968	1.28505	0.522474	0.54408	0.750065	0.524613	1.55792	0.740526	0.607458	0.67966	1.82957	0.813302	0.63768	1.70383	0.712132	0.738977	0.829212	0.731196	0.626285	0.978132	0.651001	1.26254	0.437775	1.29732	0.678045	1.87361	0.930283	0.639797	1.32868	1.5545	1.22452	0.708592	3.16231e+07	0.643833	0.566312	0.686419	1.30375	0.577733	0.855165	0.903596	2.21011	0.879258	4.76752	1.04466
Bcin01g08620.1	0.856644	0.570578	0.635366	0.655676	0.451443	0.902107	0.632427	0.500127	0.479176	0.681553	0.918169	0.868632	0.700933	0.653569	1.12553	1.78004	1.22763	0.624596	1.53582	0.65401	0.688519	1.02422	0.621464	0.89606	1.43874	0.541966	1.14626	0.419792	1.18187	1.20267	1.71943	0.737398	2.92299	1.53962	1.76852	1.11585	0.563151	0.897402	0.56307	0.774532	0.800741	0.532289	0.549991	0.552939	0.865461	0.835576	4.73453	1.05154	1.0265
Bcin01g08640.1	4.62269	0.814984	1.27901	1.16296	1.25538	1.96115	2.48601	0.886414	2.9103	2.5812	0.78019	1.31216	1.58784	1.45951	0.639794	1.72398	2.72221	1.20972	3.43759	1.73553	0.747658	0.558314	1.33872	1.3508	4.98391	1.46848	3.97461	1.06657	2.5791	0.97219	3.65913	0.999042	6.33905	1.40978	0.711362	2.41132	6.48285	0.801381	3.84563	0.839276	3.91686	0.684856	0.674785	0.695384	2.54209	4.42654	9.97413	0.571537	0.775074
Bcin01g08650.1	0.269461	0.39405	0.276104	0.34257	0.37318	0.5332	0.332671	0.245681	0.360921	0.317947	0.564766	0.306383	0.29842	0.373565	0.405034	0.3787	0.356974	0.296823	0.500465	0.275343	0.350442	0.302692	0.363863	0.298058	0.509475	0.342331	0.353213	0.328571	0.557529	0.241188	0.376663	0.293582	0.30611	0.336411	0.36532	0.383739	0.3255	0.468964	0.354255	0.296141	0.368499	0.446145	0.404116	0.339153	0.524563	0.289809	0.322024	0.28866	0.304205
Bcin01g08660.1	0.225881	0.305957	0.211956	0.229481	0.209059	0.388232	0.234156	0.241217	0.223979	0.267764	0.221708	0.217009	0.228292	0.249483	0.232596	0.212692	0.210221	0.228553	0.232275	0.226631	0.238424	0.229069	0.266988	0.247813	0.207477	0.211477	0.208794	0.218955	0.220428	0.215598	0.232047	0.252861	0.198034	0.205485	0.211075	0.238367	0.203014	0.231737	0.270846	0.232614	0.228302	0.270083	0.249419	0.217624	0.261288	0.204969	0.201424	0.208591	0.215774
Bcin01g08670.1	0.512115	1.24852	0.424664	0.470756	0.387287	0.745266	0.489373	0.433141	0.951454	0.855436	0.581528	0.428675	0.628092	0.405003	0.391568	0.630606	0.583108	0.583135	0.372907	0.404172	0.378326	0.437604	0.437215	0.369082	0.493369	0.590505	0.527358	0.309683	0.764028	1.24673	0.379472	0.552462	0.417991	0.527366	0.711921	0.959921	0.563363	0.345635	0.524171	0.397267	0.533304	1.04503	0.360709	0.471807	0.508083	0.399875	0.466245	0.423033	0.570953
Bcin01g08680.1	0.294101	0.349582	0.295415	0.293595	0.29377	0.309821	0.295196	0.29314	0.29321	0.295556	0.292704	0.293347	0.339275	0.29329	0.293203	0.292467	0.292608	0.293928	0.29308	0.292941	0.292472	0.292395	0.338343	0.293546	0.293341	0.2935	0.293028	0.292969	0.293685	0.294061	0.29299	0.293202	0.292395	0.293826	0.292819	0.293797	0.29311	0.292865	0.292789	0.293281	0.293327	0.293192	0.293128	0.293891	0.294346	0.29259	0.292363	0.292967	0.292713
Bcin01g08690.1	0.294861	0.332943	0.311516	0.29669	0.726709	0.54559	0.31998	0.264273	0.508929	0.310737	0.493685	0.369273	0.329061	0.415825	0.462608	0.39958	0.456757	0.356943	0.373486	0.289037	0.295045	0.488733	0.347964	0.300703	0.512453	0.281207	0.302094	0.350833	0.648157	0.281758	0.348156	0.275061	0.401733	0.333974	0.420942	0.71676	0.313128	0.457581	0.419674	0.30206	0.43091	0.360163	0.352779	0.325566	0.413017	0.419686	0.407939	0.371987	0.386015
Bcin01g08710.1	0.250145	0.464122	0.317483	0.348224	0.279607	0.474045	0.288047	0.282064	0.368859	0.356401	0.268682	0.282387	0.353132	0.25212	0.260083	0.260829	0.257226	0.320827	0.381365	0.351314	0.320426	0.286265	0.43676	0.298647	0.307021	0.238231	0.286721	0.262777	0.365161	0.244368	0.245032	0.328105	0.263326	0.344822	0.250569	0.452752	0.280546	0.239256	0.31265	0.279695	0.233382	0.279865	0.318588	0.246473	0.320194	0.307347	0.218183	0.282231	0.250016
Bcin01g08720.1	0.181432	0.20289	0.174074	0.1735	0.192219	0.341682	0.191555	0.163297	0.18228	0.182309	0.167966	0.185418	0.19266	0.213786	0.274795	0.19355	0.183964	0.224173	0.17795	0.165875	0.182726	0.175923	0.206408	0.174923	0.173389	0.169797	0.174928	0.182381	0.262862	0.16729	0.167755	0.168319	0.165378	0.190767	0.177811	0.201874	0.169557	0.173695	0.179897	0.180519	0.179597	0.231834	0.178645	0.191498	0.19786	0.171459	0.164827	0.163886	0.197959
Bcin01g08730.1	0.194768	0.296064	0.188866	0.224746	0.18658	0.430831	0.187386	0.184869	0.224115	0.232484	0.326258	0.199088	0.246485	0.270464	0.618221	0.247436	0.266432	0.241539	0.227652	0.255679	0.245246	0.215794	0.260134	0.203106	0.228767	0.215824	0.248467	0.22172	0.273375	0.212239	0.245482	0.19893	0.216369	0.255152	0.252259	0.303108	0.209523	0.214257	0.247681	0.203853	0.23054	0.359538	0.262492	0.20092	0.346386	0.237544	0.258711	0.213442	0.243965
Bcin01g08740.1	0.215139	0.351233	0.219697	0.217696	0.190546	0.35585	0.221229	0.227839	0.277714	0.244632	0.193854	0.207307	0.243804	0.207366	0.218947	0.228137	0.215125	0.283884	0.246578	0.216224	0.222854	0.217871	0.257439	0.229343	0.222617	0.21595	0.225051	0.224367	0.190599	0.216104	0.208078	0.216806	0.216699	0.216853	0.231098	0.213498	0.223245	0.222638	0.2071	0.215611	0.230617	0.269968	0.232529	0.214279	0.275585	0.222725	0.203632	0.220256	0.214978
Bcin01g08750.1	0.49774	0.746287	0.515569	0.424997	0.440783	0.848583	0.381931	0.496046	0.675168	1.12947	1.04061	0.692353	0.511036	0.788637	1.09904	0.336393	0.544559	0.705667	0.584536	0.472158	1.04732	0.411366	0.336458	0.559439	0.660854	0.823681	0.532714	0.380803	0.811055	0.393287	0.663148	0.465035	0.423864	0.554014	0.378878	0.455792	0.855979	0.745664	0.488806	0.49789	0.572617	1.1748	0.530034	0.813229	0.757279	0.546063	0.339491	0.550845	0.493103
Bcin01g08760.1	0.18782	0.232594	0.20124	0.188156	0.20554	0.345523	0.193859	0.183095	0.209562	0.211192	0.197043	0.198563	0.224491	0.213176	0.209598	0.185239	0.215467	0.21928	0.203358	0.1951	0.200796	0.197071	0.21567	0.192626	0.207847	0.187061	0.196632	0.191246	0.266755	0.201	0.210939	0.187785	0.192333	0.199502	0.195196	0.221677	0.199371	0.190953	0.205964	0.184228	0.203625	0.212145	0.201067	0.205869	0.183632	0.229494	0.191779	0.183368	0.205739
Bcin01g08770.1	0.204855	0.250117	0.248131	0.259332	0.244994	0.443462	0.307724	0.201459	0.257868	0.272714	0.257205	0.253561	0.243282	0.311538	0.274482	0.27561	0.31239	0.31931	0.308751	0.262921	0.246519	0.308612	0.297554	0.253889	0.241991	0.328906	0.22279	0.245428	0.323881	0.214666	0.254793	0.236931	0.20123	0.294257	0.268084	0.375712	0.247452	0.243549	0.24239	0.246083	0.251009	0.326338	0.239282	0.264344	0.4354	0.281778	0.215975	0.216366	0.266158
Bcin01g08780.1	0.222429	0.261965	0.217827	0.228645	0.231345	0.336865	0.236643	0.231586	0.233005	0.240039	0.231361	0.2168	0.240901	0.224395	0.223475	0.214229	0.234103	0.262255	0.221903	0.224148	0.224012	0.215292	0.262138	0.225368	0.214174	0.217027	0.220295	0.210693	0.230556	0.208693	0.214172	0.216704	0.22522	0.222236	0.219243	0.236262	0.215552	0.217436	0.219351	0.210657	0.22994	0.217462	0.231759	0.22913	0.228287	0.209691	0.207875	0.208235	0.207737
Bcin01g08790.1	0.325011	0.415833	0.241697	0.357887	0.266799	0.617411	0.359916	0.26752	0.525766	0.368909	0.41465	0.349815	0.360605	0.438993	0.829643	0.32827	0.399937	0.272265	0.265075	0.275407	0.43964	0.341478	0.427693	0.390973	0.637662	0.261147	0.376558	0.320358	0.586621	0.2461	0.445119	0.29205	0.261985	0.543103	0.65243	0.508912	0.44445	0.366384	0.428026	0.342166	0.301716	0.599474	0.345146	0.402507	0.355036	0.353472	0.293957	0.264616	0.433651
Bcin01g08810.1	0.701451	0.571717	0.950507	0.467452	1.19217	1.11931	0.725984	0.59027	1.10694	0.651524	0.65025	1.10443	0.572674	0.517714	1.42137	0.813939	1.57603	0.591594	1.23314	1.2614	0.794551	0.830961	0.946695	0.602976	2.94864	0.940162	1.63992	0.48948	0.899847	0.49042	0.393971	0.551647	0.757893	0.982786	0.963845	1.39875	0.520442	0.591409	0.680365	0.459695	0.780954	0.693726	3.6447	0.658066	1.46392	0.555324	1.07646	0.512961	0.684575
Bcin01g08820.1	0.297043	0.367467	0.394295	0.431957	0.71469	0.706482	0.471222	0.595852	0.662227	0.497683	0.765587	0.3501	0.635711	0.389178	0.471565	0.565121	0.458926	0.461503	0.54122	0.357438	0.452811	0.411358	0.404772	0.653436	0.44661	0.467414	0.317125	0.236493	0.352611	0.385344	0.315696	0.583385	0.696303	0.496151	0.40715	0.447976	0.395095	0.565953	0.531815	0.443209	0.386758	0.511365	0.480746	0.412187	0.942158	0.610945	0.450036	0.34441	0.399709
Bcin01g08830.1	1.2196	2.79466	1.34896	1.86631	1.2512	1.73437	1.27774	0.928426	2.57794	2.2821	3.30375	1.99761	0.757999	2.34176	0.72588	0.919173	2.40931	1.07221	3.04617	6.00683	0.952271	1.32264	0.739582	0.756133	0.764258	0.732674	3.51153	8.11421	2.2822	0.708134	3.24942	1.46295	0.557003	3.0484	4.03232	2.13592	1.32161	1.55745	1.40549	0.818555	0.990464	2.31276	1.21535	5.37914	2.24799	3.92874	1.01135	8.19882	1.17172
Bcin01g08830.2	4.60344	0.819687	5.5848	1.52657	0.868971	1.95343	2.49246	5.52201	2.89883	2.57084	3.71197	3.35544e+07	1.58981	2.63593	2.43793	1.03997	2.71144	2.80548	3.42483	1.10926	5.22739	4.1264	1.11417	1.35093	1.94427	1.0882	1.62848	2.99786	2.56866	1.28806	3.64494	1.69292	0.843216	3.42782	1.46569	2.40266	6.457	3.35544e+07	3.83076	0.780674	2.17181	2.60084	0.836108	6.02175	2.53125	0.604602	9.93504	9.17456	1.66438
Bcin01g08830.4	1.21948	0.884719	0.946295	1.1643	0.707464	1.86558	0.842197	0.714581	2.77067	1.18402	3.54837	1.32173	1.60775	1.45136	0.738657	4.12186	2.59044	2.67837	3.2726	6.44139	2.17546	3.94014	0.684977	1.61766	0.773462	1.48681	1.63489	8.69144	2.4541	0.98982	0.66604	1.07209	6.03881	1.41187	1.47328	2.29532	0.98792	0.685445	1.40126	0.634334	3.72939	2.48512	0.855418	5.76419	2.41754	0.696919	9.5113	1.75197	1.24482
Bcin01g08840.1	0.156885	0.203917	0.158971	0.167216	0.162227	0.157588	0.159811	0.176213	0.17001	0.211704	0.166136	0.164643	0.188533	0.165701	0.169277	0.178836	0.187127	0.195768	0.198543	0.161847	0.167207	0.173413	0.189316	0.162183	0.169535	0.147975	0.168761	0.158499	0.173426	0.159467	0.173705	0.170877	0.169996	0.18474	0.175987	0.196176	0.169857	0.17455	0.168043	0.160632	0.166977	0.188626	0.162692	0.179605	0.17734	0.174906	0.157536	0.156011	0.158716
Bcin01g08850.1	0.261874	0.372598	0.241451	0.256303	0.317713	0.459651	0.247251	0.245013	0.23315	0.245667	0.273452	0.239429	0.263605	0.254111	0.330273	0.258695	0.46494	0.480344	0.248405	0.267606	0.289884	0.28067	0.391567	0.246078	0.246675	0.281685	0.292145	0.251489	0.235017	0.248467	0.254889	0.271885	0.249908	0.266425	0.33614	0.262677	0.294765	0.274262	0.298285	0.276967	0.264133	0.291625	0.363598	0.309421	0.244352	0.249882	0.273987	0.267562	0.244602
Bcin01g08860.1	0.687156	0.439238	0.552161	0.468171	1.8802	1.09184	0.716299	0.613447	0.453132	0.654283	0.659387	1.28972	0.603177	1.49145	1.38745	2.49695	1.53744	0.82987	0.717448	1.27325	1.05085	0.755625	0.541821	0.70686	2.87803	0.61877	0.933847	0.28496	1.45234	0.569094	0.564243	1.04828	0.773494	1.3577	0.819	1.36593	0.611293	1.82367	0.988489	0.683918	2.23864	1.4815	0.604987	0.697368	1.42802	1.05889	5.8872	0.989247	1.20714
Bcin01g08870.1	0.218181	0.239952	0.218457	0.203009	0.225516	0.412102	0.204834	0.198545	0.245196	0.245222	0.239274	0.249922	0.294777	0.373218	0.250075	0.255929	0.283334	0.236165	0.274901	0.251198	0.240969	0.256553	0.273638	0.24234	0.330568	0.234769	0.295837	0.209184	0.431576	0.242728	0.247947	0.260432	0.21731	0.269548	0.29992	0.246822	0.268231	0.271824	0.258686	0.303764	0.257937	0.274228	0.224473	0.245088	0.251006	0.296303	0.239302	0.253439	0.439447
Bcin01g08880.1	0.270133	0.310731	0.336446	0.248749	0.318553	0.565292	0.302387	0.345999	0.349894	0.394399	0.305226	0.296738	0.385673	0.45722	0.354974	0.301219	0.302043	0.37358	0.335488	0.335464	0.337401	0.343193	0.333959	0.252633	0.370246	0.331336	0.368061	0.334952	0.402441	0.342225	0.471087	0.30531	0.271718	0.292954	0.335262	0.754058	0.337123	0.274076	0.286574	0.331981	0.591674	0.348319	0.27773	0.336165	0.347116	0.385829	0.305415	0.329934	0.365273
Bcin01g08890.1	4.46418	0.881982	0.901564	1.02154	3.24369	1.89329	0.713318	0.919682	0.845293	2.49016	1.13144	1.18828	3.87453e+07	2.55451	2.36193	1.11106	2.62675	1.2058	3.31823	1.75235	1.57025	3.99719	1.34121	0.850636	0.493468	0.774796	0.783096	1.29968	2.48896	6.61198	3.53441	0.949691	0.597852	0.653568	0.672958	2.32749	0.953089	3.35544e+07	3.71268	1.98912	0.658838	2.52063	0.855334	0.878989	2.4521	0.596016	9.64138	0.734255	0.588346
Bcin01g08900.1	0.374526	0.440605	0.41527	0.382824	0.388082	0.425171	0.415296	0.400469	0.384278	0.407099	0.418558	0.366767	0.463279	0.410171	0.394792	0.444215	0.424088	0.409014	0.391136	0.407129	0.388113	0.419982	0.477641	0.379641	0.401772	0.412976	0.395985	0.356856	0.419187	0.370135	0.465071	0.385452	0.384405	0.411354	0.378186	0.485967	0.400103	0.387934	0.402972	0.405938	0.39678	0.426447	0.415343	0.400637	0.41734	0.435209	0.51535	0.407259	0.395843
Bcin01g08910.1	0.603553	0.538653	0.427945	0.617984	1.21817	0.707579	0.542317	0.527173	0.439077	0.350764	0.679557	0.635615	0.574797	0.951787	0.928033	1.71985	1.01866	0.740592	0.304329	0.400904	0.356112	0.546478	0.547805	0.708448	1.45021	0.34323	0.459299	0.594205	0.960881	0.392387	0.438329	0.683428	0.65193	0.529495	0.665966	0.911163	0.711661	0.528873	0.337667	0.504095	0.789798	0.497319	0.585551	0.59591	0.939095	0.380923	0.794995	0.324224	0.746209
Bcin01g08920.1	0.192181	0.254281	0.18964	0.179077	0.204335	0.361265	0.205714	0.195376	0.234565	0.25666	0.198463	0.195956	0.221653	0.224166	0.244169	0.188979	0.224875	0.211349	0.21206	0.208817	0.191769	0.213271	0.227717	0.17573	0.207754	0.223757	0.216747	0.191849	0.207763	0.195013	0.244636	0.192561	0.169454	0.203338	0.198086	0.219935	0.186222	0.192907	0.219016	0.233459	0.199302	0.257695	0.193768	0.223098	0.235532	0.221099	0.210839	0.179269	0.212507
Bcin01g08920.2	0.188783	0.275711	0.205302	0.186948	0.214962	0.362736	0.203253	0.199663	0.201984	0.200194	0.197094	0.189449	0.2262	0.253798	0.241283	0.201422	0.298613	0.212344	0.212915	0.189217	0.184093	0.197961	0.242179	0.180964	0.210621	0.214005	0.188531	0.201398	0.188733	0.2064	0.228826	0.196221	0.180692	0.289168	0.201048	0.217546	0.185365	0.194635	0.223564	0.207506	0.187943	0.223952	0.195542	0.194153	0.284625	0.217806	0.222499	0.195998	0.253714
Bcin01g08930.1	0.334602	0.48939	0.28882	0.305346	0.518089	0.641305	0.364608	0.36767	0.499632	0.356843	0.658591	0.399032	0.440823	0.442246	0.857273	0.569982	0.557292	0.447726	0.401235	0.336877	0.489407	0.416401	0.37882	0.356829	0.454488	0.404277	0.332635	0.341958	0.453275	0.368684	0.433394	0.309259	0.34809	0.513683	0.413578	0.291801	0.358017	0.37193	0.471458	0.317873	0.309821	0.28656	0.42859	0.369145	0.377537	0.426784	0.321059	0.338944	0.453548
Bcin01g08940.1	0.406849	0.433619	0.532598	0.364484	0.475648	0.724859	0.712377	0.499275	0.408671	0.415954	0.518558	0.528542	0.489684	0.625866	0.439356	0.497624	0.35996	0.818423	0.308616	0.442001	0.441814	0.426958	0.473042	0.443531	0.320879	0.402752	0.412	0.336678	0.309741	0.35049	0.497987	0.481176	0.392396	0.551205	0.285748	0.936128	0.479996	0.384186	0.465517	0.432126	0.864999	1.01967	0.647173	0.440058	0.427575	0.413112	0.410439	0.414649	0.417114
Bcin01g08960.1	0.471359	1.16391	0.642727	0.432655	0.369505	0.690159	0.396076	0.336561	0.481119	0.307666	0.983664	0.359628	0.931073	0.41614	0.437681	0.327245	0.398221	0.996876	0.42383	0.334732	0.423272	0.344777	1.26775	1.74084	0.341044	0.332761	0.549551	0.280244	0.465894	0.42724	0.462309	0.624634	0.456456	0.549742	0.488636	0.55059	0.412566	0.347724	0.519764	0.387587	0.472911	0.370201	0.443128	0.483138	0.354021	0.391134	0.484536	0.517391	0.58102
Bcin01g08970.1	0.209935	0.243035	0.205266	0.205995	0.203741	0.262828	0.201957	0.199905	0.227401	0.219408	0.217403	0.214098	0.23651	0.246566	0.248047	0.21353	0.22426	0.203818	0.208083	0.210489	0.210356	0.228359	0.233016	0.202161	0.222048	0.219807	0.215321	0.208219	0.28094	0.205972	0.203199	0.207381	0.213183	0.220636	0.218149	0.24069	0.210567	0.213688	0.227182	0.214161	0.218617	0.259291	0.207997	0.217553	0.255671	0.249094	0.220071	0.214535	0.235191
Bcin01g08980.1	0.210744	0.28451	0.257602	0.240611	0.31145	0.296543	0.242163	0.236256	0.213479	0.247309	0.267876	0.240919	0.277265	0.369708	0.361368	0.282737	0.263321	0.241586	0.258973	0.223671	0.239096	0.280423	0.28576	0.222372	0.321504	0.258616	0.281121	0.256567	0.371602	0.232925	0.236978	0.221307	0.219328	0.283412	0.233926	0.26079	0.232573	0.26433	0.262873	0.231558	0.268962	0.277213	0.23042	0.234561	0.274038	0.278076	0.268654	0.257885	0.282084
Bcin01g08990.1	0.289155	0.26033	0.228923	0.237074	0.276297	0.502419	0.25256	0.260764	0.317333	0.331158	0.223247	0.413749	0.261632	0.304681	0.340701	0.343769	0.271349	0.292342	0.299752	0.229198	0.25212	0.263797	0.260698	0.192328	0.253387	0.280617	0.314564	0.288664	0.537942	0.287987	0.314214	0.274191	0.231431	0.241319	0.249955	0.682926	0.221879	0.293629	0.22835	0.317732	0.261234	0.268849	0.225355	0.280618	0.341692	0.329031	0.220166	0.26433	0.288581
Bcin01g09000.1	0.281594	0.444789	0.328223	0.294226	0.274952	0.586117	0.319099	0.317348	0.349444	0.501582	0.316792	0.378754	0.381317	0.453869	0.510005	0.394829	0.650695	0.314461	0.427751	0.296042	0.27527	0.282352	0.312241	0.222872	0.258778	0.422315	0.297493	0.290528	0.357792	0.458317	0.391371	0.385973	0.34368	0.419811	0.266721	0.323761	0.445446	0.409702	0.363931	0.296031	0.356249	0.493168	0.241536	0.265693	0.366376	0.488541	0.326592	0.373579	0.302295
Bcin01g09010.1	0.699111	0.810046	0.512038	0.782651	1.25289	1.83282	1.00586	0.600692	2.7181	1.18145	1.13083	0.890582	1.12906	2.47322	2.28639	1.0375	2.54163	0.779973	0.947547	1.76898	4.90415	0.60098	1.34538	0.521811	0.653296	1.39057	1.24549	1.30422	2.40791	1.52881	0.585912	0.597413	0.759055	3.21469	0.776898	2.25224	0.801372	0.670336	3.59311	5.68053	1.00147	2.43917	5.6938	0.919157	0.94311	4.13868	9.34211	0.881353	1.16077
Bcin01g09020.1	0.892669	0.613373	0.893881	2.51048	0.515087	0.832851	0.574771	0.890665	0.727223	0.617763	0.613969	1.66609	1.76788e+07	0.631176	0.703984	0.502119	1.12947	0.784816	0.547356	0.460217	0.649818	0.547556	1.35314	0.726051	0.65798	2.71213	0.646406	0.598827	1.0745	0.616162	0.453891	3.35544e+07	2.65911	0.501726	0.874256	0.552418	2.72738	0.516854	1.59763	0.58711	0.524426	0.528152	1.31525	1.11224	1.05808	0.745472	0.710712	2.23774	1.22004
Bcin01g09030.1	0.25406	0.336141	0.262853	0.293304	0.338294	0.484956	0.32025	0.384579	0.315105	0.448161	0.430107	0.292343	0.345862	0.30479	0.316497	0.277288	0.269774	0.378734	0.278102	0.38179	0.262641	0.248243	0.483703	0.351675	0.270449	0.266516	0.282824	0.240242	0.24329	0.26936	0.250858	0.298905	0.303974	0.261031	0.347466	0.281424	0.302841	0.247524	0.450432	0.240982	0.32231	0.330364	0.377145	0.285008	0.30713	0.242154	0.209471	0.287821	0.247943
Bcin01g09040.1	0.268284	0.334032	0.258764	0.251306	0.253062	0.375423	0.266324	0.261998	0.261256	0.260832	0.239885	0.265822	0.295062	0.266439	0.270217	0.246878	0.283363	0.259663	0.266622	0.261612	0.243061	0.248727	0.296697	0.243448	0.251001	0.269734	0.251824	0.241456	0.288401	0.281491	0.252608	0.242208	0.244134	0.258633	0.271518	0.248281	0.248011	0.254663	0.249939	0.261566	0.251189	0.266801	0.245892	0.26012	0.284446	0.266005	0.248447	0.261842	0.264113
Bcin01g09050.1	0.321738	0.515471	0.376429	0.313421	0.422465	0.705523	0.398003	0.431691	0.461705	0.824807	0.387028	0.400511	0.42861	0.62252	0.434928	0.545169	0.609454	0.473919	0.386114	0.498636	0.409195	0.75327	1.04635	0.323073	0.671863	0.451177	0.509257	0.53783	0.742724	0.445706	0.409082	0.354626	0.308084	0.436509	0.442993	0.555722	0.54945	0.529162	0.408008	0.574659	0.315388	0.480009	0.574461	0.412514	0.500837	0.493572	0.343102	0.523076	0.519604
Bcin01g09060.1	0.363872	0.443066	0.394572	0.397779	0.967969	0.664825	0.443116	0.435708	0.293815	0.34757	0.6669	0.42367	0.347719	0.47409	0.880743	0.337622	0.391386	0.395574	0.480157	0.383443	0.480153	0.31024	0.523948	0.46502	0.278398	0.285003	0.415862	0.366854	0.331991	0.276107	0.397058	0.427383	0.337637	0.312694	0.389651	0.864062	0.431985	0.397533	0.307555	0.30347	0.538543	0.580103	0.44949	0.351957	0.42624	0.324728	0.267123	0.378901	0.322622
Bcin01g09070.1	0.837995	3.26302	1.3297	0.773071	1.25581	2.03065	1.14945	1.2153	3.00789	0.623278	0.787013	1.30679	1.57434	2.73629	0.747413	4.4705	0.808448	2.91316	3.55345	0.679728	0.848665	4.28456	0.825627	3.35544e+07	0.778716	6.67786	1.24739	2.90268	2.6669	7.06819	0.814012	0.826135	1.30272	3.55737	4.70934	2.49405	6.69559	3.35544e+07	0.851977	0.57402	4.04782	2.69874	6.28029	0.920145	0.958698	1.08953	10.296	0.670587	4.90562
Bcin01g09080.1	0.259277	0.337979	0.264463	0.241445	0.282206	0.294458	0.262677	0.22757	0.284327	0.252218	0.251965	0.224807	0.288892	0.258558	0.342734	0.227756	0.281706	0.267474	0.241929	0.272362	0.249023	0.280101	0.288865	0.230921	0.29856	0.281403	0.26726	0.239458	0.290981	0.267504	0.26907	0.236097	0.229996	0.246423	0.238987	0.24	0.232373	0.262906	0.240767	0.269796	0.237678	0.273362	0.240215	0.266172	0.279495	0.274378	0.2984	0.25916	0.311101
Bcin01g09080.2	0.240735	0.328852	0.305284	0.226083	0.234713	0.429777	0.235736	0.223871	0.253012	0.283895	0.290097	0.226118	0.32489	0.349828	0.269503	0.241202	0.452864	0.240393	0.246785	0.258196	0.230923	0.236958	0.281685	0.229646	0.251331	0.300882	0.234689	0.226825	0.416549	0.267664	0.230926	0.224883	0.230797	0.26939	0.274968	0.289888	0.236044	0.256933	0.252048	0.255379	0.266776	0.259801	0.229553	0.277443	0.251093	0.288053	0.282703	0.28972	0.261337
Bcin01g09090.1	0.807882	0.820078	1.39401	0.471063	0.55585	1.21592	0.546108	0.671436	1.12939	1.08225	0.481156	0.472102	0.983133	1.31511	1.53795	0.808194	0.731077	0.363883	0.889748	0.63855	0.777255	0.608367	0.733598	0.397813	0.848672	0.730372	0.886371	0.801493	1.61314	2.84568	0.632766	1.0029	1.37038	0.681371	1.84561	1.51406	0.668104	1.07431	0.818121	0.558899	0.466831	1.64231	0.454009	1.15752	0.65923	2.81533	0.678347	0.806185	0.611403
Bcin01g09100.1	0.227879	0.310367	0.231394	0.217215	0.22545	0.340369	0.220671	0.215292	0.214459	0.244249	0.217851	0.205753	0.25683	0.221458	0.221209	0.208257	0.220032	0.222537	0.219309	0.217903	0.209242	0.225463	0.243314	0.203348	0.206528	0.22251	0.210727	0.206706	0.222781	0.211814	0.217161	0.215576	0.20488	0.228006	0.208761	0.229918	0.223969	0.209281	0.211217	0.215064	0.207776	0.222063	0.208073	0.218066	0.224787	0.21648	0.209179	0.215539	0.221232
Bcin01g09110.1	0.280117	0.297512	0.257765	0.256254	0.287111	0.414439	0.26424	0.2348	0.265968	0.270266	0.302233	0.299741	0.296072	0.408365	0.389334	0.284102	0.321211	0.265501	0.296598	0.256897	0.299943	0.302804	0.295004	0.239155	0.343762	0.282092	0.291433	0.301118	0.418868	0.262271	0.319329	0.260033	0.243294	0.309521	0.329424	0.390677	0.263755	0.342142	0.28305	0.28401	0.341108	0.323326	0.260838	0.276772	0.321151	0.304752	0.292287	0.284089	0.322038
Bcin01g09120.1	0.177479	0.20721	0.170192	0.169981	0.176356	0.312074	0.1864	0.173693	0.184327	0.190871	0.174876	0.174387	0.202747	0.185568	0.197113	0.177557	0.178673	0.198108	0.176003	0.17505	0.171419	0.175461	0.206924	0.170587	0.175705	0.173335	0.178018	0.173227	0.186815	0.175861	0.173327	0.176808	0.174185	0.190981	0.173662	0.209798	0.176811	0.175515	0.175277	0.186548	0.176614	0.183343	0.184352	0.175596	0.177679	0.177603	0.171474	0.175365	0.177958
Bcin01g09130.1	0.715532	3.17763	0.795573	3.35544e+07	0.845837	1.97456	3.86258	0.917955	2.929	2.59848	3.75064	3.35544e+07	1.01303	1.45694	0.74377	0.767016	2.73985	1.20821	0.788836	6.80334	1.28453	4.17109	0.827067	1.59323	1.17157	1.90682	4.00155	2.96922	2.59584	1.53162	3.68239	0.598742	0.490942	1.02323	0.638588	2.42743	6.52427	1.26989	3.87117	6.10902	0.637048	2.62815	0.833197	1.14494	2.55772	1.26881	10.0369	0.874437	4.77688
Bcin01g09140.1	0.233261	0.328353	0.264607	0.219722	0.22629	0.373209	0.218788	0.204738	0.219464	0.233023	0.241924	0.207184	0.282246	0.241489	0.251037	0.221806	0.220904	0.222085	0.250866	0.213287	0.212813	0.216225	0.260143	0.207266	0.212291	0.219861	0.207362	0.21223	0.256461	0.252495	0.230918	0.213664	0.223377	0.241003	0.214812	0.283757	0.213715	0.230897	0.21213	0.241227	0.221657	0.28191	0.22511	0.214767	0.251783	0.209562	0.216184	0.218801	0.203217
Bcin01g09140.2	0.248784	0.401691	0.319054	0.218798	0.245453	0.292972	0.226403	0.221704	0.230999	0.263248	0.226062	0.212944	0.314692	0.242904	0.300872	0.211587	0.243913	0.235818	0.243642	0.22073	0.212948	0.222316	0.274802	0.224601	0.222031	0.231484	0.236786	0.216691	0.270088	0.248365	0.249755	0.219087	0.223066	0.244873	0.215694	0.260627	0.217387	0.228482	0.233511	0.243671	0.222187	0.235224	0.235053	0.226869	0.242196	0.216631	0.220737	0.229894	0.20897
Bcin01g09150.1	0.190265	0.274717	0.200371	0.198165	0.19665	0.25539	0.199193	0.197688	0.198888	0.211	0.188	0.195594	0.230525	0.206486	0.212752	0.193273	0.220239	0.227447	0.19533	0.201991	0.197738	0.196659	0.261916	0.210717	0.203613	0.203723	0.193292	0.195672	0.213231	0.215695	0.191596	0.2098	0.191045	0.205649	0.198264	0.222212	0.20348	0.197335	0.197891	0.208596	0.197595	0.218151	0.197886	0.193349	0.208023	0.204292	0.189992	0.197458	0.203705
Bcin01g09160.1	0.277702	0.440255	0.237416	0.258559	0.181404	0.509965	0.325123	0.239415	0.361604	0.360588	0.297381	0.296193	0.276948	0.39566	0.708029	0.349689	0.388121	0.344677	0.275145	0.342898	0.290973	0.268197	0.243656	0.364743	0.36041	0.33152	0.23105	0.380187	0.446519	0.276281	0.264013	0.250973	0.288061	0.485109	0.326163	0.691584	0.348183	0.401693	0.234332	0.293197	0.28932	0.357467	0.24772	0.312782	0.453542	0.334079	0.306194	0.267014	0.319551
Bcin01g09170.1	0.232111	0.299248	0.23071	0.240897	0.196532	0.35367	0.250245	0.248981	0.232818	0.276488	0.223693	0.209176	0.233647	0.224037	0.219983	0.223765	0.235444	0.32472	0.215461	0.232987	0.211232	0.211254	0.265531	0.265919	0.200674	0.215898	0.214736	0.211289	0.20092	0.212865	0.206075	0.217937	0.250313	0.215688	0.210606	0.230268	0.212587	0.20914	0.215313	0.206776	0.224147	0.204205	0.258151	0.221223	0.245304	0.200513	0.204506	0.20491	0.206144
Bcin01g09180.1	0.468596	0.996693	0.687413	0.425217	0.57822	0.596557	0.364059	0.333869	0.369652	0.405609	0.441229	0.332118	0.477407	0.430611	0.546389	0.363653	0.663397	0.356276	0.396723	0.327636	0.374734	0.459987	0.373502	0.412538	0.447256	0.504403	0.369639	0.340134	0.600537	0.480681	0.456951	0.347943	0.308451	0.542698	0.374939	0.777369	0.32754	0.462836	0.367097	0.367124	0.39357	0.453707	0.454576	0.714068	0.493763	0.345719	0.519531	0.347704	0.403197
Bcin01g09200.1	0.436255	0.545995	0.379801	0.309688	0.468705	0.890493	0.537878	0.467015	1.02839	0.378227	0.671555	0.591129	0.82627	1.12165	1.149	0.510006	1.27045	0.531917	0.496947	0.46595	0.536	0.660397	0.508209	0.438239	0.709411	0.359468	0.471404	0.677576	1.19774	1.79232	1.77955	1.35344	0.422982	0.426656	0.828447	1.12939	0.380174	0.796181	0.701951	0.600004	1.86752	0.513518	0.595198	0.493075	0.617402	0.756305	0.776491	0.50636	0.438151
Bcin01g09230.1	0.282074	0.463118	0.345996	0.279638	0.479171	0.521288	0.294416	0.233069	0.32953	0.307389	0.367494	0.396089	0.516397	0.548497	0.711739	0.36012	0.369933	0.272279	0.322378	0.284216	0.317591	0.393754	0.337355	0.256262	0.285147	0.318708	0.381641	0.384118	0.628392	0.476467	0.339175	0.304352	0.265892	0.345106	0.395692	0.353188	0.483118	0.522599	0.383136	0.336622	0.40779	0.358734	0.247417	0.247003	0.427637	0.446548	0.330263	0.347826	0.357539
Bcin01g09240.1	0.308886	0.614794	0.317519	0.327417	0.415197	0.609443	0.323833	0.294734	0.256332	0.339564	0.292558	0.379185	0.399094	0.844783	0.541198	0.911922	0.420711	0.316508	0.316022	0.295269	0.400089	0.462415	0.425316	0.355999	0.428937	0.498326	0.341362	0.425186	0.354234	0.327508	0.643571	0.295882	0.297215	0.300029	0.395853	0.512944	0.354998	0.403703	0.406421	0.400648	0.364945	0.561962	0.509678	0.366723	0.818495	0.39448	1.09089	0.332617	0.351746
Bcin01g09250.1	0.320996	1.21807	0.388396	0.41527	0.38167	0.725577	0.558926	0.386236	0.319144	0.370768	0.442875	0.375573	0.600252	0.681114	0.573696	0.362887	0.715117	0.427926	0.351449	0.402854	0.56113	0.539618	0.842647	0.397691	0.530949	0.431501	0.543653	0.487451	0.540932	0.476919	0.6642	0.385906	0.390937	0.345848	0.47114	0.936865	0.479664	0.769901	0.386617	0.418384	0.303635	0.477957	0.441151	0.382346	0.579807	0.475342	0.537621	0.460248	0.523012
Bcin01g09260.1	3.46169	2.34387	1.37128	1.0737	0.584625	1.44754	0.664947	0.945242	0.689026	1.13403	0.653061	0.837949	1.94666	1.39536	1.81848	3.23961	2.02027	0.839885	0.926985	1.17398	1.10265	3.063	0.422188	0.664969	1.2679	2.51056	2.93384	1.33768	1.91221	0.882022	2.74165	0.813821	1.07215	1.4063	1.50761	1.79153	4.47189	2.70249e+07	1.41068	0.703332	2.92349	0.79714	0.571906	4.55702	1.88229	0.853586	1.00662	6.18569	0.601315
Bcin01g09270.1	0.615462	0.720851	0.711207	0.65288	0.4784	0.848313	0.630437	0.5863	1.29778	0.679858	0.491037	1.18788	1.45606	0.422382	1.08768	0.592651	0.531773	0.796391	0.767102	0.778474	0.586089	0.533828	0.647626	0.720517	0.46283	0.478998	0.553883	1.83938	0.594149	0.687576	1.68276	0.809675	0.502955	1.25496	0.671245	1.06995	1.15407	0.550438	0.521745	2.81917	0.632588	0.707584	0.430685	0.396935	0.778154	0.574364	0.418063	0.490071	0.544128
Bcin01g09280.1	0.254237	0.342828	0.195872	0.274864	0.299769	0.439914	0.262104	0.222441	0.346011	0.293796	0.202275	0.242564	0.254347	0.268447	0.276748	0.24831	0.217657	0.280253	0.274802	0.251356	0.212189	0.257868	0.322838	0.246601	0.209125	0.218784	0.239959	0.227342	0.277247	0.245567	0.237602	0.246619	0.261962	0.227769	0.221565	0.255186	0.235005	0.215586	0.24803	0.251758	0.270715	0.25741	0.284892	0.250969	0.289944	0.22431	0.20363	0.237889	0.225024
Bcin01g09300.1	0.218273	0.252021	0.257154	0.184304	0.241588	0.435197	0.242717	0.211938	0.316909	0.224786	0.259034	0.227117	0.296424	0.252428	0.215237	0.239298	0.249716	0.219414	0.248401	0.173142	0.241147	0.213596	0.215471	0.237443	0.209306	0.235	0.230621	0.20124	0.396037	0.200479	0.193504	0.193626	0.183879	0.239134	0.233131	0.323598	0.259616	0.20722	0.305832	0.237851	0.23925	0.278057	0.227382	0.235318	0.367332	0.278101	0.240802	0.236224	0.207925
Bcin01g09310.1	0.16546	0.190653	0.164379	0.164695	0.165761	0.201849	0.166233	0.16351	0.166969	0.167326	0.165695	0.165055	0.189954	0.168233	0.167646	0.16525	0.169457	0.168099	0.166506	0.166095	0.16474	0.167186	0.192131	0.164586	0.165705	0.166067	0.166432	0.163992	0.170205	0.164781	0.163595	0.164351	0.1639	0.165781	0.164297	0.169491	0.1649	0.164581	0.165391	0.165046	0.16644	0.167575	0.165458	0.165533	0.169429	0.165252	0.163988	0.164088	0.166097
Bcin01g09320.1	0.188667	0.218261	0.181814	0.185079	0.18086	0.318141	0.185988	0.189438	0.204226	0.203128	0.199224	0.181024	0.217225	0.208969	0.229606	0.184043	0.204157	0.199468	0.189825	0.192598	0.185614	0.201448	0.214988	0.184326	0.200526	0.184586	0.195286	0.189488	0.209141	0.182041	0.194613	0.186243	0.185008	0.186265	0.18734	0.19983	0.183709	0.186387	0.185713	0.188248	0.188628	0.197425	0.192932	0.187385	0.196434	0.200176	0.19132	0.18608	0.191459
Bcin01g09330.1	0.183751	0.249913	0.181064	0.185508	0.182299	0.222588	0.189823	0.177622	0.191498	0.241927	0.176711	0.181734	0.219969	0.189054	0.176117	0.189747	0.20729	0.211698	0.181013	0.193716	0.183508	0.192484	0.218307	0.187706	0.186368	0.184461	0.186526	0.176902	0.206764	0.186775	0.184952	0.192549	0.182333	0.199398	0.186113	0.187598	0.186926	0.18814	0.177513	0.190608	0.182865	0.199331	0.185844	0.182817	0.209166	0.201049	0.179277	0.191419	0.19437
Bcin01g09340.1	0.216417	0.368227	0.260735	0.205625	0.240903	0.272829	0.251988	0.292098	0.235728	0.28242	0.20779	0.219583	0.264492	0.262074	0.252884	0.189432	0.250762	0.282994	0.228691	0.256136	0.223624	0.226857	0.322536	0.227978	0.210057	0.203758	0.195844	0.200728	0.248864	0.219852	0.211683	0.236762	0.21836	0.289224	0.220107	0.226187	0.227271	0.198846	0.255031	0.220562	0.206806	0.238906	0.187939	0.215429	0.280228	0.2271	0.228387	0.214305	0.199201
Bcin01g09350.1	0.242584	0.282857	0.241603	0.246138	0.24551	0.266022	0.244902	0.247918	0.246797	0.247456	0.245485	0.242991	0.278233	0.242986	0.24104	0.241021	0.243504	0.247685	0.2418	0.244594	0.242689	0.241892	0.284867	0.247488	0.242179	0.241951	0.243095	0.243315	0.245642	0.241731	0.240576	0.24274	0.244323	0.241604	0.241811	0.244748	0.244296	0.241359	0.240611	0.241207	0.242876	0.243573	0.249356	0.245153	0.246118	0.24107	0.239516	0.241414	0.241482
Bcin01g09360.1	0.199481	0.230653	0.199403	0.200581	0.205907	0.26213	0.201751	0.200249	0.205507	0.202464	0.2012	0.198074	0.226926	0.205938	0.203926	0.1987	0.211121	0.210779	0.203184	0.202709	0.20097	0.202704	0.23717	0.199522	0.204134	0.202424	0.206618	0.20154	0.216351	0.194704	0.197968	0.20019	0.197459	0.200548	0.199047	0.216201	0.199947	0.201336	0.202497	0.199887	0.205303	0.219111	0.2054	0.201595	0.210937	0.199554	0.198932	0.196193	0.198825
Bcin01g09370.1	0.18657	0.326651	0.197454	0.198649	0.259612	0.430925	0.248347	0.178146	0.236514	0.278867	0.284614	0.250581	0.223967	0.234945	0.23219	0.225842	0.288332	0.295147	0.267756	0.250576	0.216164	0.219485	0.240111	0.190124	0.367354	0.212176	0.211643	0.219338	0.498618	0.21964	0.197719	0.19138	0.187474	0.18443	0.243919	0.267192	0.194422	0.303642	0.206571	0.245746	0.266652	0.66197	0.238243	0.261605	0.293601	0.202508	0.167991	0.186622	0.268608
Bcin01g09370.2	0.22477	0.266191	0.198046	0.209017	0.23324	0.436214	0.244613	0.225986	0.228926	0.24471	0.276154	0.246645	0.254773	0.356532	0.241841	0.263077	0.370216	0.238341	0.252149	0.238209	0.239396	0.236669	0.283852	0.235821	0.230711	0.245616	0.283521	0.239664	0.276456	0.180615	0.236094	0.235869	0.200383	0.229351	0.258045	0.270198	0.251757	0.267169	0.290351	0.249711	0.302138	0.303631	0.194736	0.26131	0.2595	0.27016	0.179788	0.208833	0.282163
Bcin01g09370.3	0.193774	0.315044	0.229845	0.1939	0.232053	0.440684	0.23607	0.175037	0.234184	0.255653	0.274653	0.22597	0.244951	0.351379	0.298977	0.237114	0.400809	0.271263	0.201238	0.22429	0.246746	0.253013	0.322102	0.231053	0.272597	0.227739	0.252289	0.256431	0.353867	0.20743	0.229645	0.208858	0.184263	0.241494	0.290714	0.32996	0.235085	0.239401	0.261999	0.273933	0.299966	0.356412	0.249871	0.238085	0.300999	0.224917	0.200618	0.220048	0.253012
Bcin01g09380.1	0.732384	0.799293	0.697769	0.668127	0.269734	1.06236	0.845515	0.766506	0.829324	0.718226	2.07442	0.597799	0.668002	1.45111	0.668222	2.43616	0.825709	0.692868	0.739946	0.634313	1.05851	0.641634	0.542652	0.460857	2.2534	0.830925	0.502325	0.454063	1.41441	0.71898	0.784545	0.635714	0.420793	1.90258	0.837346	0.659803	0.652325	0.882458	1.38659	1.26701	0.475766	0.595637	0.446662	0.765544	1.39038	0.719218	5.75245	0.63339	1.54901
Bcin01g09400.1	0.293128	0.311217	0.262808	0.265989	0.340646	0.405836	0.279163	0.251844	0.276902	0.287323	0.278054	0.273391	0.302574	0.313396	0.367326	0.290551	0.289635	0.264312	0.318271	0.249489	0.281702	0.280627	0.309248	0.255294	0.330375	0.267686	0.291974	0.308663	0.327857	0.266245	0.29673	0.255263	0.277427	0.332745	0.287798	0.334654	0.275956	0.330826	0.282457	0.275599	0.296377	0.31988	0.266414	0.261852	0.309799	0.302892	0.289109	0.286011	0.299535
Bcin01g09410.1	3.038	2.05428	3.67966	3.35544e+07	2.17107	1.26786	1.71333	3.63162	1.90066	1.66736	0.813781	1.7345	1.01293	0.664064	1.59707	1.84034	1.77134	1.81377	2.24243	0.670282	2.38753	2.66886	3.02512	1.12818	3.2791	4.26268	2.55294	6.06843	1.675	0.481586	0.606712	0.463362	4.17549	1.39848	2.95277	0.708349	1.45631	3.35544e+07	0.947247	1.00392	0.97673	1.70421	0.515367	0.675825	1.64856	0.537462	0.396222	0.471716	0.440977
Bcin01g09430.1	1.36894	2.00563	1.03641	1.89083	0.933143	1.28021	1.08642	1.48954	1.24983	1.62167	2.34537	2.57158	0.715391	1.70777	1.57719	2.74995	1.73641	1.09764	0.709945	0.760707	1.03892	1.17504	0.656564	0.741479	3.17317	2.1903	1.72433	5.82749	1.66317	0.702201	1.01387	0.62051	0.930496	1.43329	1.19558	0.82635	0.644092	1.21945	2.42174	0.69776	1.5519	0.922959	3.89653	0.627202	0.566218	0.984191	1.24497	5.90618	0.928415
Bcin01g09440.1	0.410673	0.421732	0.276855	0.304295	0.452438	0.547621	0.370343	0.328904	0.703334	0.454626	0.459994	0.309875	0.522722	0.493199	0.369077	0.303844	0.377728	0.314741	0.338126	0.340362	0.404349	0.474118	0.363001	0.358299	0.498536	0.361831	0.372634	0.437893	0.400526	0.467377	0.350599	0.348347	0.267802	0.343968	0.382055	0.375428	0.35511	0.343492	0.348081	0.379026	0.309247	0.497535	0.376263	0.529231	0.495362	0.420955	0.403315	0.333283	0.426421
Bcin01g09450.1	0.369596	0.414087	0.343	0.349394	0.489133	0.485077	0.353368	0.353952	0.366603	0.358821	0.366477	0.351588	0.470315	0.493719	0.370575	0.429019	0.424229	0.366761	0.353148	0.366104	0.368923	0.478271	0.476611	0.35791	0.437186	0.366284	0.38336	0.427175	0.517431	0.397438	0.369318	0.381329	0.367916	0.372899	0.361555	0.397448	0.379181	0.371497	0.380391	0.446244	0.363854	0.411854	0.446217	0.392343	0.384029	0.385441	0.412742	0.404109	0.397022
Bcin01g09470.1	0.502581	0.341944	0.383328	0.686711	0.332099	0.681861	0.539624	0.385081	0.369447	0.389783	0.374798	0.29411	0.681409	0.357702	0.454465	0.369447	0.318856	0.634042	0.366143	0.3701	0.411889	0.400687	0.627295	0.548292	0.347678	0.42128	0.474218	0.339501	0.608956	0.51302	0.544283	0.393289	0.319146	0.516013	0.458654	0.547533	0.397151	0.523343	0.469811	0.446512	0.416731	0.426284	0.309423	0.402316	0.496377	0.427269	0.688162	0.465579	0.406492
Bcin01g09480.1	0.29019	0.41631	0.221582	0.284042	0.290577	0.495885	0.272699	0.281347	0.382205	0.402797	0.271034	0.290138	0.314928	0.40655	0.234632	0.262135	0.337247	0.293988	0.300748	0.295348	0.257645	0.297494	0.327603	0.284202	0.23531	0.281306	0.246311	0.263912	0.483567	0.298412	0.265861	0.324691	0.253624	0.361924	0.254564	0.461877	0.312857	0.2861	0.238812	0.316441	0.338051	0.431312	0.328034	0.290112	0.299971	0.530172	0.238744	0.280007	0.254278
Bcin01g09490.1	0.28271	0.334371	0.279846	0.267684	0.274462	0.372361	0.28088	0.285064	0.285887	0.302254	0.263314	0.274075	0.324212	0.266294	0.266876	0.27015	0.280091	0.277144	0.271412	0.267926	0.272592	0.264275	0.328419	0.286425	0.263751	0.285458	0.269705	0.266797	0.278146	0.315278	0.292033	0.275845	0.271397	0.279774	0.265003	0.290383	0.283676	0.276147	0.273851	0.274599	0.267243	0.271448	0.261954	0.27243	0.279113	0.280776	0.263732	0.280545	0.279639
Bcin01g09500.1	0.173137	0.179191	0.215051	0.179524	0.209491	0.355623	0.19107	0.196433	0.20098	0.213922	0.181991	0.190637	0.209746	0.274502	0.265518	0.178968	0.199164	0.213276	0.206841	0.177281	0.189955	0.198718	0.218417	0.173058	0.196751	0.195942	0.21643	0.170158	0.199889	0.181351	0.214557	0.169834	0.185964	0.207461	0.195009	0.196362	0.188825	0.2071	0.180939	0.198795	0.197226	0.235192	0.195536	0.179509	0.214531	0.193517	0.172813	0.178182	0.174784
Bcin01g09510.1	0.178685	0.217998	0.176266	0.172051	0.177927	0.323893	0.180331	0.173686	0.178561	0.191912	0.171829	0.173024	0.210768	0.183721	0.211341	0.176351	0.172431	0.205114	0.177675	0.174659	0.17959	0.181911	0.228093	0.182382	0.177095	0.178459	0.181752	0.176968	0.195124	0.183899	0.175559	0.181401	0.173721	0.196757	0.185133	0.18719	0.189056	0.185163	0.171863	0.190723	0.175404	0.184793	0.183827	0.181644	0.198223	0.18502	0.181531	0.180542	0.190215
Bcin01g09520.1	0.51545	1.88161	1.4003	0.629674	0.498987	1.15236	0.589648	0.459842	1.74458	0.655924	0.792077	0.571936	0.653352	1.57277	0.65673	1.83769	0.840596	0.689194	2.05912	4.1314	0.534803	0.827639	0.674532	0.799791	0.58615	0.850865	0.465787	0.743439	0.907753	0.402925	0.793823	1.08352	0.421423	0.382252	0.826095	1.43932	0.619313	0.48129	0.920611	0.516381	1.5073	0.69944	1.02462	0.809439	0.846996	1.06001	0.584838	0.543564	0.767436
Bcin01g09530.1	0.439851	0.556528	0.480016	0.508785	0.471528	0.579632	0.5861	0.450455	0.452898	0.569215	0.556691	0.492418	0.526508	0.70624	0.522962	0.452702	0.453606	0.526037	0.494983	0.446314	0.486032	0.450149	0.507294	0.500858	0.515876	0.463819	0.45605	0.456798	0.501777	0.498899	0.450289	0.48395	0.535273	0.465616	0.51294	0.706291	0.481492	0.432004	0.48881	0.447337	0.567917	0.600409	0.489454	0.521862	0.535519	0.480137	0.420809	0.444227	0.465719
Bcin01g09540.1	0.349822	0.39688	0.350395	0.352976	0.33171	0.420993	0.338881	0.34484	0.331528	0.340153	0.341144	0.340169	0.425597	0.344938	0.333109	0.334676	0.334946	0.372128	0.332207	0.357926	0.335182	0.351959	0.405699	0.33793	0.334411	0.34377	0.333596	0.330656	0.356662	0.365887	0.333289	0.370138	0.344798	0.356551	0.343792	0.350679	0.354267	0.334932	0.336193	0.354147	0.343972	0.338851	0.351099	0.339897	0.351594	0.360015	0.355603	0.358911	0.362562
Bcin01g09550.1	0.194624	0.233628	0.193093	0.19778	0.20382	0.370261	0.244261	0.206442	0.205593	0.240342	0.197714	0.209412	0.224579	0.300167	0.224086	0.212196	0.275594	0.234971	0.203942	0.205403	0.202484	0.220677	0.247042	0.199131	0.220875	0.203521	0.226626	0.196366	0.234718	0.207243	0.228528	0.215294	0.223768	0.220312	0.19925	0.239619	0.218885	0.217948	0.219877	0.230465	0.210848	0.282578	0.206797	0.213981	0.303202	0.222863	0.243927	0.21109	0.202536
Bcin01g09560.1	0.203882	0.240741	0.200751	0.208903	0.2115	0.243345	0.210427	0.209906	0.209182	0.22372	0.206822	0.201704	0.227079	0.203488	0.206272	0.199529	0.210635	0.224006	0.199676	0.210574	0.201486	0.198408	0.24928	0.220737	0.200123	0.19949	0.203478	0.201256	0.208638	0.201158	0.206619	0.203746	0.211237	0.204308	0.201457	0.212862	0.203048	0.201504	0.203467	0.201466	0.1996	0.212387	0.206674	0.209184	0.211444	0.195798	0.195463	0.198385	0.200623
Bcin01g09570.1	0.282749	0.337762	0.28427	0.282483	0.28425	0.289581	0.286262	0.280261	0.289021	0.299383	0.283498	0.281592	0.338561	0.281645	0.288974	0.279749	0.292323	0.28452	0.292185	0.279359	0.280656	0.283233	0.322475	0.292653	0.276825	0.280695	0.280705	0.283258	0.296386	0.30112	0.291379	0.286963	0.29494	0.286133	0.28324	0.299454	0.284604	0.278763	0.288254	0.282847	0.277587	0.282695	0.274094	0.286707	0.284839	0.276702	0.27737	0.282453	0.280948
Bcin01g09580.1	0.248942	0.335508	0.246432	0.254789	0.284431	0.280313	0.272212	0.292205	0.276029	0.306081	0.249221	0.239395	0.286556	0.250971	0.297641	0.242493	0.248716	0.309126	0.238962	0.261902	0.248667	0.242831	0.310665	0.263612	0.239939	0.237945	0.244176	0.240249	0.280527	0.266884	0.258626	0.248266	0.280691	0.258216	0.245077	0.278495	0.257093	0.24263	0.261693	0.253201	0.246283	0.250232	0.285045	0.247417	0.291999	0.241871	0.237861	0.259713	0.241466
Bcin01g09580.2	0.263388	0.395064	0.24592	0.267365	0.281118	0.308484	0.255877	0.281348	0.264922	0.329992	0.26177	0.244279	0.289206	0.262305	0.282426	0.244377	0.253463	0.339277	0.23751	0.262247	0.242733	0.245454	0.340688	0.263048	0.245577	0.248545	0.257192	0.248239	0.272668	0.269404	0.266274	0.249726	0.276843	0.256842	0.248076	0.274476	0.253319	0.246088	0.248889	0.247505	0.251513	0.247344	0.292642	0.24906	0.312985	0.24458	0.236822	0.25408	0.243484
Bcin01g09590.1	0.257935	0.290534	0.253764	0.2481	0.335984	0.320321	0.27978	0.246429	0.28337	0.28286	0.305644	0.296014	0.293393	0.341123	0.45561	0.289	0.286694	0.260543	0.328992	0.261441	0.279564	0.299273	0.307272	0.265262	0.322776	0.273826	0.304111	0.3492	0.473397	0.252461	0.345049	0.25261	0.256049	0.301023	0.314317	0.416472	0.289925	0.388923	0.332769	0.269356	0.30029	0.360882	0.307605	0.255151	0.297992	0.291128	0.285835	0.265867	0.30357
Bcin01g09600.1	0.203212	0.256288	0.202879	0.207617	0.209657	0.32501	0.238644	0.210219	0.207778	0.238752	0.210028	0.210289	0.230119	0.215758	0.220304	0.207428	0.247647	0.211694	0.210905	0.209182	0.20948	0.206743	0.265047	0.211731	0.211253	0.217097	0.20864	0.200796	0.213427	0.199293	0.210231	0.210226	0.203212	0.223566	0.213301	0.243217	0.212222	0.211918	0.205102	0.211425	0.209293	0.220481	0.212062	0.21147	0.250469	0.203503	0.200581	0.20639	0.20527
Bcin01g09610.1	0.209971	0.273964	0.186681	0.211355	0.20591	0.261218	0.214934	0.232063	0.291179	0.221395	0.218073	0.201484	0.222887	0.197811	0.218391	0.20854	0.214983	0.273115	0.22273	0.1891	0.191691	0.198807	0.290413	0.219568	0.202985	0.191955	0.191503	0.190313	0.245474	0.199457	0.180874	0.205672	0.197643	0.236969	0.205337	0.210925	0.205581	0.187819	0.18595	0.195839	0.203843	0.219933	0.206088	0.190029	0.195744	0.212785	0.179511	0.209723	0.179365
Bcin01g09620.1	0.262969	0.306703	0.260984	0.265686	0.265717	0.293947	0.264967	0.268317	0.266378	0.268083	0.264504	0.262276	0.300754	0.262618	0.260673	0.260329	0.262528	0.270564	0.261196	0.263951	0.261805	0.261163	0.306639	0.268196	0.261703	0.261366	0.261987	0.26202	0.26426	0.260906	0.260094	0.261947	0.264856	0.26135	0.261333	0.263071	0.263627	0.261311	0.26063	0.260563	0.263117	0.263256	0.26569	0.264609	0.264164	0.260656	0.259375	0.261147	0.260387
Bcin01g09630.1	0.53955	0.671493	0.781492	0.553163	0.648839	0.506098	0.758864	0.510153	1.24582	0.68932	0.58146	1.0858	1.99875	0.591469	0.547316	0.516604	1.14604	0.752289	0.762922	0.928809	0.533412	0.837203	0.666256	0.661625	2.11488	0.850767	0.722107	0.891632	1.08862	2.22896	0.668994	1.05741	0.561043	0.68838	0.66672	0.629658	0.902255	0.743934	0.719059	0.675111	0.659815	1.11817	0.529681	0.542868	0.587259	1.8819	0.519902	0.548175	0.653915
Bcin01g09640.1	0.815544	2.30188	4.11889	0.473346	0.875308	1.42121	0.485688	2.0461	2.12612	0.771216	0.655832	1.21838	1.17562	1.92591	1.78596	3.18213	0.38552	0.841458	0.896157	0.823884	1.08063	3.0053	3.39533	0.688897	0.53525	1.00441	1.11199	0.551254	1.87805	1.85361	2.69324	2.50948e+07	4.66774	2.51236	0.765159	1.75869	4.7762	3.35544e+07	0.729716	4.4827	0.805417	0.642211	0.738451	4.4778	0.898919	3.25197	7.40512	0.865545	0.675845
Bcin01g09650.1	0.188598	0.218785	0.186535	0.186449	0.191706	0.206152	0.190406	0.188316	0.190412	0.201561	0.187484	0.186425	0.214698	0.188614	0.189304	0.185558	0.189174	0.19051	0.189023	0.185857	0.185426	0.18513	0.215266	0.187334	0.185421	0.185466	0.186875	0.186021	0.188605	0.183843	0.186678	0.185179	0.187509	0.18684	0.186433	0.191605	0.185798	0.185174	0.188114	0.185275	0.186598	0.188102	0.185369	0.185421	0.189244	0.18295	0.182779	0.18345	0.183996
Bcin01g09660.1	0.263307	0.311543	0.26033	0.267699	0.269868	0.294656	0.269024	0.270355	0.26844	0.268271	0.264571	0.262211	0.300707	0.261895	0.259746	0.260575	0.262166	0.266094	0.260991	0.265695	0.262795	0.261404	0.307039	0.268996	0.261469	0.261685	0.261962	0.263511	0.264865	0.261502	0.260063	0.263162	0.266036	0.262279	0.262003	0.266204	0.264958	0.26163	0.259443	0.261745	0.262357	0.263305	0.26782	0.265882	0.269542	0.260408	0.258419	0.260933	0.260569
Bcin01g09670.1	0.222357	0.269615	0.227921	0.227081	0.232478	0.256228	0.245397	0.218748	0.22972	0.241042	0.218856	0.229813	0.261936	0.252176	0.228694	0.221641	0.241442	0.252255	0.229668	0.221986	0.222709	0.226785	0.253618	0.225053	0.235663	0.226982	0.231616	0.239517	0.242144	0.223778	0.228992	0.227583	0.212154	0.224359	0.246338	0.243364	0.228867	0.230255	0.238049	0.229678	0.233863	0.239618	0.221243	0.222686	0.266188	0.24467	0.21656	0.224425	0.224773
Bcin01g09680.1	0.332677	0.39205	0.32306	0.333995	0.369578	0.689795	0.390579	0.435862	0.433287	0.485893	0.317138	0.380937	0.382127	0.822206	0.455912	0.386086	0.382335	0.575927	0.388448	0.437714	0.381519	0.477583	0.84397	0.303617	0.791225	0.416292	0.43809	0.378839	0.734088	0.398504	0.367921	0.486748	0.374472	0.840981	0.69983	0.895587	0.381195	0.464552	0.36411	0.68084	0.4501	0.976004	0.527997	0.52232	0.399137	0.299167	0.45571	0.433853	0.479192
Bcin01g09690.1	0.296771	0.380326	0.423747	0.303936	0.40216	0.584328	0.502549	0.429612	0.537131	0.32375	0.459078	0.323684	0.364068	0.599608	0.786075	0.394586	0.433707	0.492517	0.476532	0.419484	0.454547	0.359458	0.575386	0.486909	0.464342	0.466217	0.431145	0.321163	0.441042	0.2878	0.40552	0.365754	0.318919	0.283528	0.436096	0.769958	0.407266	0.465125	0.570148	0.291207	0.46277	0.552551	0.589158	0.281399	0.390967	0.315079	0.364394	0.342582	0.328924
Bcin01g09710.1	0.547437	0.550754	0.65374	0.97488	0.457293	0.773461	0.34743	0.415571	0.634082	0.420242	0.821007	0.446756	0.770337	0.603507	0.383614	0.255868	1.10252	0.422789	0.747439	0.6366	1.30742	0.609328	0.750338	0.464214	0.676236	0.456392	0.608798	0.37333	0.430363	0.41383	0.572556	0.484859	2.71574	0.45091	0.874135	0.986	1.52215	2.14264e+07	0.730728	0.781304	0.5308	0.551358	0.344195	0.302339	1.01962	0.374233	0.488467	0.493503	0.470316
Bcin01g09720.1	0.517336	0.451963	0.522385	0.466913	0.295478	0.757412	0.404666	0.357522	0.68791	0.442288	0.611948	0.668291	0.555994	0.606915	0.444179	0.943142	0.448161	0.377108	0.746863	0.712416	0.474897	0.44252	0.463271	0.754697	0.334207	0.565771	1.09198	0.51529	1.01974	0.678928	1.53874	0.393601	0.507373	0.531595	0.416693	0.966261	0.548353	0.718759	1.26583	0.546567	0.595658	0.488666	0.555997	0.41075	0.734409	0.873253	4.37589	0.554477	0.989643
Bcin01g09730.1	0.287248	0.280298	0.264934	0.238228	0.257887	0.501825	0.229467	0.251872	0.306744	0.273406	0.310243	0.326104	0.273002	0.299394	0.363608	0.268918	0.348947	0.272902	0.408161	0.285922	0.327922	0.331412	0.302139	0.294882	0.33096	0.271635	0.28205	0.339639	0.431398	0.282551	0.454149	0.240372	0.245602	0.404277	0.296707	0.488541	0.282377	0.290089	0.317816	0.295389	0.310763	0.374654	0.22209	0.217595	0.263418	0.336654	0.285862	0.354076	0.307536
Bcin01g09740.1	0.366641	0.39642	0.25745	0.433227	0.239632	0.545221	0.302294	0.283613	0.492775	0.375038	0.353183	0.471185	0.323164	0.420865	0.743849	0.342766	0.390132	0.311648	0.53058	0.301713	0.350229	0.297137	0.330916	0.284887	0.363315	0.466753	0.33094	0.499112	0.295813	0.359333	0.338166	0.350275	0.322698	0.632006	0.872084	0.728059	0.438059	0.348548	0.307551	0.355981	0.275465	0.3577	0.241567	0.341756	0.361367	0.298576	0.232851	0.352116	0.320652
Bcin01g09750.1	0.440132	0.399565	0.529717	0.28503	0.490642	0.754462	0.610192	0.41345	0.299304	0.724799	0.44299	0.450742	0.567093	0.515782	0.583402	0.438164	0.585243	0.384519	0.725153	0.390798	0.58418	0.451574	0.79533	0.399843	0.467933	0.373158	0.508073	0.729434	0.409565	0.598003	1.55531	0.600855	0.388569	0.31545	0.561226	0.970507	0.358378	0.604547	0.524513	0.491681	0.480789	0.519119	0.454624	0.380838	0.718105	0.548561	0.743228	0.627674	0.568767
Bcin01g09760.1	0.328147	0.424521	0.347303	0.2926	0.322828	0.557039	0.354478	0.251506	0.312018	0.455403	0.328626	0.277426	0.371305	0.279467	0.262998	0.400436	0.287604	0.383658	0.308786	0.285436	0.334807	0.408357	0.419287	0.287828	0.25962	0.327676	0.36199	0.27533	0.264377	0.327182	0.29441	0.299046	0.429641	0.420087	0.27347	0.269098	0.31667	0.264923	0.338768	0.410834	0.307287	0.414717	0.313215	0.30849	0.611386	0.433857	0.246709	0.289252	0.274301
Bcin01g09770.1	0.377861	0.454066	0.382904	0.338257	0.289482	0.605461	0.314152	0.280648	0.33868	0.409155	0.421789	0.391395	0.396853	0.541079	0.53847	0.382283	0.67195	0.365751	0.41009	0.403594	0.367265	0.494228	0.436585	0.341199	0.63489	0.485111	0.354289	0.380619	0.517601	0.399767	0.437832	0.319411	0.416355	0.462324	0.490381	0.473489	0.407163	0.4888	0.425876	0.413665	0.363263	0.50745	0.370765	0.314741	0.796257	0.474741	0.566955	0.398775	0.444861
[truncated: 8,399 more rows]
[truncated: 239 more columns]
